# Supplementary material for: Maternal Toxoplasma gondii Infection Perturbs Foetal and Maternal Foetal Interface Metabolism, Exposing the Foetus to Kynurenine
Source: Br J Biomed Sci. 2026 Feb 4;82:14989. doi: 10.3389/bjbs.2025.14989 (PMC12913195; doi:10.3389/bjbs.2025.14989)
Supplement: Supplementary file 1 [file Table2.xlsx]

## Sheet: Decidua pHILIC
										Infected										Uninfected Contol
Mass	RT	FORMULA	Identification	Pathway	max intensity	VIP	log2 FC	-LOG10 q	-log10 p	GW26	GW31	GW39	GW49	GW64	GW66	GW79	GW7	GW55	GW67	GW44	GW45	GW65	GW82	GW8	GW13	GW17	GW22	GW23	GW36	GW40	GW61	GW80	INFECTED	UNINFECTED	SD INF	SD UNINF	FC (INF/UNINF)	P	LOG2 (FC)	LOG10 (P)
258.085	12.2882	C10H14N2O6	(1-Ribosylimidazole)-4-acetate	Histidine	49478	1.49073	-0.92824	5.1611	6.3243	14648.4	36321.1	18057.6	13670	19845	25187.1	21613.1	17214.5	18883.9	17174	39997	49478	36798.1	39666.1	32363.7	27260.9	39523	35842.7	47688.7	36787.3	38095.2	37025.4	40609.6	20261.5	38548.9	6537.9	5724.33	0.525604	4.81459e-07	-0.927951	-6.31744
75.0685	22.0324	C3H9NO	(R)-1-Aminopropan-2-ol	Glycine, serine and threonine	51414	1.44999	-2.1334	3.1245	3.8208	2973.88	1735.02	2416.46	2518.48	4879.25	9451.52	2796.68	2904.92	14539.5	4083.89	22943.4	18258.2	22800.5	26225.1	15150.9	51414.5	24160.5	8172.48	19784.1	11191.8	23305.3	13039.5	18810.7	4829.96	21173.6	4058.24	10592.4	0.228112	0.000152774	-2.13219	-3.81595
104.047	11.0914	C4H8O3	(R)-3-Hydroxybutanoate	Starch and sucrose	13671	0.427374	-0.39141	0.67696	0.83429	3975.12	6185.53	5717.15	1948.29	5298.79	5917.07	3239.14	4930.76	11082.8	6382.46	8645.43	7202.33	3692.02	6365.37	3886.8	13671.1	3987.89	7606.5	9999.06	5798.01	7048	5490.76	9851.04	5467.71	7172.64	2427.69	2860.5	0.762302	0.145836	-0.391566	-0.836134
146.058	15.6486	C6H10O4	(S)-2-Aceto-2-hydroxybutanoate	Valine, leucine and isoleucine	2898	0.840258	-0.56597	1.5955	1.9442	591.15	1071.67	1083.07	1036.64	1849.29	1572.12	1198.11	1012.15	1754.43	1047.71	1354.88	2138.17	1063.03	1766.51	1227.93	2897.89	1124.92	2062.59	2507.05	2156.45	1504.58	1463.34	2237.89	1221.63	1808.09	387.123	572.462	0.675648	0.0112149	-0.565657	-1.9502
134.022	15.086	C4H6O5	(S)-Malate	TCA cycle	63943	1.25941	-0.94177	3.2102	3.9518	15200.9	25821.1	22647.2	18594.4	18144.5	23327.6	18028	30345.7	23369.7	15682.9	63943.2	46735	26284.6	36281	41838.9	47767.1	30887.5	48393.7	52904.7	40738.3	44795.2	24466.1	21872.1	21116.2	40531.3	4817.46	12227.4	0.520985	0.000114668	-0.940687	-3.94056
102.032	10.6434	C4H6O3	(S)-Methylmalonate semialdehyde	Valine, leucine and isoleucine	57276	1.39286	-2.1524	3.228	3.9785	2215.32	4622.82	3093.43	4503.41	10591.3	16772.5	3193.41	1911.54	12308.7	12593.6	38735.2	57268.3	16185.7	31943.8	24865.9	6316.49	29418.2	17998.3	57275.9	48018	38933.7	20156.8	28027.7	7180.59	31934.1	5353.75	15670.3	0.224856	0.000104858	-2.15292	-3.9794
145.074	12.7125	C6H11NO3	[FA oxo,amino(6:0)] 3-oxo-5S-amino-hexanoic acid	Lysine	1077950	0.662491	-0.35032	0.78001	0.96522	281698	415962	480585	332222	523061	909798	400047	487657	737714	624457	588794	729026	404452	740825	370216	449954	495665	791174	1.07795e+06	854455	547876	675104	881183	519320	662052	191520	209790	0.78441	0.108064	-0.350321	-0.966319
136.037	11.8613	C4H8O5	[FA trihydroxy(4:0)] 2,3,4-trihydroxy-butanoic acid	Ascorbate and aldarate	28154	1.0063	-0.42542	1.9659	2.391	13658	14744.2	17496	14826.2	13646	18213.4	16488.3	12706.6	26393.9	14773.9	26439	25268.4	22078.2	15294.1	16695.2	23351.2	20185.7	22657.8	28153.9	24726.2	25171.8	18161.3	16008.6	16294.6	21860.9	3956.29	4230.83	0.745379	0.00415092	-0.423953	-2.38186
338.052	10.3196	C10H15N2O9P	1-(5-Phosphoribosyl)imidazole-4-acetate	Histidine	984977	0.148647	-0.04741	0.030344	0.034228	60572	274751	77651.8	833267	300856	172087	559140	54986.2	355659	271667	402978	414282	488351	984977	337037	0	219230	198034	202909	162253	282962	179812	95346.7	296064	305244	244738	245168	0.969925	0.929856	-0.0440549	-0.0315845
136.064	22.9845	C7H8N2O	1-Methylnicotinamide	Nicotinate and nicotinamide	759163	1.59894	-1.7792	3.4426	4.2793	74812.2	73234.1	84633.6	53958.1	87936.5	82484.7	102189	96698.8	167254	116663	365063	263953	271503	325952	312741	759163	263293	254923	364492	219365	294468	207329	291945	93986.5	322630	30937.2	139666	0.291313	5.2459e-05	-1.77936	-4.28018
194.079	10.4127	C7H14O6	1-O-Methyl-myo-inositol	Inositol phosphate	77876	1.29458	-2.5648	2.557	3.1409	813.536	2731.51	1574.33	3679.95	7861.85	18410.4	1193.16	1405.99	9575.02	9268.85	38145.7	61284.2	12777.7	25429.5	20761.6	2697.43	34923.9	16556.8	77875.5	54870.4	45769.6	18175.1	25195.6	5651.46	33420.2	5642.08	21541.5	0.169103	0.00072553	-2.56403	-3.13934
306.026	10.2503	C9H11N2O8P	2',3'-Cyclic UMP	Pyrimidine	15470	1.36321	-2.7756	3.1496	3.8589	999.53	0	1083.13	1830.1	667.073	1934.55	1858.74	1446.42	1173.37	430.396	10172.7	8486.77	5042.06	12065.3	4410.63	0	7313.4	3638.48	15470.1	5187.73	7863.52	7174.03	15351.9	1142.33	7859.74	647.117	4516.81	0.145339	0.00014023	-2.7825	-3.85316
87.0318	13.9506	C3H5NO2	2-Aminoacrylate	Cysteine	15553	0.501924	-0.035451	0.030344	0.034297	3336.69	3041.48	5492.21	3688.18	4474.63	5694.19	7465.17	2014.88	7082.8	4720.99	3652.36	2960.88	4953.9	5055.03	2356.67	15553.4	2231.9	3557.55	4069.44	2619.49	3354.87	6416.58	5787.35	4701.12	4813.03	1758.6	3482.03	0.976749	0.927094	-0.0339403	-0.0328764
146.021	11.3486	C5H6O5	2-Oxoglutarate	TCA cycle	2656	0.437552	-0.078346	0.12111	0.14778	1683.48	1225.74	1668.79	1244.09	1003.75	2175.91	1420.39	1338.67	2240.54	1813.67	1818.68	1720.49	1894.17	2655.72	1059.76	0	1906.66	1618.02	2029.55	1092	2138.61	1189.04	2367.63	1581.5	1653.1	410.785	687.011	0.956688	0.773859	-0.0638794	-0.111338
120.024	11.4769	C4H8O2S	3-(Methylthio)propionic acid	Methionine	29429	0.803872	-0.30265	1.1449	1.4379	17718.6	11530.1	15162.1	13499.9	16630.2	17218.7	17154	17068.8	20663.1	16749.2	22187	18058.1	16362.2	26809.2	14288.7	17844.6	17587.9	16956.4	26445.5	14839.6	23191	18009.2	29428.7	16339.5	20154.5	2480.95	4927.9	0.810712	0.0366497	-0.302738	-1.43593
329.053	9.20972	C10H12N5O6P	3',5'-Cyclic AMP	Purine	22896	0.448426	-0.16721	0.23421	0.28054	8588.47	4615.1	8234.42	13452.3	12221.1	17656.7	7543.12	6882.67	22895.7	16615.5	15085.4	21599.2	11344.7	11644.9	8399.45	2856.62	11126.7	15433.7	21954.9	14600.6	12872.8	12149.2	14444.4	11870.5	13347.1	5777.49	5003.08	0.889369	0.518739	-0.169146	-0.285051
194.043	13.4606	C6H10O7	3-Dehydro-L-gulonate	Pentose and glucuronate	17067	0.656919	-0.65114	0.98331	1.2457	2739.2	4135.36	3826.75	5886.1	4086.92	4046.5	12770.9	4230.98	8114.42	5751.24	7063.33	9301.32	12757.4	15943.8	6003.1	17066.6	4343.85	6203.94	10133.5	5180.13	9426.5	5103.91	5055.94	5558.84	8737.18	2941.71	4238.91	0.636228	0.0561885	-0.652384	-1.25035
162.053	19.5656	C6H10O5	3-Ethylmalate	Glyoxylate and dicarboxylate	57472	1.37007	-1.5957	4.2474	5.2749	6676.16	15549.1	12315	4966.35	21775.7	32451.3	7253.11	8156.06	13381.7	11934.5	54473.6	57472.2	24176	53860	23225.3	40752.8	26323.8	35664.3	55079	39090.7	40157.7	31813.4	45996.7	13445.9	40622	8317.63	12149.2	0.331001	5.26242e-06	-1.59509	-5.27881
167.094	11.561	C9H13NO2	3-Methoxytyramine	Tyrosine	24953	0.295104	-0.22908	0.39973	0.50484	11800.8	9833.8	17155.1	4687.94	17237.8	19195.4	8456.92	13491.8	18214.7	8102.77	13653.2	11637.3	9618.69	16852.2	7291.35	20067.2	13293.2	13282.2	22170.5	10328	16684.3	15280.4	24952.7	12817.7	15008.6	5009.83	5096.47	0.854027	0.314975	-0.227646	-0.501724
146.069	7.71327	C5H10N2O3	3-Ureidoisobutyrate	Pyrimidine	2513162	0.55674	-0.2887	0.3947	0.48481	399659	2.51316e+06	1.06604e+06	1196602	1.43322e+06	720632	994541	938765	634087	789110	1.34565e+06	1524718	1.40803e+06	1.3151e+06	2.2439e+06	70587.3	1.00247e+06	1.59007e+06	1.16181e+06	1.93485e+06	1.54223e+06	1.19182e+06	651576	1.06858e+06	1.30637e+06	586318	544057	0.817978	0.326377	-0.289865	-0.48628
153.09	7.41933	C7H11N3O	4-(beta-Acetylaminoethyl)imidazole	Histidine	121984	1.62233	-3.8244	8.137	10.361	3631.02	5383.56	4744.1	5486.98	5907.56	6052.68	6286.75	8327.92	8078.27	6952.61	98266	91348.8	64841	97326.3	68834.8	71447.3	84994.6	92183.1	121984	59718.3	106226	56771.4	106526	6085.14	86189.8	1433.7	20352.1	0.0706017	4.24075e-11	-3.82415	-10.3726
103.063	14.9392	C4H9NO2	4-Aminobutanoate	Arginine and proline	6966146	1.53054	-1.4887	6.0599	7.5169	1.0731e+06	1.81043e+06	1.68039e+06	1.0062e+06	1.98398e+06	2.90726e+06	1.37011e+06	2067854	2.34862e+06	2.26212e+06	6658836	6.11679e+06	4.26567e+06	4.76476e+06	4840281	4.8779e+06	3.95524e+06	5961391	6966146	3.71763e+06	6.35518e+06	3.75162e+06	5281070	1.85101e+06	5.19327e+06	594218	1.12355e+06	0.356424	3.03896e-08	-1.48833	-7.51728
145.085	14.6149	C5H11N3O2	4-Guanidinobutanoate	Arginine and proline	1830337	1.58167	-2.5455	7.773	9.7137	131131	248163	225119	124782	289164	314995	135107	294187	280310	190769	1.21695e+06	1.32288e+06	859743	891984	985965	1.5839e+06	1398006	1.26245e+06	1.65801e+06	1.17719e+06	1.49584e+06	1.25908e+06	1.83034e+06	223373	1.30326e+06	73544.9	291884	0.171396	1.96106e-10	-2.5446	-9.70751
156.054	7.7282	C6H8N2O3	4-Imidazolone-5-propanoate	Histidine	65510	0.99372	-2.6321	1.7343	2.1195	980.318	4856.29	1339.65	2710.82	2520.64	9578.86	3081.03	1553.53	8899.18	2609.09	27676.2	18205.4	12767.5	61424.6	6130.36	4914.64	19048.1	3083.5	45866.4	8080.99	18793.9	15756.5	65509.6	3812.94	23635.2	3060.86	20951.1	0.161324	0.00761002	-2.63196	-2.11861
158.069	10.162	C6H10N2O3	4-Methylene-L-glutamine	C5-Branched dibasic acid	93094	1.11976	1.1313	2.5144	3.0771	39105.2	18695.3	47129.3	93093.9	54561.8	55377.7	84500.7	23307.7	58790.7	64948.1	13360.3	23753.8	38058	9128.58	31909	40387.1	11498.5	24834.3	28934.7	36639.7	18820.8	36063.6	6727.38	53951	24624.3	23713.9	11796.4	2.19097	0.000836009	1.13157	-3.07779
183.053	10.2007	C8H9NO4	4-Pyridoxate	Vitamin B6	6194	0.334089	-0.40703	0.34247	0.41122	523.228	1477.39	409.591	3980.38	1460.47	1124.64	2382.64	364.805	1463.81	1331.03	2064.32	1807.42	2649.75	6193.85	2265.38	1990.85	1411.18	1191.06	1122	1152.48	1590.02	895.643	681.67	1451.8	1924.28	1080.78	1404.27	0.754463	0.388545	-0.406477	-0.410559
145.11	12.965	C7H15NO2	4-Trimethylammoniobutanoate	Lysine	13120371	0.651051	0.22828	0.93544	1.18	7.85432e+06	10020479	9567925	4.51737e+06	9443949	11129953	7442327	11106790	13120371	9546978	9824086	9408868	7.29282e+06	8.31195e+06	6888447	8.09629e+06	8.2731e+06	7401723	7872050	6.75639e+06	7863348	7633429	8338094	9375046	7.99697e+06	2.36265e+06	885868	1.17232	0.0654344	0.229372	-1.18419
159.089	12.401	C7H13NO3	5-Acetamidopentanoate	Lysine	4674221	0.513517	-0.35464	0.56726	0.70478	1.07711e+06	1.16295e+06	1.5033e+06	656499	1.71426e+06	2155856	929327	1.48083e+06	4674221	1710199	2.34882e+06	2.30877e+06	1663451	2.71488e+06	1.60572e+06	1.64042e+06	2.22061e+06	1.77227e+06	2.89296e+06	1275549	2.66834e+06	2.22262e+06	3018934	1.70645e+06	2.18103e+06	1.13037e+06	552062	0.782409	0.198418	-0.354005	-0.70242
117.079	10.9919	C5H11NO2	5-Aminopentanoate	Lysine	173834144	0.228388	-0.015788	0.12111	0.14059	157537968	143824416	159889040	136860192	147691264	150780032	141538448	173290112	165284768	145692224	146413536	153576816	139167968	147273712	167207216	141856736	173834144	159583536	167687664	142191232	157608960	152558416	152689120	1.52239e+08	1.53973e+08	1.14864e+07	1.08514e+07	0.988737	0.714726	-0.0163409	-0.145861
337.068	11.0209	C10H16N3O8P	5-Hydroxymethyldeoxycytidylate	Pyrimidine	27868	1.26083	-2.8657	2.762	3.3934	330.867	1833.79	1005.4	3209.71	2452.52	2466.63	1087.53	936.614	1937.13	1392.32	12203.5	11931.5	7031.87	18860.5	6981.06	0	6575.93	12093.7	25821.4	8916.2	9719.08	9747.61	27867.7	1665.25	12134.6	875.902	7814.41	0.137231	0.000408719	-2.86532	-3.38858
254.057	14.8588	C7H14N2O6S	5-L-Glutamyl-taurine	Taurine and hypotaurine	38408	1.23285	-1.0729	2.926	3.5723	8224.82	6773.31	9309.81	6947.78	8155.23	12129.8	13365	13248.5	18557.6	13867.1	26949.3	22216.9	27400.2	38408.4	24731.7	37997.7	18497.4	16659.1	22055.2	14326.8	23027.2	10946.5	19446.9	11057.9	23281.8	3803	8136.33	0.474959	0.000261988	-1.07413	-3.58172
180.045	8.12341	C6H12O4S	5-Methylthio-D-ribose	Methionine	389433	1.551	-2.5682	6.7976	8.3463	25380.8	22486.1	46184.1	28260.2	42864.5	83564.5	41747.5	37050.3	54293.6	46756.2	230575	300556	176838	221577	187937	253343	188157	306223	389432	251461	330874	164597	303572	42858.8	254242	17583.4	68225.3	0.168575	4.63273e-09	-2.56854	-8.33416
129.043	16.4355	C5H7NO3	5-Oxoproline	Glutathione	227870	0.239877	-0.26793	0.50203	0.61797	100707	202283	116399	109102	73220.5	53204.5	126405	101040	63636.9	71144.1	97404.3	98598.5	133198	103252	136052	227870	83307.3	142667	99367.3	158105	104048	123360	83805	101714	122387	42875.7	39323.9	0.831086	0.242687	-0.266931	-0.614954
286.056	15.8212	C7H15N2O8P	5'-Phosphoribosylglycinamide	Purine	35162	1.04713	0.77339	1.1956	1.506	11502.5	35162.4	24574.4	12881.9	9602.56	17937.7	6654.72	26050.3	17977.5	14001.6	8510.05	14068.4	3396.78	9991.02	8145.49	27693	2731.24	12890	10301	7052.71	4272.11	10135	14973.1	17634.6	10320	8723.39	6487.48	1.70878	0.0311309	0.772963	-1.50681
314.052	14.5397	C8H15N2O9P	5'-Phosphoribosyl-N-formylglycinamide	Purine	24233	1.27561	-1.4247	3.5544	4.4114	3133.42	5645.1	6693.59	3674.6	5448.78	8502.43	3824.87	6256.74	6364.39	6030.64	17925.3	24233	12772	15859.5	12936.6	22603.1	4894.1	14580.1	19776.9	12786	11241.8	7610.2	16664	5557.46	14914.1	1625.15	5500.03	0.372632	3.8929e-05	-1.42418	-4.40973
276.025	16.7997	C6H13O10P	6-Phospho-D-gluconate	Pentose phosphate	20956	0.539863	-1.0338	0.85716	1.0751	4043.72	2444.49	5218.73	1844.41	1246.57	1334.04	5645.78	6309.53	2290.07	1941.25	6256.85	3642.92	2963.54	13771.2	3147.68	20956.3	2205.24	5733.88	6362.76	3245.41	2374.43	3366.85	11926.2	3231.86	6611.79	1901.65	5624.22	0.488803	0.0840124	-1.03268	-1.07566
267.097	8.79826	C10H13N5O4	Adenosine	Purine	6931255	1.35864	0.93976	3.7655	4.6914	3.08127e+06	5.42225e+06	5.247e+06	6003285	6931255	4279363	6.90583e+06	4.28359e+06	5.70414e+06	5499784	2.10751e+06	3.95692e+06	3.38558e+06	2.25156e+06	4.04727e+06	256369	2.67942e+06	2.52327e+06	2.64173e+06	1.89905e+06	3.32975e+06	3855889	3.20804e+06	5.33578e+06	2.78018e+06	1.19908e+06	1.03972e+06	1.91922	1.99513e-05	0.940519	-4.70003
427.03	13.9392	C10H15N5O10P2	ADP	Oxidative phosphorylation	441511	0.649911	-3.334	0.81133	1.0176	14949.7	1751.48	3636.61	3875.55	12540.9	20496.9	6565.71	9709.03	11655.5	14278.6	23573.5	17780.2	13381.3	441511	5095.16	6308.96	10778.9	18955.2	348658	17100.3	17723.2	21902.6	359863	9946	100202	5963.57	162826	0.0992591	0.0960554	-3.33266	-1.01748
158.044	13.0637	C4H6N4O3	Allantoin	0	23560	1.07716	-0.8574	2.1972	2.6897	8653.51	5030.64	7332.32	2386.36	7520.17	9881.45	4519.91	14025.1	20451.2	12338.1	21111.7	14826	9668.3	14508.4	12115.4	15179.4	22870.8	18205.6	21446.1	10451.4	20604.1	12440.4	23559.6	9213.88	16691.3	5296.78	4855.51	0.552016	0.00203084	-0.857218	-2.69232
295.056	14.6446	C8H14N3O7P	Aminoimidazole ribotide	Purine	32018	0.567151	-0.53233	0.76124	0.93572	6850.94	14354.2	11615.3	3751.51	15499.9	21629.5	0	9985.98	14540.3	9274.39	12130.8	26234	8551.92	6218.48	9312.96	17198	7868.91	20518.7	32017.9	13127.7	17735.8	12760.8	19912.6	10750.2	15660.7	6249.77	7614.04	0.686447	0.113168	-0.542779	-0.946276
347.063	13.156	C10H14N5O7P	AMP	Purine	3358066	0.00802852	0.097817	0.14226	0.18018	1.75386e+06	961659	2.38907e+06	2.03464e+06	2285382	3.00755e+06	3358066	1.90868e+06	3.16687e+06	1967491	2.75074e+06	2.85755e+06	2.47311e+06	3.15788e+06	1.54758e+06	137924	1.28547e+06	1.73829e+06	2374025	1.50374e+06	2.43894e+06	2.8689e+06	2.61308e+06	2.28333e+06	2.1344e+06	730335	846042	1.06977	0.662012	0.0973053	-0.179134
176.032	13.4671	C6H8O6	Ascorbate	Ascorbate and aldarate	374032	0.735912	-0.82107	0.73992	0.906	324.332	696.402	6902.4	610.908	254952	294782	692.19	9374.99	257176	146869	48430.7	117998	156297	224564	251532	1183.26	225092	135491	374032	218462	164832	220148	96150.7	97238	171863	127013	96587.1	0.565789	0.123805	-0.821663	-0.907263
506.996	15.7897	C10H16N5O13P3	ATP	Oxidative phosphorylation	164463	0.506247	-2.3285	0.57011	0.70925	7739.7	862.312	1903.09	3957.73	6873.12	1728.79	5857.5	9301.8	4829.57	7486.93	2809.15	720.677	1525.99	164463	3635.98	5521.1	5260.16	11380.8	75839.6	2814.7	1047.69	1987.86	53528	5054.06	25425.7	2885.57	47858.6	0.198777	0.195556	-2.33078	-0.708729
88.0524	8.51786	C4H8O2	Butanoic acid	Butanoate	1043531	0.206839	0.088626	0.12111	0.14324	286258	587206	507165	190779	546978	558042	277551	332367	1043531	517629	541394	576578	322487	590643	260049	553363	243493	437025	536755	286672	512240	428388	633746	484751	455602	241645	135981	1.06398	0.717056	0.0894671	-0.144447
488.107	14.8207	C14H26N4O11P2	CDP-choline	Glycerophospholipid	896829	0.522431	-0.48045	0.77718	0.95924	170476	273659	220818	301219	376121	712794	602553	127046	592794	262380	293975	422729	513209	604134	196651	896829	442189	283040	778944	381609	444483	684774	659257	363986	507833	202097	206752	0.716744	0.10974	-0.48047	-0.959634
446.061	15.7027	C11H20N4O11P2	CDP-ethanolamine	Glycerophospholipid	828936	1.22145	-0.79456	3.228	3.9682	223996	306010	336147	286534	366889	452789	297571	265361	335916	333137	588530	806656	394406	632024	415707	467741	408124	612669	828936	480977	403276	565381	621633	320435	555851	61947.2	146108	0.576477	0.00010662	-0.794665	-3.97216
537.077	15.8314	C14H25N3O15P2	CDP-ribitol	Pentose and glucuronate	14948	0.460363	-0.22437	0.49893	0.60637	6636.24	7086.32	8284.88	4312.36	5987.15	7039.96	8835.09	7639	7164.13	6892.53	6888.34	8851.7	5140.33	10239.3	3885.98	6294.73	7105.52	8046.23	14948.5	6924.65	6794.51	9198.5	11862.1	6987.77	8167.72	1240.72	2924.98	0.855534	0.246974	-0.225102	-0.607349
103.1	18.8935	C5H13NO	Choline	Glycine, serine and threonine	135967152	1.50022	-1.06	4.0088	4.9899	33266246	32144786	41848952	18251978	28312222	41115424	33477036	45259292	61322432	40324916	76077816	81094928	90539528	77942464	76634200	135967152	71817752	63462088	76242872	65471008	81732608	51289412	68985392	3.75323e+07	7.82506e+07	1.14763e+07	1.98956e+07	0.479643	1.02548e-05	-1.05997	-4.98907
183.066	14.5346	C5H14NO4P	Choline phosphate	Glycerophospholipid	46554752	0.363722	-0.30085	0.50203	0.61512	17414496	16126776	18882636	16765037	16867960	30333994	31388740	10807992	40539504	24220682	22217150	23195648	46554752	41448120	19472814	44116708	28775368	12926983	28971076	10526232	26258198	26317562	26776166	2.23348e+07	2.75044e+07	9.12488e+06	1.10014e+07	0.812045	0.243387	-0.300369	-0.613703
192.027	17.172	C6H8O7	Citrate	TCA cycle	174249	0.28927	0.11059	0.2286	0.28042	108693	89205.3	127356	76451	69114.9	64435.6	174249	106786	93074.6	108449	145388	88447.7	111286	105172	94104.6	102420	69893.9	117969	56787.8	63647.4	94934	86843.5	89446	101782	94334	32249.6	23627.6	1.07895	0.52892	0.109626	-0.27661
323.052	15.2015	C9H14N3O8P	CMP	Pyrimidine	547615	0.326573	-0.10276	0.12111	0.14782	154465	212814	223234	152690	147237	155483	280487	207309	202227	154647	155378	177478	217702	270071	166461	547615	132492	157939	213000	129660	163184	146612	160129	189059	202902	43688.3	110609	0.931778	0.71332	-0.101942	-0.146716
131.069	14.1359	C4H9N3O2	Creatine	Glycine, serine and threonine	157490288	1.16541	-0.24387	2.3091	2.8322	88075600	127267624	111864712	97079808	122721928	153451200	114798656	132311688	136953056	126003624	140659760	151469296	137018176	132260136	131351992	125230144	149310944	143867296	153411856	154796640	157490288	143396352	145218144	1.21053e+08	1.43499e+08	1.9093e+07	9.91522e+06	0.843582	0.00145537	-0.2454	-2.83703
113.059	9.42824	C4H7N3O	Creatinine	Arginine and proline	16156291	1.06857	0.42907	2.0051	2.4545	9466828	10282363	16156291	6654731	14205760	11187175	13460943	13571714	10411820	11480567	7765495	9399390	7964542	7.14781e+06	7.99231e+06	10904853	7.08163e+06	12339475	9882184	9550099	8540370	7.00153e+06	7469181	1.16878e+07	8.6953e+06	2.73175e+06	1.63516e+06	1.34415	0.00363472	0.426698	-2.43953
243.085	11.4691	C9H13N3O5	Cytidine	Pyrimidine	781699	0.803604	0.42192	0.97911	1.2448	476767	219052	459088	781699	417167	661536	662861	384531	676412	355194	257440	312020	433320	572192	304997	646126	319261	330113	525375	266170	260231	437053	282469	509431	380521	177799	130144	1.33877	0.0573441	0.420911	-1.24151
111.043	10.9905	C4H5N3O	Cytosine	Pyrimidine	15222	1.23752	-2.0467	3.0117	3.6788	1703.05	1940.42	1677.04	3305.63	1555.13	2133.47	1914.97	1451.88	2175.03	1207.57	7960.62	8905.56	3349.26	13605.4	4596.08	3185.89	4442.35	8855.03	14465	5919.47	5982.43	5923.79	15221.6	1906.42	7877.88	576.878	4168.19	0.241996	0.000209382	-2.04694	-3.67906
133.038	16.5649	C4H7NO4	D-Aspartate	Alanine and aspartate	78641	0.130156	-0.44802	0.3947	0.49191	13781.8	35955.5	20271.6	20465.5	13227.3	8513.25	18309.3	15776.1	8300.36	10036.7	18093.6	16085	19931	17719.6	21058.1	78640.7	12785.7	24011.1	17124.9	22222	14034.6	17020.3	13476.2	16463.7	22477.1	8186.36	17206.1	0.732466	0.321064	-0.449166	-0.493408
228.075	7.96154	C9H12N2O5	Deoxyuridine	Pyrimidine	29194	0.211253	-0.079184	0.061342	0.073278	5639.72	5104.47	10174	2914.54	12477.8	28872.2	1855.14	16555.2	21363.6	16608.4	15312	23761.6	3487.71	7696.1	5246.92	4372.59	12106	13123.8	29193.9	14076.3	11073	7244.53	20355.2	12156.5	12850	8763.04	7795.17	0.946032	0.843037	-0.0800385	-0.0741536
179.08	10.9116	C6H13NO5	D-Galactosamine	Galactose	719318	0.0909214	-0.31287	0.30499	0.36196	137534	239105	258229	33745.2	191367	210714	101085	229862	639998	202306	276034	243270	170806	304734	133348	719318	193527	201106	278970	99199.5	338852	202448	461814	224394	278725	161583	162612	0.805074	0.434661	-0.312807	-0.361849
196.059	12.8809	C6H12O7	D-Gluconic acid	Pentose phosphate	687032	1.08691	-0.58051	1.7007	2.0724	157121	342373	264861	204568	229217	246650	138999	303557	238058	231081	358810	366402	262042	297039	346671	687032	262252	320508	434066	369179	346200	222622	309214	235649	352464	61026.4	114862	0.668574	0.00845443	-0.580841	-2.07292
176.032	16.3843	C6H8O6	D-Glucuronolactone	Ascorbate and aldarate	5196	1.25076	-0.99601	3.3955	4.2128	1141.21	1637.33	1536.75	1029.25	1897.45	1804.05	1704.6	2795.34	2659.78	1622.2	4026.16	3705.03	2287.12	3242.58	3428.54	4705.72	3378.78	5196.11	5148.07	2243.25	2786.54	2470.02	3592.95	1782.8	3554.68	567.745	1001.74	0.501535	6.08122e-05	-0.995579	-4.21601
146.069	11.891	C5H10N2O3	D-Glutamine	D-Glutamine and D-glutamate	3604374	0.321176	-0.53104	0.49027	0.59531	502894	1.28821e+06	792863	788805	763079	463038	671843	567457	536053	552337	806199	800098	743778	842895	1022872	3.60437e+06	506782	944691	728462	1.09772e+06	655905	733566	530647	692657	1.00138e+06	242208	800541	0.6917	0.253824	-0.531781	-0.595467
169.998	14.7012	C3H7O6P	D-Glyceraldehyde 3-phosphate	Glycolysis	91242	1.05201	-0.78618	2.3091	2.8299	31021.1	14168.2	42930.5	19496.1	22346.3	49006.8	21537	45232	56300.7	29303.5	91242	66640.6	33236	72390.3	45864.1	70531.8	40185.5	59417.7	72606.1	47041.2	50805.8	44909.8	47816.7	33134.2	57129.8	14324.3	16518	0.579981	0.00148395	-0.785921	-2.82858
105.079	18.0114	C4H11NO2	Diethanolamine	Glycerophospholipid	336704	1.12502	-2.2767	2.4842	3.0309	35064.5	21936.7	21571.9	39125.5	34745.5	36798.3	16844	19549.7	41606.4	25047.4	336704	120650	92235.3	239013	176744	91955.5	115057	51187.5	92196.8	86734.6	71080.4	74719.1	291277	29229	141504	9124.39	91428.1	0.206559	0.000934251	-2.27537	-3.02954
239.102	12.1563	C9H13N5O3	Dihydrobiopterin	Folate	186110	0.559669	-0.44471	0.54614	0.6747	1828.8	0	56033.3	31622.2	104267	138830	19050.4	75710.7	171972	186110	105385	162178	80008.8	79152.4	68948.9	55901.8	96975.8	107798	182455	125375	108042	108575	109710	78542.4	106962	69045.4	35063.4	0.734301	0.211264	-0.445556	-0.675174
146.106	16.0826	C6H14N2O2	D-Lysine	Lysine	1265880	0.101213	-0.80441	0.30499	0.36134	71915.8	375780	129180	87452.1	94250.8	36824.8	123890	117055	32650.5	65196.9	120283	105985	132269	119959	181578	1.26588e+06	56348.7	112126	66693.4	138148	96488.7	104224	72026.9	113420	197847	98140.7	322592	0.57327	0.434969	-0.802714	-0.361541
132.09	25.4709	C5H12N2O2	D-Ornithine	D-Arginine and D-ornithine	3960225	1.42522	-1.4505	0.67696	0.83321	230021	417721	261523	223820	226706	212179	381174	252337	247076	235776	527177	458809	483883	565846	551390	3.96022e+06	423687	519357	440751	413583	450401	382040	376951	268833	734931	70865.1	970997	0.365794	0.14679	-1.4509	-0.833305
232.035	14.9783	C5H13O8P	D-Ribitol 5-phosphate	Pentose and glucuronate	5556	1.3428	-0.84948	3.6427	4.528	1479.81	1465.87	1831.58	1732.25	2380.22	2420.17	2344.96	2118.51	2731.24	2058.57	4078.74	3501.89	3513.16	5325.9	3013.38	5555.9	2859.16	2709.86	4291.26	2999.3	3064.15	3382.99	3869.74	2056.32	3705.03	423.809	905.454	0.555007	2.91197e-05	-0.849422	-4.53581
230.019	15.0135	C5H11O8P	D-Ribose 5-phosphate	Pentose phosphate	471850	0.414831	-0.0085515	0.017571	0.014851	174905	195936	239540	117748	196952	264897	191213	222606	285893	230612	254181	231060	176676	191177	162290	471850	192610	213171	206430	172599	163485	142729	197474	212030	213518	47902.3	83222	0.993033	0.960348	-0.0100866	-0.0175714
105.043	12.1955	C3H7NO3	D-Serine	Glycine, serine and threonine	175104	0.0951149	-0.42412	0.37512	0.45365	37605.9	106319	43719.8	42078	41371.2	16727	34459	30649.9	16452.5	28995.2	51582.1	39894.9	62287.7	38354.1	65629	175104	19712.4	53397.8	18515.7	52920.3	45036	41835	30315.1	39837.7	53429.5	25296.1	39307.6	0.745612	0.352954	-0.423502	-0.452282
182.08	13.4195	C6H14O6	D-Sorbitol	Fructose and mannose	7406	1.21609	-1.3104	3.051	3.7293	2181.55	2364.21	2562.19	1285.35	793.672	1075.01	1491.93	2537.82	1353.23	1304.88	6585.74	4876.78	2323.01	3028.32	2733.39	7406.01	3606.53	6160.88	4123.15	2876.38	3949.65	2453.56	4496.25	1694.98	4201.51	651.644	1649.01	0.403422	0.000186117	-1.30964	-3.73021
142.074	12.6935	C6H10N2O2	Ectoine	Glycine, serine and threonine	82725	1.41328	-1.6527	5.3673	6.6029	20139.9	18275.5	20514.5	9141.93	22134	22121.9	11265.5	22310.7	20705.8	15923	47449.7	46368.9	36969.4	41919.4	33837.2	66415.1	62482.8	48108.9	64770	68780	64827.5	82725	81067.4	18253.3	57363.2	4695.78	15986.6	0.318205	2.4957e-07	-1.65197	-6.60281
229.088	14.2891	C9H15N3O2S	Ergothioneine	Histidine	7806609	1.30356	-0.84218	3.6264	4.4934	1.89117e+06	3.33878e+06	3.36987e+06	1.64212e+06	4563984	5267961	1.78084e+06	4238510	4.30522e+06	2.26511e+06	5287819	6.50648e+06	4734999	5.80417e+06	4.64332e+06	5.43331e+06	7806609	4.91023e+06	6986354	4.67813e+06	6.5008e+06	5680378	7.17097e+06	3.26636e+06	5.8572e+06	1.31103e+06	1.0486e+06	0.557665	3.16081e-05	-0.842529	-4.5002
141.019	15.3807	C2H8NO4P	Ethanolamine phosphate	Glycine, serine and threonine	5711737	0.246448	-0.068785	0.10847	0.12492	2.28937e+06	2.3957e+06	2172383	1.79776e+06	1.93253e+06	2.49573e+06	3.14729e+06	2.16853e+06	3.50453e+06	1.86253e+06	2463717	2174159	2.25256e+06	2982273	2.1097e+06	5711737	2166577	1.97822e+06	2695964	1.77993e+06	2.01174e+06	1.79451e+06	2.30177e+06	2.37664e+06	2.49407e+06	554765	1.02405e+06	0.952916	0.747277	-0.0695787	-0.126519
785.158	10.9882	C27H33N9O15P2	FAD	Riboflavin	9974	0.414795	-0.5427	0.5165	0.63846	3512.24	5479.04	4613.21	1409.8	2983.22	792.676	2927.7	3408.56	983.784	1592.07	3951.33	1921.59	2576.59	9974.24	1215.64	4123.86	2440.55	2511.65	9800.8	1770.94	2050.55	3816.59	6301.33	2770.23	4035.05	1567.14	2918.15	0.686542	0.230097	-0.542581	-0.63809
443.025	17.1798	C10H15N5O11P2	GDP	Purine	75504	0.630298	-2.5997	0.77293	0.95145	4891.1	1263.62	3051.57	2099.19	2615.58	1277.29	2658.88	8893.5	1826.14	1664.16	3983.54	1840.35	1902.53	66130.1	2339.52	2843.04	4560.59	6340.94	75504.3	3263.12	1770.18	2859.9	64976.4	3024.1	18331.9	2322.05	28934.8	0.164964	0.111802	-2.59978	-0.951549
589.083	16.7326	C16H25N5O15P2	GDP-L-fucose	Fructose and mannose	49900	0.816455	-0.90666	1.1449	1.4392	13622.7	10438.2	22407.2	11638.2	12029.4	6743.39	15912.8	18238.7	7656.46	9250.27	30285.7	19527.5	20938.3	48233	9873.49	7773.24	15040.2	14262.2	49899.8	10715.7	14298.1	23874.3	46709	12793.7	23956.2	4893.34	15141.5	0.534047	0.0365818	-0.904961	-1.43674
605.078	17.3362	C16H25N5O16P2	GDP-mannose	Fructose and mannose	108537	0.722525	-0.73778	0.90069	1.1287	37020.3	16131.6	51387.9	16493.2	22644.3	20158.4	26525.5	50029.1	16071	14642	47292.9	39462.1	24054.6	59979.6	16116.1	15698.3	32127.1	31060	108537	32880.4	37861.3	50396.2	91369.1	27110.3	45141.1	14111	27637.1	0.600568	0.0745394	-0.7356	-1.12761
307.084	13.7027	C10H17N3O6S	Glutathione	Glutathione	2913721	0.739233	0.68039	1.053	1.3347	1326997	648012	1.52292e+06	1.10338e+06	1.22679e+06	1.8643e+06	2.0766e+06	644840	2.91372e+06	1.37623e+06	639119	635852	1.67587e+06	1.44085e+06	591959	491220	369915	614260	780246	347246	798404	2.21885e+06	1.32354e+06	1.47038e+06	917487	682310	570230	1.60261	0.0463158	0.680428	-1.33427
75.0322	15.0626	C2H5NO2	Glycine	Glycine, serine and threonine	960003	1.45092	-0.87845	1.7173	2.0965	132348	248947	155950	186382	172769	215186	212166	181645	326910	212343	321098	325247	345468	298141	358246	960003	344786	346822	340315	313512	370546	270239	290568	204465	375769	54379.9	177828	0.544124	0.00802522	-0.877992	-2.09554
363.059	15.9528	C10H14N5O8P	GMP	Purine	580526	0.831932	-0.20919	1.2914	1.6078	355775	435429	429586	399541	391805	392500	547298	350739	432206	296996	492646	580526	501319	516409	431972	392500	422086	395229	488348	384661	464870	510848	480372	403187	466291	66565.7	58055.7	0.864669	0.0243719	-0.20978	-1.61311
117.054	15.1836	C3H7N3O2	Guanidinoacetate	Glycine, serine and threonine	11372595	1.57243	-1.0583	6.7976	8.3132	2.41541e+06	4.08797e+06	3904875	3.16291e+06	4637422	5.47908e+06	4.02275e+06	4497695	5879738	4878668	9145310	9501786	6743654	8132806	7889283	8503718	10558779	8925984	11372595	8873814	10206059	7.74325e+06	8675924	4.29665e+06	8.94407e+06	1.02719e+06	1.25083e+06	0.480391	4.53008e-09	-1.05772	-8.34389
283.091	12.0939	C10H13N5O5	Guanosine	Purine	1278397	0.907188	0.10042	0.070302	0.084653	327905	494405	240213	357904	314859	250834	410346	194707	469078	275382	190827	219359	370460	175624	371025	1.2784e+06	262873	231602	162817	196106	216319	198641	167699	333563	310904	99626.4	298617	1.07288	0.820876	0.101492	-0.0857226
188.127	25.7375	C7H16N4O2	Homoarginine	0	1412325	1.53022	-1.3455	5.1611	6.3557	245306	442506	362985	199432	359018	446360	375464	437687	297243	245254	893010	1.0464e+06	630642	684678	718010	1.41232e+06	728953	953916	1.04464e+06	853772	774527	630993	894701	341125	866659	90079.5	216969	0.39361	4.56509e-07	-1.34516	-6.34055
240.122	13.8298	C10H16N4O3	Homocarnosine	Arginine and proline	28169	0.859187	0.56037	1.4162	1.7398	8882.83	11603.8	9184.19	20818.1	13479.1	20651.7	17027.8	7576.64	28169	16409.3	10682.6	10612.4	7692.4	13239.6	8633.42	14573.7	7064.43	10554.8	11707.2	8639.12	8798.34	11108.8	12257	15380.3	10428	6532.53	2208.43	1.4749	0.0180601	0.560618	-1.74328
109.02	14.4462	C2H7NO2S	Hypotaurine	Taurine and hypotaurine	546675	1.12309	-0.94456	2.5144	3.081	167721	114117	166386	166809	109754	139888	338903	101286	236659	227117	362754	286114	460577	485868	477370	546675	243308	217021	332583	213478	300369	274760	225210	176864	340468	73160.6	115600	0.519473	0.000818566	-0.94488	-3.08695
136.039	9.87051	C5H4N4O	Hypoxanthine	Purine	12837332	0.407875	-0.33816	0.50873	0.62932	8049259	2.53657e+06	6122830	3.04548e+06	3268822	6865381	6068954	5.12302e+06	10834333	4665370	5711269	5.20696e+06	12837332	10998517	4440905	9255079	10766189	2.81035e+06	6810044	2392815	7.56367e+06	6899022	7.25803e+06	5.658e+06	7.15001e+06	2.53648e+06	3.15798e+06	0.791327	0.236057	-0.337653	-0.626984
348.048	14.7611	C10H13N4O8P	IMP	Purine	325724	0.34031	0.19133	0.3947	0.48273	142316	208447	208728	234477	171857	237434	144835	160063	308688	299489	227822	238275	193933	325724	121870	124206	142253	135396	151255	102807	182685	204278	257827	211633	185256	59491.2	64613.3	1.14238	0.326879	0.192046	-0.485613
159.068	7.46654	C10H9NO	Indole-3-acetaldehyde	Tryptophan	22933	1.19758	-0.9667	2.496	3.0619	9555.8	4358.14	4476.22	6324.66	10436.2	8138.67	7823.89	5874.4	4119.55	6156.95	19249.8	9184.98	20760.4	14653.8	10192.1	11156	12817.2	7886.77	11151.9	9376.14	22933.3	9561.25	11832.1	6726.45	13135.1	2202.18	4849.45	0.512099	0.000890664	-0.965505	-3.05029
175.063	9.81668	C10H9NO2	Indole-3-acetate	Tryptophan	9581	0.197804	-0.20879	0.22116	0.26602	2146.64	2591.9	2603.71	1537.69	4342.1	8973.54	1312.53	3185.52	8949.44	7552.48	3937.06	6109.49	1810.16	3664.88	2463.46	8054.8	4381.58	4328.85	9580.94	3694.83	5414.53	4585.43	6882.26	4319.55	4992.94	3023.34	2188.83	0.865132	0.541553	-0.209008	-0.266359
213.01	7.17838	C8H7NO4S	Indoxylsulfate	Tryptophan	168923		-5.16503	4.3751	5.46922	0	0	0	0	7806.81	6873.22	0	723.954	6798.33	1765.47	134710	67938.8	78737.2	89938.4	31184.7	31298.9	107344	51970.7	168923	57365	133555	62500	102426	2396.78	85991.7	3343.32	41989.4	0.0278722	3.39455e-06	-5.16503	5.46922
268.08	10.5034	C10H12N4O5	Inosine	Purine	9597854	0.135731	-0.28956	0.3947	0.48039	3.15535e+06	2.94453e+06	2.94035e+06	3165663	2.22283e+06	2.14499e+06	3.01663e+06	2.38451e+06	3645532	2.42753e+06	2.6338e+06	2747570	4174072	2.65894e+06	3529333	9597854	3.38922e+06	3.03339e+06	2.34847e+06	2.40377e+06	2.58217e+06	2.81192e+06	2.66866e+06	2.80479e+06	3.42917e+06	487136	1.92272e+06	0.817922	0.329842	-0.289965	-0.481694
129.043	10.4947	C5H7NO3	L-1-Pyrroline-3-hydroxy-5-carboxylate	Arginine and proline	975427	1.2591	-1.4421	2.5816	3.1927	78559.8	47628.5	88152.7	143876	284782	549587	60861.7	58946.4	262993	330983	501507	644288	551943	975427	304469	130798	529028	207942	578627	483334	585999	592913	651054	190637	518256	164157	214322	0.367843	0.00063993	-1.44284	-3.19387
117.043	13.8259	C4H7NO3	L-2-Amino-3-oxobutanoic acid	Glycine, serine and threonine	1244440	0.586642	-0.39854	0.92859	1.1638	296377	639675	568537	433662	716983	745980	382664	498823	642008	511105	789263	836385	314748	668374	398806	1.24444e+06	397789	874377	966951	739884	685799	597019	808260	543581	717084	146334	254369	0.758044	0.0685307	-0.399647	-1.16411
103.063	11.8263	C4H9NO2	L-3-Amino-isobutanoate	Valine, leucine and isoleucine	1137100	0.994844	-0.53198	2.1269	2.6039	469441	446507	497009	292150	515360	614110	449336	566523	1.01216e+06	766721	837620	793824	604359	789428	663585	1137100	737824	834689	984269	679494	750262	752078	1.00984e+06	562932	813414	200306	150582	0.692061	0.00251776	-0.531029	-2.59899
89.0478	14.1741	C3H7NO2	L-Alanine	Alanine and aspartate	10363964	1.35736	-0.42771	3.3192	4.0835	4.2408e+06	6.05118e+06	4.69288e+06	4375512	6449572	7.086e+06	6102517	5.39897e+06	6176140	5.90781e+06	7614646	7872173	7958853	7090680	6427396	10363964	6.81812e+06	6803934	7734725	7653785	7423351	7332579	7673431	5.64814e+06	7.59751e+06	942789	950925	0.743419	7.74589e-05	-0.427752	-4.11093
132.053	14.762	C4H8N2O3	L-Asparagine	Alanine and aspartate	6749860	0.0460962	-0.72677	0.34687	0.41839	475502	1.41478e+06	802809	679106	690651	569801	1.04845e+06	577146	553361	508751	677824	623586	635763	853378	856436	6749860	642927	958790	801508	797234	803086	671325	671785	732036	1.21104e+06	293198	1.66749e+06	0.60447	0.3819	-0.726258	-0.41805
133.037	14.4009	C4H7NO4	L-Aspartate	Alanine and aspartate	3799315	0.730707	-0.73276	0.72694	0.89016	807500	1.10169e+06	696832	648503	440895	374158	998841	631132	469756	403777	825893	858756	1.39487e+06	1.11834e+06	916404	3.79931e+06	734741	641850	859047	673160	887392	738076	754501	657308	1.09249e+06	250657	837607	0.601662	0.12865	-0.732975	-0.890589
161.105	12.8721	C7H15NO3	L-Carnitine	Lysine	273851264	0.939936	-0.26735	1.9336	2.3288	190580752	184699312	205700272	115254912	196992960	211743664	172999504	204645296	259965632	181007664	248100000	233607888	211223968	238125056	210586832	273851264	241447776	220533808	249829888	181350832	241521296	220732288	240300432	1.92359e+08	2.31632e+08	3.62206e+07	2.29669e+07	0.830452	0.00453873	-0.268031	-2.34307
175.096	15.3858	C6H13N3O3	L-Citrulline	Arginine and proline	1636674	1.59249	-1.8769	5.373	6.6473	157221	191679	181816	184744	277026	385379	274981	230183	373423	236876	1124682	902316	577230	1.07463e+06	786893	1.63667e+06	714890	749577	1.06236e+06	899384	823132	671658	887682	249333	916239	79156.8	270597	0.272127	2.21653e-07	-1.87765	-6.65433
240.024	15.7366	C6H12N2O4S2	L-Cystine	Cysteine	2288888	1.36054	-2.5501	0.79037	0.98429	102009	95003.6	30742.4	35026.8	36197.9	62530.9	83675.9	105983	42677.2	51957.5	339292	218903	147655	308868	210508	2.28889e+06	177235	319334	178072	114823	228454	106666	276982	64580.4	378129	29575.8	579034	0.170789	0.103631	-2.54971	-0.984508
174.017	11.3077	C6H6O6	L-Dehydroascorbate	Ascorbate and aldarate	31711	0.1309	-0.10788	0.1865	0.22833	16680.1	10077.4	20304.6	11296.5	11268.9	20433.7	12829.6	15962	31710.5	20664.2	21136.9	23823.2	19351.8	16413.7	9075.05	26112.3	16981.1	15412	20171.1	11797.3	24350.1	13240.3	22058.8	17122.8	18455.7	6534.15	5173.91	0.927778	0.590327	-0.108149	-0.228907
244.035	12.9329	C6H13O8P	L-Fucose 1-phosphate	Fructose and mannose	39782	0.358931	0.9761	0.3947	0.48135	2245.07	39781.6	4381.51	2180.85	3328.19	1696.41	3470.47	3393.85	3306.28	2264.94	2553.41	5961.63	3333.18	4862.44	3164.2	943.161	3832.62	1491.9	3802.6	1452.77	3418.41	2945.78	5917.15	6604.92	3359.94	11685.2	1576.31	1.96578	0.330365	0.975105	-0.481006
244.035	14.8148	C6H13O8P	L-Fuculose 1-phosphate	Fructose and mannose	15457	0.177126	-0.35609	0.36078	0.43546	3877.11	3189.53	3264.43	5314.65	3242.45	3626.21	10596.1	3002.55	7814.53	4944.26	5580.21	4624.98	9835.82	14045	4227.45	15456.5	3818.69	3892.48	3759.75	2854.41	4185.27	4765.05	4247.77	4887.18	6253.34	2488.4	4135.6	0.781531	0.36733	-0.355626	-0.434944
147.053	14.0587	C5H9NO4	L-Glutamate	Arginine and proline	20788404	1.28212	-0.70417	1.1534	1.4527	4.29767e+06	5304002	4659930	3.78798e+06	4.13089e+06	4.65746e+06	6386935	3.7368e+06	5788245	4.02512e+06	6.96633e+06	6.28611e+06	8021637	8060715	6754646	20788404	5.61073e+06	5.88577e+06	6.70443e+06	5775524	6708790	5.67278e+06	5850300	4.6775e+06	7622013	887815	4.03894e+06	0.613683	0.0351229	-0.704433	-1.45441
131.058	13.8464	C5H9NO3	L-Glutamate 5-semialdehyde	Arginine and proline	2068887	1.36849	-0.66895	4.1913	5.2004	976119	820640	934835	892677	1.30972e+06	1.56602e+06	1669256	849236	1.3227e+06	929029	1.68173e+06	1.59561e+06	1.91101e+06	2.03928e+06	1.42089e+06	2.05809e+06	1.64755e+06	1.87764e+06	2.01111e+06	1.63588e+06	1.81593e+06	1.51993e+06	2068887	1.12702e+06	1.79104e+06	313273	221057	0.629255	6.36271e-06	-0.668283	-5.19636
146.069	14.541	C5H10N2O3	L-Glutamine	Aminosugars	29027928	1.37037	-0.55379	2.0051	2.4665	8541685	10336033	10379804	10679710	8888219	10656191	12731383	10680668	9843197	10249156	15378997	15064772	10405827	15277836	14086458	29027928	12898474	15660643	15867387	13678015	14604852	12588065	11756661	1.02986e+07	1.50997e+07	1.13682e+06	4.4969e+06	0.682041	0.00357196	-0.55207	-2.44709
139.074	7.81367	C6H9N3O	L-Histidinal	Histidine	94400	1.5099	-2.8395	5.9392	7.3241	5509.84	6537.28	7078.86	6557.39	11008.5	10163.8	5202.92	10679.7	6886.64	5320.24	48453.4	44124.4	32640.9	40483.4	30340.4	60521.4	58949.4	53171.4	94400.4	68094.5	53300.2	42504.2	70954.1	7494.51	53687.6	2257.65	17426.9	0.139595	4.6816e-08	-2.84068	-7.32961
155.069	14.3694	C6H9N3O2	L-Histidine	Histidine	6359872	1.01988	-0.56168	0.92149	1.1485	1.1837e+06	2297894	1.31553e+06	1475513	1429438	1.34546e+06	2.04694e+06	1.50286e+06	1.61261e+06	1.91242e+06	2228574	1.94234e+06	1.81885e+06	1.8142e+06	2234158	6.35987e+06	2.05014e+06	2526655	2.32312e+06	2.34677e+06	2.13942e+06	1.68234e+06	1.49457e+06	1.61224e+06	2.38162e+06	358410	1.23063e+06	0.676951	0.0703557	-0.562877	-1.1527
208.085	10.5049	C10H12N2O3	L-Kynurenine	Tryptophan	3352299	1.19435	-0.96485	2.5783	3.1821	527503	745810	1072347	473330	958974	1380227	456765	1.07505e+06	1.0878e+06	1.37346e+06	1.94593e+06	2.11469e+06	945110	1.37318e+06	1.33904e+06	1273588	1.63884e+06	2.26218e+06	3.3523e+06	1.91455e+06	1.81533e+06	1.22545e+06	2.03304e+06	915127	1.78717e+06	348428	616967	0.512053	0.000660198	-0.965634	-3.18033
131.095	10.5126	C6H13NO2	L-Leucine	Valine, leucine and isoleucine	92000112	1.52645	-1.1138	1.8736	2.2638	10183306	23708068	14615058	14947726	13599101	14591261	18276268	12398270	16757737	14700109	29674192	25765526	28718368	31046494	30052502	92000112	25465174	32333298	32937726	30607754	25609126	24291084	24210798	1.53777e+07	3.32856e+07	3.66011e+06	1.78998e+07	0.461993	0.00544493	-1.11406	-2.26401
146.105	24.0028	C6H14N2O2	L-Lysine	Lysine	18641062	1.39636	-0.95184	1.1288	1.4174	2.39624e+06	3.69616e+06	2.66383e+06	2.24407e+06	2.43497e+06	2.48836e+06	4.38261e+06	3.52805e+06	2.93538e+06	2.95884e+06	5281312	4480178	4461979	4904832	6066886	18641062	4.1987e+06	5.01254e+06	4.40401e+06	4.38798e+06	4791592	3.5901e+06	4.58988e+06	2.97285e+06	5.7547e+06	691504	3.91612e+06	0.516596	0.0384662	-0.952893	-1.41492
149.051	11.2152	C5H11NO2S	L-Methionine	Methionine	25738036	1.48616	-0.92456	1.8896	2.2946	4.92018e+06	7890983	5041474	4802933	4.91755e+06	4.97417e+06	6.42781e+06	5.56604e+06	4.3903e+06	4.8207e+06	9294869	9966677	9486885	8.28489e+06	10618163	25738036	7866387	8616362	9370948	10144667	8.28749e+06	8123244	6.92802e+06	5.37521e+06	1.02097e+07	1.04175e+06	4.7782e+06	0.526479	0.00509719	-0.925552	-2.29267
132.09	22.4268	C5H12N2O2	L-Ornithine	Arginine and proline	40177	0.634159	-0.28008	0.61587	0.765	17632.4	12907.1	20860.1	21849.9	23622.7	33528.9	28490.6	11671	28594.8	33904.8	26263.9	27097.3	37994.7	34229.5	15292.2	13597.3	23603.6	22059.7	21780.3	40176.8	33257.8	38547.7	33810.2	23306.2	28285.5	7857.04	8777.95	0.823965	0.173182	-0.279345	-0.761496
165.079	9.97726	C9H11NO2	L-Phenylalanine	Phenylalanine	78013680	1.54095	-1.3003	1.0381	1.3091	5203144	10930430	6.86103e+06	6.79256e+06	7.34087e+06	8304446	10177398	7124022	8998728	8467735	15437888	13412146	13743964	18453000	14869744	78013680	12609339	13925077	18019410	14958044	14637711	12701794	16010211	8.02004e+06	1.97532e+07	1.71311e+06	1.75966e+07	0.406011	0.0489987	-1.30041	-1.30982
115.063	12.3472	C5H9NO2	L-Proline	Arginine and proline	125871200	1.59791	-1.0498	2.0192	2.4647	17924676	21360058	18243520	19756150	22572868	29951172	26964560	22606884	30891460	23514732	40980364	41229360	38918768	49023184	43625624	125871200	40155432	38486072	48046912	39570748	41089520	38877972	43465764	23378608	48410840	4.55918e+06	2.35126e+07	0.482921	0.00339338	-1.05014	-2.46937
105.043	15.2027	C3H7NO3	L-Serine	Glycine, serine and threonine	6834881	1.21193	-0.99005	0.82021	1.0311	710685	1115046	703089	902959	741162	818465	1.42548e+06	725703	933441	743313	1.31546e+06	1.13991e+06	1.34755e+06	1.81397e+06	1.65703e+06	6834881	1.33118e+06	1.51746e+06	1208364	1.12871e+06	1.42897e+06	1.10066e+06	964620	881934	1.75298e+06	231338	1.54494e+06	0.503105	0.0932332	-0.991068	-1.03043
119.058	13.88	C4H9NO3	L-Threonine	Glycine, serine and threonine	11417889	1.5335	-1.0722	2.0275	2.4907	1.79252e+06	2.92901e+06	2.04596e+06	2.05171e+06	1969950	1.93234e+06	2.79901e+06	2.0362e+06	1642156	1.73165e+06	3.93375e+06	3.68615e+06	3.38226e+06	4598322	3.44306e+06	11417889	3.40718e+06	4.33625e+06	4342608	3998328	4.17633e+06	3.22707e+06	3.27326e+06	2.09305e+06	4.40173e+06	430710	2.15674e+06	0.475507	0.00327433	-1.07246	-2.48488
204.09	11.2131	C11H12N2O2	L-Tryptophan	Tryptophan	12418616	1.11604	-1.1175	0.79248	0.99056	972261	2.9029e+06	1.07924e+06	1.09706e+06	1.10493e+06	1.04998e+06	1.78749e+06	1228899	1.28677e+06	1.0106e+06	2.37951e+06	1.96797e+06	2.44783e+06	2860110	2554082	12418616	1.98793e+06	1.72307e+06	1.98803e+06	2.1438e+06	2.01463e+06	2.11186e+06	1.57409e+06	1.35201e+06	2.93627e+06	593182	2.8699e+06	0.460452	0.102193	-1.11888	-0.990578
181.074	12.5223	C9H11NO3	L-Tyrosine	Tyrosine	18990724	1.3889	-1.0457	0.92859	1.163	1886656	3.33631e+06	2413186	2219211	2.16681e+06	2.21736e+06	2.54609e+06	2.7437e+06	2.18039e+06	2655630	3.90226e+06	3.50469e+06	3.9306e+06	4997667	4.8332e+06	18990724	3.08279e+06	3.78095e+06	4.2747e+06	4242921	3425238	3.25913e+06	3.21281e+06	2.43653e+06	5.03367e+06	408316	4.2358e+06	0.484047	0.0683229	-1.04678	-1.16543
116.011	15.2066	C4H4O4	Maleic acid	Butanoate	106045	1.19451	-0.6038	2.871	3.5164	35551	63433.2	55105.9	39166.2	39362.2	39798.1	49518.8	69631.4	52208.5	36168.5	78632.9	80059.4	65254.4	67167.3	79546.4	106045	67931.4	89929.5	75174.1	69424.8	68409.7	50431.5	50444.7	47994.4	72957.8	11979.1	14942.5	0.657838	0.000305198	-0.604196	-3.51542
290.122	16.1888	C10H18N4O6	N-(L-Arginino)succinate	Arginine and proline	229845	1.30123	-2.6743	3.8788	4.8311	7389.92	6427.12	7946.82	10657.8	14807.6	28839.5	22271.2	10584.8	27953.4	15711.2	122439	85249.5	126299	229845	90197.4	109899	59720.4	56763.5	80415.1	58935.7	79534.2	78913	89252.9	15258.9	97497.2	8377.02	45575.7	0.156507	1.46018e-05	-2.67571	-4.83559
103.063	13.2432	C4H9NO2	N,N-Dimethylglycine	Glycine, serine and threonine	1422757	0.867832	-0.37263	1.4647	1.8065	525008	551808	665036	496864	817396	1.09106e+06	781705	788398	1.10193e+06	780104	926600	939291	804361	838820	737919	1.42276e+06	892004	1.00409e+06	1.31132e+06	978063	995771	851883	1.09219e+06	759931	984236	212999	195158	0.772102	0.0157549	-0.373136	-1.80258
463.075	17.3349	C14H18N5O11P	N6-(1,2-Dicarboxyethyl)-AMP	Purine	15150	0.330332	0.20345	0.13159	0.16533	8908.71	7721.16	10983.8	2922.45	2364.79	1076.7	8011.9	8095.7	1457.01	2311.12	1956.62	1558.45	2177.07	15150.5	1262.4	10919.2	3294.36	4586.65	7809.59	1361.26	1539.8	2464.48	6712.32	5385.34	4676.36	3683.22	4333.01	1.15161	0.68277	0.203651	-0.165726
188.152	21.4684	C9H20N2O2	N6,N6,N6-Trimethyl-L-lysine	Lysine	964330	1.47063	-1.4169	4.6982	5.818	191456	162798	146694	186075	197054	331589	294042	225231	365851	251080	908376	611424	480157	824128	440611	964330	616708	451204	680414	448250	549331	531485	660491	235187	628224	73810.3	175699	0.374368	1.51417e-06	-1.41747	-5.81983
160.121	22.9292	C7H16N2O2	N6-Methyl-L-lysine	0	626921	1.565	-1.7085	2.6166	3.2337	45005.6	82993.2	47857.1	41096	72718	71602.1	101567	80987.4	89067.7	77415.9	231062	191087	125024	207728	212351	626921	209401	231557	263783	163349	183464	155363	219602	71031	232361	20150.5	124054	0.305693	0.000576256	-1.70985	-3.23938
221.09	11.4164	C8H15NO6	N-Acetyl-D-glucosamine	Aminosugars	3262930	0.777483	-0.51488	1.1839	1.4876	1.00007e+06	1210470	1.39706e+06	1123906	1.17162e+06	934137	1.28969e+06	1.30282e+06	754740	840875	1.23417e+06	1722543	1.10352e+06	1.07424e+06	1.60021e+06	3.26293e+06	1.35506e+06	2428991	1.47086e+06	1.51242e+06	1.44222e+06	1.09745e+06	1.18059e+06	1.10254e+06	1.57579e+06	212668	622789	0.699675	0.0323558	-0.515242	-1.49005
301.057	14.2235	C8H16NO9P	N-Acetyl-D-glucosamine 6-phosphate	Aminosugars	424847	1.10068	-1.5433	2.1008	2.5641	36230.1	28000.7	44061.2	83270.4	49469	66364.1	105966	33963.3	107344	57369.6	184397	146472	223753	366689	80263	424847	116524	129642	178428	84194.4	163142	105181	115002	61203.8	178349	28983.9	105525	0.343169	0.00271968	-1.54301	-2.56548
175.048	13.914	C6H9NO5	N-Acetyl-L-aspartate	Alanine and aspartate	77642	0.303644	0.026357	0.041665	0.050353	40538.2	77641.9	57848.6	38912.7	45383.5	42893.7	30454.3	38833.9	31661.6	36070.8	57647.3	43307.6	28282.4	48529.9	38223.3	77345.3	27526.5	32416.1	37424.1	43911.3	45255.2	36443.8	45831.1	44023.9	43241.8	14102.2	13238	1.01809	0.892675	0.0258598	-0.0493067
217.106	7.86495	C8H15N3O4	N-Acetyl-L-citrulline	Arginine and proline	1010198	0.574883	0.75183	0.78985	0.98066	102371	1.0102e+06	517449	167674	555071	114897	358743	453027	114040	186023	211387	308420	211217	327783	360372	18046.9	98986.5	111760	217610	309180	240062	225817	123256	357949	212607	288370	101440	1.68362	0.104699	0.751563	-0.980055
309.106	12.7737	C11H19NO9	N-Acetylneuraminate	Aminosugars	826369	0.188896	-0.15604	0.34247	0.40708	433254	568359	598212	463636	641619	654400	243993	541279	539805	315036	718168	715063	357811	502321	445872	826369	288389	737104	719205	435409	506491	446560	544156	499959	557147	136231	168110	0.897355	0.391075	-0.156248	-0.40774
130.111	19.8921	C6H14N2O	N-Acetylputrescine	Arginine and proline	269702	1.23633	-0.90421	2.5626	3.154	72806	78097.9	75101.7	40901.7	79655.9	81648.5	85836.2	63740.9	134190	56685.6	118269	134675	189215	163352	100051	269702	122750	95638.1	169801	86931.2	161992	123093	133947	76866.4	143801	24247	48712.4	0.534533	0.000700444	-0.90365	-3.15463
663.109	13.6887	C21H27N7O14P2	NAD+	Oxidative phosphorylation	1337597	1.18907	-1.6289	2.1774	2.6623	23781.6	0	62780.9	82993.2	483169	852190	120977	36550	492553	324534	803370	979623	494461	1.12747e+06	202221	0	503330	595912	1.26527e+06	757504	880344	1.02975e+06	1337597	247953	767450	282876	399232	0.323086	0.00219291	-1.63001	-2.65898
132.053	11.4759	C4H8N2O3	N-Carbamoylsarcosine	Arginine and proline	847362	1.02824	0.57017	1.9777	2.4002	524073	286670	556281	283090	404374	506361	609136	479304	847362	521068	430837	419243	297162	397469	265671	462176	315376	369869	354824	222291	287634	257810	312318	501772	337899	162926	74106	1.48498	0.00397837	0.570442	-2.40029
325.101	13.8266	C11H19NO10	N-Glycoloyl-neuraminate	Aminosugars	2530298	0.236971	-0.21233	0.39001	0.46312	759024	1.70583e+06	1497356	991760	1.766e+06	1589704	865582	1619847	1.61763e+06	1.3674e+06	1.63466e+06	1751445	538298	1.60702e+06	1.02199e+06	2.44461e+06	651646	2.5303e+06	2364335	1.65439e+06	1.55276e+06	1154281	1.90057e+06	1.37801e+06	1.60049e+06	369383	635223	0.860998	0.336428	-0.215919	-0.473108
122.048	7.20311	C6H6N2O	Nicotinamide	Nicotinate and nicotinamide	32389620	0.092859	-0.11504	0.31342	0.37809	19874824	15773429	22641320	10497792	13496275	17637362	17624514	22546008	24670748	19927832	17807058	20510622	16765495	18971826	15949121	32389620	18425020	18656966	24211984	17660800	17540340	17712264	23325538	1.8469e+07	19994358	4.3911e+06	4.43791e+06	0.923711	0.420957	-0.114486	-0.375763
125.095	21.0953	C6H11N3	N-Methylhistamine	Histidine	14770	0.154277	-0.12293	0.17041	0.21149	4937.11	5149.06	5209.31	14769.6	4306.48	6773.08	4034.59	6782.46	12929.3	7408.5	9608.77	7201.48	5136.44	6215.21	5006.73	11979.7	10772.9	5491.81	9507.33	9516.81	7527.31	5462.88	8863.44	7229.95	7868.52	3684.75	2329.92	0.918845	0.616546	-0.122107	-0.210034
231.074	14.6496	C9H13NO6	N-Succinyl-L-glutamate 5-semialdehyde	Arginine and proline	129482	1.03591	1.623	2.3	2.8154	60695.4	83553.6	65740.7	85989.6	38562.8	8520.69	129482	85754.4	7740.65	31804.4	24153.5	17914	28128.9	22365.8	30571	1348.08	8555.9	34289.3	14247.8	16787.6	28830.6	20676.8	4255.59	59784.4	19394.2	38571.6	10218.6	3.08259	0.00154423	1.62414	-2.81129
203.116	10.6878	C9H17NO4	O-Acetylcarnitine	Alanine and aspartate	122449736	0.654406	-0.31513	1.0505	1.3226	61011040	67474520	72849192	36909072	71395232	74171992	56033352	57894388	120622632	74940208	101724424	101915536	67995432	93165680	69987792	85451112	69768120	122449736	87753152	64511228	84781560	72980288	99189416	6.93302e+07	8.62826e+07	2.14317e+07	1.716e+07	0.803524	0.0471019	-0.315586	-1.32696
147.053	10.773	C5H9NO4	O-Acetyl-L-serine	Cysteine	838336	0.909334	-0.63075	0.96667	1.2181	50958.7	407645	146781	503552	459712	473902	215417	155918	342486	292850	552417	668873	492022	307064	676245	40327.7	281253	693601	517566	838336	543528	316153	212460	304922	472296	157690	227197	0.645617	0.0602662	-0.631249	-1.21993
89.9952	16.6553	C2H2O4	Oxalate	Glyoxylate and dicarboxylate	3633	0.578645	-0.53055	0.82951	1.0485	860.57	1114.37	993.399	866.286	1061.01	1827.84	1593.52	839.231	1473.15	1735.27	1829.5	1357.12	2185.31	3336.73	766.269	1668.17	1022.1	742.073	1316.74	1115.44	1788.78	2432.26	3633.33	1236.47	1784.14	383.396	911.83	0.693031	0.0903955	-0.529007	-1.04385
219.111	8.51507	C9H17NO5	Pantothenate	beta-Alanine	5206945	0.858134	-0.58086	1.5066	1.8479	2.37657e+06	553978	1.02062e+06	2.73541e+06	1.58643e+06	2.58071e+06	5206945	1.79538e+06	2.17216e+06	2610953	3.05273e+06	2972487	3.55709e+06	4.17232e+06	2.83026e+06	4.97853e+06	3.08729e+06	3.19258e+06	2125820	3515472	4313376	3.39888e+06	2845702	2.26392e+06	3.38789e+06	1.25936e+06	744880	0.668238	0.0141259	-0.581566	-1.84998
136.052	8.54067	C8H8O2	Phenylacetic acid	Phenylalanine	17992	1.24297	-0.76401	3.1387	3.8455	4683.59	8987.63	6156.18	6731.97	7716.83	6517.76	10510.5	5403.31	7136.69	9983.23	16357	13271.2	12561.9	16122.2	8323.07	17991.6	7949.09	11236.8	13997.1	10065.9	12511.7	9903.52	12598.1	7382.77	12529.9	1919.86	3074.25	0.58921	0.000143618	-0.763146	-3.84279
164.047	8.42101	C9H8O3	Phenylpyruvate	Phenylalanine	13718	1.43994	-0.81315	4.3443	5.4155	4553.52	5828.14	4793.52	5496.21	5228.11	4985.42	6141.84	6159.44	5962.14	6699.64	13718	10749.6	9241.34	9654.02	9221.24	12633.7	8483.7	9028.9	12606.6	8019.68	9842.45	6969.45	7517.25	5584.8	9821.99	688.716	2072.5	0.568601	3.94667e-06	-0.814511	-5.40377
559.072	14.1125	C15H23N5O14P2	Phosphoribosyl-AMP	Histidine	266284	0.584789	-0.63534	0.88072	1.1063	142184	173359	169546	20699.5	15947.8	53622.5	59143	108254	82819.5	19860.1	145142	156865	143952	150142	42050.6	102547	90017.3	60541.1	193478	102860	90670.9	161917	266284	84543.6	131267	61071.8	59404.8	0.64406	0.0788117	-0.634733	-1.10341
167.058	7.96917	C8H9NO3	Pyridoxal	Vitamin B6	805427	1.38231	-1.4527	0.92859	1.1716	87695.6	104874	59655	53597.5	32847	40759	107157	100553	48995.2	33672.1	156532	92050.9	117016	161597	130408	805427	161646	115915	156359	114891	134734	110614	127205	66980.5	183415	30045.6	188182	0.365186	0.0675394	-1.4533	-1.17044
169.074	7.90276	C8H11NO3	Pyridoxine	Vitamin B6	1109630	0.546343	-0.755	0.75283	0.92451	267097	54517.8	263771	151577	65546.3	48183	198201	518215	322340	322662	238726	57353.6	173886	1.10963e+06	183056	384446	615984	385520	423926	331655	332528	429302	186111	221211	373240	149065	264477	0.592677	0.119151	-0.754682	-0.923902
111.032	18.9108	C5H5NO2	Pyrrole-2-carboxylate	Arginine and proline	331634	0.490361	0.18962	0.10847	0.12761	82705.6	126602	73523.3	89011.5	79996.2	15542	249968	90166.8	14176.5	77944.1	57954.2	19570.7	49670.4	199770	22445.8	331634	27480	64063.1	71183.8	20995.3	31617.2	53625.4	75163	89963.6	78859.4	65653.7	89279.1	1.14081	0.744715	0.190057	-0.12801
88.016	13.6543	C3H4O3	Pyruvate	Glycolysis	468372	0.469105	-0.33801	0.55471	0.68191	56370.7	191694	159462	127538	382603	432559	123755	96121.2	356370	169449	244355	254305	183386	287123	261991	317734	207425	235327	468372	245369	213113	269530	259386	209592	265186	131694	70217.2	0.790359	0.205856	-0.339419	-0.686437
376.138	8.37147	C17H20N4O6	Riboflavin	Riboflavin	218677	1.1072	-1.7185	0.97611	1.2322	11682.8	20086.6	0	0	29144.6	13441.6	20763.3	17362.9	18161.7	14000.5	35418.2	13800.7	30311.9	55501.9	41506.7	218677	41070.2	14856.6	65647.9	18391.5	28823.6	48721.3	26063.8	14464.4	49137.8	9044.97	53258	0.294364	0.0556817	-1.76432	-1.25429
384.122	13.1331	C14H20N6O5S	S-Adenosyl-L-homocysteine	Methionine	7468	1.08512	-0.74543	2.3619	2.8967	2113.15	1680.14	2616.15	2001.46	3024.84	4662.03	2955.18	2600.33	6206.94	3628.82	3811.2	4826.63	4303.5	5217.02	3497.82	6818.06	7468.43	4252.16	7408.31	5392.03	4702.57	4418.84	6508.99	3148.9	5278.89	1376.62	1348.94	0.596509	0.00126328	-0.745384	-2.8985
398.137	15.877	C15H22N6O5S	S-Adenosyl-L-methionine	Arginine and proline	570599	1.14047	-0.78002	2.2958	2.8014	185052	136860	168997	182877	157641	249879	290810	101067	149467	185386	239658	300406	410903	303197	219577	570599	228560	202157	304872	207720	347711	356131	342824	180804	310332	54633.1	101953	0.582613	0.0015889	-0.779389	-2.7989
257.103	13.9409	C8H20NO6P	sn-glycero-3-Phosphocholine	Glycerophospholipid	33676356	0.928036	-0.41902	1.8835	2.2866	12374151	22427348	18125518	18821142	21574016	28938716	12508990	15729734	22202624	20958578	26717742	32849088	21545580	24769514	18893304	30957454	17688742	23706238	33676356	29057614	23750116	26246380	26576098	1.93661e+07	2.58796e+07	5.02692e+06	4.93071e+06	0.748316	0.00524596	-0.418281	-2.28018
172.014	14.0112	C3H9O6P	sn-Glycerol 3-phosphate	Glycerophospholipid	522455	0.171851	-0.11247	0.24916	0.30175	210870	448847	323204	294889	362313	368190	199648	303883	328134	309769	339905	395428	210122	306356	200540	422968	188732	386453	522455	390301	315106	324578	425352	314975	340638	72974.2	98489.7	0.924661	0.497921	-0.113004	-0.30284
97.9675	17.0038	H2O4S	Sulfate	Purine	1147817	0.368933	-0.63965	0.57891	0.72029	264586	320398	272913	182449	156775	86725.8	340055	257589	139946	173152	289003	187038	236445	610812	153605	1147817	183539	249031	358338	170321	181481	233953	441572	219459	341766	83309	274758	0.642132	0.1901	-0.639058	-0.721017
125.015	14.2188	C2H7NO3S	Taurine	Taurine and hypotaurine	13597471	0.534809	-0.41954	0.61885	0.76686	3.24089e+06	4512475	4.09931e+06	2.53591e+06	3.09746e+06	3.69944e+06	4.90222e+06	3.23523e+06	4948462	3.27074e+06	4532461	4.25163e+06	4870484	6.0529e+06	3.13366e+06	13597471	2.91255e+06	3.78699e+06	5555045	3.78038e+06	4.40826e+06	3.8899e+06	4.52257e+06	3.75421e+06	5.02264e+06	824850	2.71925e+06	0.747459	0.170601	-0.419934	-0.768018
167.036	14.9207	C3H9N3O3S	Taurocyamine	Taurine and hypotaurine	340579	1.29	-1.0183	3.2702	4.0361	95733.9	123991	114398	69108.9	94812.8	117246	119561	127580	96468	55978.2	165882	195853	166839	167594	120315	340579	139342	201737	326008	200500	209504	201275	237009	101488	205572	23924	64589.5	0.493685	9.04969e-05	-1.01834	-4.04337
264.104	19.4607	C12H16N4OS	Thiamin	Thiamine	579284	1.48265	-2.2282	5.373	6.6809	43050.2	33114.3	59085.8	43315.8	66030.9	127462	50237.1	84512.8	134664	62230.8	346664	326286	254612	579284	235462	421144	288800	201443	453914	310727	336964	239380	291002	70370.4	329668	35082.9	103719	0.213458	2.07605e-07	-2.22797	-6.68276
344.07	13.8428	C12H17N4O4PS	Thiamin monophosphate	Thiamine	61554	0.840222	-0.58354	1.5485	1.8989	8151.61	28255	13472.4	18813.1	33504.5	36126.7	29054.6	11522.6	39586.3	27964.1	35960	47415.2	22385.4	39552.6	23660.7	61554.1	26172.1	44789.9	38871	36562.1	32597.8	32793.3	37740.3	24645.1	36927.3	10955.1	10526.5	0.667396	0.0126618	-0.583386	-1.8975
148.053	9.97645	C9H8O2	trans-Cinnamate	Phenylalanine	740823	1.32985	-1.489	0.63647	0.78917	27530.6	85092.3	40142.5	42199.4	38536.9	38709.4	60991.6	41951.7	52361.8	41346.1	90232.2	76348.8	69303.6	99040.8	101785	740823	69521.4	90697.1	84458.7	82032.1	76808.5	61827.5	67635.4	46886.2	131578	16063.6	183465	0.356338	0.162475	-1.48868	-0.789214
75.0685	10.6855	C3H9NO	Trimethylamine N-oxide	Methane	635505		-2.81279	7.3041	9.06249	45232	36756.6	53282.2	51759.8	54099.3	60033	88940.2	46302.1	89085.8	60163.2	424222	367571	299668	345887	273810	550726	351314	635505	512872	405297	475272	360544	346895	58565.4	411506	17501.7	104960	0.14232	8.65976e-10	-2.81279	9.06249
536.046	15.4384	C14H22N2O16P2	UDP-D-xylose	Starch and sucrose	36754	1.01122	-1.1696	2.0051	2.4275	8492.67	3391.05	10829.7	4422.39	6026.61	7666.64	8623.47	9486.75	8440.01	7061.1	17602.8	15234.9	9046.15	18306.4	5046.08	11336.3	13718.2	14813.7	36754	12836.4	12086.9	19039.3	31854.5	7444.04	16744.3	2282.32	8730.36	0.444572	0.00367718	-1.16951	-2.43449
566.056	15.5727	C15H24N2O17P2	UDP-glucose	Pentose and glucuronate	407424	0.319538	0.24535	0.39001	0.47181	363559	98375.5	397846	99544.7	223738	247263	407424	274144	325457	190796	264238	244218	236002	300309	128994	106079	156399	159459	330658	124241	181009	253605	398456	262815	221821	112546	88547.3	1.18481	0.338687	0.244653	-0.470201
580.035	18.0454	C15H22N2O18P2	UDP-glucuronate	Pentose and glucuronate	43541	0.902524	1.3	1.687	2.0504	27525.3	10927.5	41913.5	29646.4	19034.5	2500.11	41337.4	43540.9	4209.92	16026.7	6519.87	3481.2	3806.36	21666.1	8266.23	1033.27	14030.8	14268.9	20130.5	2302.16	3526.85	6081.29	19740.6	23666.2	9604.17	15490.3	7410.18	2.46416	0.00884525	1.3011	-2.05329
607.083	14.4622	C17H27N3O17P2	UDP-N-acetyl-D-glucosamine	Aminosugars	1391509	0.946268	-1.5852	1.6382	1.9994	107941	9118.43	133033	83312.3	135938	471401	216597	105450	466948	156996	550439	533246	256667	904401	93286.2	252779	335015	382242	1.39151e+06	286058	416258	708775	1.24973e+06	188674	566185	156991	396897	0.333237	0.0100307	-1.58538	-1.99867
324.036	14.4558	C9H13N2O9P	UMP	Pyrimidine	915857	0.181088	0.024906	0.050117	0.059318	442350	664291	762607	618290	639764	554839	806603	502206	477239	451248	613925	915857	557011	687632	601622	689833	275494	735079	550849	393419	581707	481525	477634	591944	581661	128314	161031	1.01768	0.870289	0.0252825	-0.0603363
112.027	7.96076	C4H4N2O2	Uracil	Pyrimidine	123506	0.809963	-0.58607	1.4195	1.7512	31363.7	65456.4	74592.1	36483	53287.9	74540.8	29220.6	56360.6	55624.4	56963.9	102868	116948	34690.3	62547.7	60801.4	88662.3	44661.9	91592	117455	123506	61935	53582.6	82581.1	53389.3	80140.8	16412.2	29437.3	0.666194	0.0177022	-0.585985	-1.75197
168.029	11.9863	C5H4N4O3	Urate	Purine	5332642	1.42812	-1.3672	1.2266	1.5449	362798	598751	658478	381645	648037	686419	388209	756456	617133	547291	1.35372e+06	1.28579e+06	719212	975945	1.36806e+06	5332642	841417	1.33658e+06	1.35881e+06	1.25807e+06	1.19987e+06	821703	1074940	564522	1.4559e+06	140222	1.18682e+06	0.387746	0.0286359	-1.36681	-1.54309
244.07	9.46841	C9H12N2O6	Uridine	Pyrimidine	228112	0.436159	-0.67147	0.5324	0.65622	33860.8	41566.8	32567.3	20294.4	25670.8	57420.3	19981.2	39346.4	65951.4	32002.5	40945.3	50921.7	24797.3	35006.6	39799.8	228112	42940.8	64184	69001.9	36946.6	29726.3	33084.7	68444.3	36866.2	58762.4	15029.2	52909	0.627377	0.220122	-0.672595	-0.657337
138.043	10.4	C6H6N2O2	Urocanate	Histidine	1377996	0.582297	1.3453	0.80017	1.0006	177834	150023	232376	66080	131199	66066.2	140908	365483	378316	1377996	113267	51809.3	140892	145551	57566.1	144607	206764	147821	103918	158396	134327	89021.5	85080.7	308628	121463	391151	43473.6	2.54092	0.0994784	1.34535	-1.00227
152.034	10.9473	C5H4N4O2	Xanthine	Purine	1399487	1.43898	-0.99814	3.7534	4.664	458448	404583	509479	312586	355198	470740	282287	493402	853881	453564	993922	762158	1.00692e+06	976733	741412	483746	1.16654e+06	695057	1399487	1.0037e+06	939807	870510	884589	459417	917275	158545	226505	0.500849	2.15447e-05	-0.997551	-4.66666
284.075	11.581	C10H12N4O6	Xanthosine	Purine	515028	1.46375	-1.8887	3.3192	4.1147	47110.7	38040.1	51823.4	58561.8	60665.9	86504.2	15764.8	73903.4	110742	61270.4	170665	146836	204602	260958	128727	515028	191742	138512	315038	223333	172059	183793	258338	60438.6	223818	26129.3	102651	0.270035	7.80591e-05	-1.88878	-4.10758
364.042	17.0638	C10H13N4O9P	Xanthosine 5'-phosphate	Purine	11312		-1.28191	2.1734	2.65306	1796	1132.76	2289.35	1594.91	976.664	1971.63	3273.96	1976.63	4247.64	2126.8	5006.11	4915.67	11311.6	10371.5	3417.23	3521.17	4796.37	3530.66	3534.02	2883.63	5366.26	3849.06	5101.16	2138.64	5200.34	976.89	2632.55	0.411249	0.00222301	-1.28191	2.65306
