# Supplementary material for: Maternal Toxoplasma gondii Infection Perturbs Foetal and Maternal Foetal Interface Metabolism, Exposing the Foetus to Kynurenine
Source: Br J Biomed Sci. 2026 Feb 4;82:14989. doi: 10.3389/bjbs.2025.14989 (PMC12913195; doi:10.3389/bjbs.2025.14989)
Supplement: Supplementary file 2 [file Table3.xlsx]

## Sheet: C18-PFP
										Infected								Uninfected Control
Mass	RT	FORMULA	Putative metabolite	Pathway	max intensity	VIP	log2 FC	-LOG10 q	-LOG10 p	36-1	36-2	36-3	36-4	36-5	36-6	36-7	36-8	38-12	38-15	38-3	38-6	38-9	38-20	38-23	38-26	38-29	38-32	38-35	38-38	38-41	Blank2	Blank	INFECTED	UNINFECTED	SD INF	SD UNINF	FC (INF/UNINF)	P	LOG2 (FC)	LOG10 (P)
90.0316	7.31905	C3H6O3	(S)-Lactate	Glycolysis / Gluconeogenesis	30835046	1.37209	-0.76014	2.2719	3.0687	10036074	11124812	8943961	9298582	11996645	11021981	10064569	6.37127e+06	16576782	16503913	15817670	16391382	14035464	15727124	13288534	16921716	19200720	30835046	12420101	12708370	16587627	648262	667697	9.85724e+06	1.66934e+07	1.72848e+06	4.66348e+06	0.590486	0.000859604	-0.760024	-3.0657
268.08	8.6071	C9H16O9	2(alpha-D-Mannosyl)-D-glycerate	mannosylglycerate	10904662	0.52731	-0.14589	0.069326	0.13627	5.30847e+06	4.09187e+06	3343787	2110536	3.18236e+06	2021827	1.78155e+06	2.22338e+06	2.47355e+06	3174616	4.41355e+06	2.36908e+06	3.74582e+06	1.78622e+06	2.13161e+06	2920625	2.58646e+06	10904662	2.28598e+06	2.18602e+06	2.25883e+06	0	0	3.00797e+06	3.32593e+06	1.2252e+06	2.38902e+06	0.904402	0.732398	-0.144965	-0.135253
306.025	6.34569	C9H11N2O8P	2',3'-Cyclic UMP	Pyrimidine	52839	1.17981	0.40308	1.2595	1.7787	48933.5	42335.9	44751.3	44671.7	49251.9	35965.1	37881.4	49078.4	27786.1	16235.1	34019.4	40674.5	42757.9	18048.7	31644.5	25528.4	25099.8	52838.9	34836.7	39055.7	45445.2	0	0	44108.6	33382.4	5118.58	10776.6	1.32132	0.016847	0.401975	-1.77348
135.053	8.97146	C4H9NO4	2-Hydroxymethylserine	0	135009	0.482656	-0.098539	0.092489	0.17474	44822.8	100966	76319	48134	82649.4	96982.7	106454	56189.8	78129	59785.3	94291.2	82823.9	55098.9	53190.8	42847	96057.2	123480	135009	45584.8	104343	94968	8391.53	10264.9	76564.7	81969.9	24418.3	29535.8	0.934059	0.669676	-0.0984139	-0.174135
172.073	15.5531	C8H12O4	2-Octenedioicacid	0	692423	0.821535	0.035696	0.036323	0.078446	617255	314720	405317	507632	519736	566820	500265	237937	444543	578036	402804	437453	379410	569111	412620	411279	470799	692423	298896	293830	426849	21152.9	21401	458710	447543	129280	110964	1.02495	0.835489	0.0355583	-0.0780593
104.048	10.3696	C4H8O3	2S-hydroxy-butanoic acid	Hydroxy fatty acids [FA0105]	278470	1.13433	0.58646	0.83646	1.1339	137501	250819	120835	118378	150880	146247	123218	84470.5	62521.7	54731.3	65478.9	56099.9	54294.8	85438.9	81586.8	105792	118278	278470	72736.5	82753.1	107641	26619.6	29559	141544	94294.1	48734.5	59236.8	1.50109	0.0739434	0.586007	-1.1311
220.024	7.9164	C6H9N2O5P	3-(Imidazol-4-yl)-2-oxopropyl phosphate	Histidine	103699	0.936569	-0.83797	0.9339	1.2771	42514.2	16944.6	26056.4	58158.7	30531	25343.5	26991.7	15979.1	37237.4	93987.8	54860.2	33509.1	37813.9	103699	79361.4	51158.5	33933.1	10872.8	100273	46025.9	21634.7	0	0	30314.9	54182	13950.5	30548.3	0.559501	0.0527642	-0.837787	-1.27766
289.152	12.3323	C13H23NO6	3-Methylglutarylcarnitine	0	30512	1.48202	2.0034	5.5644	7.1629	23920.6	26827.2	20870.8	18415.6	30511.6	24943.1	25976.2	11461.7	5779.65	8574.97	5442.93	5044.69	4884.95	4473.28	3435.26	5428.87	5340.24	15919.9	1607.56	3506.45	4715.06	1905.36	2742.55	22865.9	5704.14	5893	3455.01	4.00864	7.11058e-08	2.00311	-7.14809
103.064	5.68773	C4H9NO2	4-Aminobutanoate	Arginine and proline	2410045	1.10803	-0.73153	1.8059	2.4343	1.3832e+06	699066	343089	701596	756484	1.79161e+06	1.00731e+06	902826	1.467e+06	1.37967e+06	1.65656e+06	1.82356e+06	2.41004e+06	1.44295e+06	1.49727e+06	1.38927e+06	1.1409e+06	1.37281e+06	2349927	1.11662e+06	1407962	34097.3	70718.6	948148	1.57343e+06	452283	402218	0.602601	0.0037449	-0.730726	-2.42656
129.042	7.36945	C5H7NO3	4-Oxoproline	Arginine and proline	8079134	1.09135	-1.1127	1.7295	2.3279	1.79323e+06	1.92199e+06	2135753	2.62335e+06	2.8685e+06	952825	885840	849613	3.15624e+06	6.82051e+06	3.05756e+06	2.3019e+06	3.14977e+06	3.74662e+06	3.26286e+06	3.46064e+06	3365303	8.07913e+06	2.92967e+06	2.90877e+06	3.05103e+06	38542.5	60170.8	1.75389e+06	3.79154e+06	791642	1.67766e+06	0.46258	0.00471799	-1.11223	-2.32624
114.043	6.37992	C4H6N2O2	5,6-Dihydrouracil	Pyrimidine	65764	0.92002	0.27151	0.7259	1.0021	42786	60649.5	42002.4	41356.8	47856	55688.2	41357.9	29800.3	34679.7	40034.9	34971.6	32322.9	34613.6	31953.5	28683.2	30722.8	49614	65763.8	40153.4	34358.9	28759.1	4098.56	5706.21	45187.1	37433.2	9550.45	10202.9	1.20714	0.099624	0.271595	-1.00164
159.089	5.38841	C7H13NO3	5-Acetamidopentanoate	Lysine	160954	0.73062	0.018848	0.022714	0.038437	151366	77037.9	88417.3	145750	137607	155184	150004	46352.9	95974.7	133775	110617	160954	104931	138881	123968	129185	135676	129788	74307.6	95759.3	91530	34631.1	54466	118965	117334	42009.5	24067.7	1.0139	0.910555	0.0199117	-0.0406936
191.058	12.9431	C10H9NO3	5-Hydroxyindoleacetate	Tryptophan	260008	1.28083	-1.0501	2.1987	2.9187	83392.9	47548.2	37976.7	84675.9	81304.1	77331	71527.6	31650.6	125973	113869	76928.7	144068	106922	187854	128422	96902.8	150096	260008	135151	83401.9	124821	1819.49	1772.49	64425.9	133417	21811.8	47999.5	0.482892	0.00120335	-1.05023	-2.91961
177.079	5.9014	C10H11NO2	5-Hydroxytryptophol	0	263654	1.02343	0.26585	0.43668	0.62013	140894	112272	178986	181261	186120	150545	144821	62801.2	101531	101608	102765	101462	90828.6	108004	127717	103426	142117	263654	76049.7	128249	116629	5026.78	8506.12	144713	120311	41465.2	46354.3	1.20282	0.238448	0.266426	-0.622607
246.103	30.0998	C10H18N2O3S	9-mercaptodethiobiotin	biotin	318165	0.840957	-1.9827	0.97459	1.3599	5994.74	43364.6	32735.7	2502.81	53860.3	45475.6	25126.4	28706.4	220147	15407.3	295231	129968	140604	8863.64	13869.4	213636	318165	0	13286.1	83026.1	74274	0	0	29720.8	117421	18330.5	112920	0.253112	0.0439091	-1.98215	-1.35745
158.044	5.68044	C4H6N4O3	Allantoin	0	230808	1.10953	-0.21635	1.0294	1.4615	160593	196072	161686	170495	194403	180574	164784	127300	210825	199270	188376	211879	159184	183707	230808	225773	205177	126512	185985	202754	228762	0	0	169489	196847	22017.3	29251.7	0.861016	0.0349974	-0.215888	-1.45596
145.074	11.7731	C6H11NO3	Allysine	Lysine	1695812	0.939529	-0.56953	0.87347	1.1856	518853	729808	479642	440263	506227	453335	429105	281694	734946	717097	611856	619162	509587	605169	562205	582159	880753	1.69581e+06	427387	571942	735779	31125.1	47953.2	479866	711835	124675	317337	0.674125	0.0647582	-0.568911	-1.18871
347.063	5.88896	C10H14N5O7P	AMP	Purine	4993469	0.81307	0.24172	0.4288	0.59054	1.66959e+06	4.99347e+06	3.84205e+06	2.79361e+06	4.28269e+06	4.0094e+06	4751653	3.58249e+06	3.2555e+06	3805765	3.6215e+06	3.99536e+06	2.78242e+06	3496065	3.85908e+06	4.44242e+06	3.47417e+06	125575	1.9364e+06	3464275	2.8439e+06	1194.36	2901.02	3.74062e+06	3.16173e+06	1.08095e+06	1.10762e+06	1.18309	0.255126	0.242565	-0.593245
245.141	16.0987	C15H19NO2	Benzoyltropein	0	507514	0.810832	0.036699	0.018343	0.02751	507514	159301	92996.8	88363.4	141656	111706	43667.3	115915	118341	133924	194940	120780	262000	77663.4	90554.3	142926	78715.8	389102	172278	73430.3	145004	0	0	157640	153820	145646	88478.1	1.02483	0.940796	0.0353904	-0.0265045
321.069	8.42238	C11H15NO10	beta-Citryl-L-glutamic acid	0	605388	0.724906	0.62323	0.42918	0.60164	292466	605388	270116	289428	228977	160771	38439.3	141900	108903	449554	117621	50920.2	72180.6	162029	87785	118439	151973	600886	52325.9	63624.3	100980	0	0	253436	164402	166826	166674	1.54156	0.249334	0.624394	-0.603219
201.173	6.36414	C11H23NO2	Caproylcholine	0	1437159	0.870157	-0.61846	0.8296	1.1198	65058.4	253219	315065	295761	364426	779698	1.2107e+06	1.43716e+06	991040	549056	1.26898e+06	1.09178e+06	1.25261e+06	498016	706248	736725	764360	1.36257e+06	978938	726176	863102	112686	211414	590136	906893	498709	277498	0.650723	0.0752218	-0.619884	-1.12366
103.1	5.27225	C5H13NO	Choline	Glycine, serine and threonine	25068362	1.25393	-0.6175	3.0718	4.2443	11044423	10357313	11598306	12815461	15149443	11945835	13036870	8379467	16813726	18308630	25068362	18326592	17267776	15164678	19528864	15611221	17382326	23437998	14707249	16470459	16650823	46162.7	62423.9	1.17909e+07	1.80568e+07	2.00689e+06	3.07006e+06	0.652988	6.17615e-05	-0.614872	-4.20928
183.066	5.38152	C5H14NO4P	Choline phosphate	Glycerophospholipid	8168387	0.847429	0.43529	0.87347	1.1991	3.72638e+06	6.26832e+06	5.33675e+06	3.20422e+06	5666993	5271756	5896317	4.36791e+06	2.51079e+06	4303850	8168387	3.44492e+06	4.01292e+06	3.50214e+06	3.55707e+06	4735761	2.83564e+06	2.6871e+06	2.07407e+06	4.31938e+06	1.61952e+06	3066.19	0	4.96733e+06	3.67473e+06	1.08773e+06	1.6371e+06	1.35175	0.0633922	0.43483	-1.19796
202.048	7.31417	C8H10O6	cis-(homo)2aconitate	coenzyme B	478520	0.559233	0.13234	0.14218	0.2446	371233	245911	257487	478520	251580	297225	254488	212700	200311	306021	222442	239318	218645	439236	431685	261171	218989	95228.2	442744	222228	214857	1900.89	1551.1	296143	270221	87507.1	106131	1.09593	0.569562	0.132153	-0.244459
192.027	7.69268	C6H8O7	Citrate	TCA cycle	185525	0.313241	0.22439	0.092489	0.17861	19054.3	185525	38881	96545.8	65478.2	38516.3	19681.1	8291.48	56377.6	138620	48620.7	40034.7	49688.5	43034.7	53464.6	38843.9	36105.8	71126.8	32875.5	17770.7	30333	4036.74	4173.53	58996.7	50530.5	58551.1	29629.7	1.16755	0.663527	0.223479	-0.178141
131.069	5.52611	C4H9N3O2	Creatine	Glycine, serine and threonine	40939600	0.451425	-0.22186	0.4288	0.59556	15713733	20652538	17068894	17881914	27647436	34913788	35009104	18040806	23591316	18591394	28942700	23149060	22229184	23189306	21773760	30860272	37557416	40939600	35357868	23532892	24486204	8020.08	5412.62	2.3366e+07	2.72462e+07	8.02897e+06	6.91377e+06	0.857588	0.254226	-0.221644	-0.59478
222.067	7.92036	C7H14N2O4S	Cystathionine	Methionine	57940	0.706719	0.96598	0.93639	1.313	10813.4	27957.2	10252.2	35230.3	57939.7	50831.3	10276.8	19043.9	8037.18	5572.81	17326	15799.5	36480	8924.12	11543.3	17678	0	0	32629.2	8066.23	20656.3	0	0	27793.1	14054.8	18800.8	11143.3	1.97748	0.0477214	0.983661	-1.32129
243.085	5.728	C9H13N3O5	Cytidine	Pyrimidine	2528316	0.972317	-0.71391	0.1122	0.20547	118229	222325	141006	84704.3	147241	188629	232301	366197	72851.1	193554	193619	96285.9	143112	118571	78057.8	189254	97546.5	2.52832e+06	73271.8	95172	115496	0	0	187579	307316	88076.1	668823	0.610379	0.623648	-0.712222	-0.20506
228.074	8.28553	C9H12N2O5	Deoxyuridine	Pyrimidine	438896	0.740327	-0.17805	0.23082	0.33789	339467	111637	166340	257876	355471	254503	249957	122384	280923	212157	121722	363140	235581	278552	168541	221499	334424	438896	310257	158082	289808	0	0	232204	262583	91890	88755.5	0.884308	0.461379	-0.177379	-0.335943
106.027	5.90656	C3H6O4	D-Glycerate	Glycine, serine and threonine	1495230	1.22132	-1.4363	2.707	3.6552	316354	596450	197311	405759	475431	346091	229091	160160	1.31361e+06	768520	1.20291e+06	998700	1465667	633902	888502	660996	587862	1.49523e+06	614025	595876	753668	1802.09	1384.92	340831	921498	148337	339031	0.369866	0.00021952	-1.43492	-3.65853
239.101	7.24706	C9H13N5O3	Dihydrobiopterin	Folate	116021	1.22062	-1.7192	2.9538	4.0239	0	14329.3	0	0	6444.15	104410	77362.3	13999.1	80457.2	85448.9	65230.9	116021	65902.2	113798	75015.2	109917	97798.2	109627	96867.6	66853.3	93544.9	3372.1	2643.82	27068.1	90498.5	40475.2	18728.2	0.2991	9.63129e-05	-1.7413	-4.01632
230.019	5.63351	C5H11O8P	D-Ribose 5-phosphate	Pentose phosphate	106595	1.09411	0.64597	1.8856	2.5462	94291.2	49845.1	82537.4	94419.8	106595	75826.5	50677.4	38139.5	46045.3	49483.7	56641.3	64197.4	38903.3	42655	44538.6	54184.3	36723.2	26841.8	62940.1	42924	49530.4	0	0	74041.4	47354.5	25016.3	10509.2	1.56356	0.0028263	0.644832	-2.54878
229.088	5.77205	C9H15N3O2S	Ergothioneine	Histidine	6734983	1.21625	-0.81123	2.3426	3.1877	1.3731e+06	1.64039e+06	1.43997e+06	2.13178e+06	2.87643e+06	4.24858e+06	3.86287e+06	1.6104e+06	4.24902e+06	4.09174e+06	3.69486e+06	4422044	3.30187e+06	3.93513e+06	3.6448e+06	4.13277e+06	5.03687e+06	6.73498e+06	3.36081e+06	4.3255e+06	3.77088e+06	0	0	2.39794e+06	4.20779e+06	1.13596e+06	891533	0.569881	0.000647167	-0.811268	-3.18898
141.019	5.37003	C2H8NO4P	Ethanolamine phosphate	Glycine, serine and threonine	2733181	1.4916	1.0375	5.6603	7.7359	2105726	1730773	2.73318e+06	1903334	2.37447e+06	2374574	1.90392e+06	2482382	1.00733e+06	1.01915e+06	1.28267e+06	1.1518e+06	1172723	1.13816e+06	1.05817e+06	1.22463e+06	980992	451793	1.22117e+06	1.28664e+06	932013	0	0	2.20105e+06	1.07133e+06	344273	219200	2.05451	1.84746e-08	1.03879	-7.73343
116.011	10.4699	C4H4O4	Fumarate	TCA cycle	266686	0.90438	-0.83804	1.2014	1.7088	95786.2	94793.7	48343.5	77447	89772.1	55494.8	53008.6	38351.5	105112	266686	135560	112668	89746.5	138457	98382.8	110382	143201	201681	61074.7	69508.9	73690.3	1124.82	948.144	69124.7	123550	22958.6	57054.4	0.559487	0.0194214	-0.837824	-1.71172
261.132	4.83235	C10H19N3O5	Gammaglutamylornithine	0	3579404	0.816339	-0.053971	0.028032	0.054361	3.5794e+06	789655	933670	1.10641e+06	1.09508e+06	1.30979e+06	401773	753258	1.03655e+06	1.18879e+06	1.56205e+06	1.1988e+06	1.69594e+06	853491	1.26265e+06	1.26642e+06	795601	2.30855e+06	1.93968e+06	625372	1093635	0	0	1.24613e+06	1.29443e+06	982157	474117	0.962689	0.880478	-0.0548584	-0.0552816
310.116	13.8468	C14H18N2O6	Gamma-Glutamyltyrosine	0	753957	0.88255	0.07675	0.030805	0.064959	753957	212272	140873	213155	297563	263271	91302.7	221650	212963	188383	259397	201678	438325	154036	174126	215827	141832	725678	288430	132108	249197	0	0	274255	260152	204374	161038	1.05421	0.862088	0.0761634	-0.0644485
218.09	5.77932	C8H14N2O5	gamma-L-Glutamyl-D-alanine	0	3224460	0.791051	0.014561	0.016411	0.020076	3.22446e+06	1.13572e+06	1.58469e+06	1.34348e+06	1.59674e+06	1.39223e+06	597120	1.78445e+06	1.59572e+06	1.2017e+06	2.12938e+06	1.36936e+06	2157938	724901	1.2064e+06	1.69305e+06	1.08869e+06	2.35327e+06	1.8175e+06	950463	2.04884e+06	1415.45	1396.87	1.58236e+06	1.5644e+06	756018	517672	1.01148	0.948968	0.016469	-0.0227485
250.062	6.91612	C8H14N2O5S	gamma-L-Glutamyl-L-cysteine	Glutathione	1194607	0.849471	1.7553	1.1693	1.6538	0	1.19461e+06	124380	204884	741469	1.07143e+06	126278	222689	63018.4	239588	250402	82225.8	196858	115286	103298	210832	79137.4	233321	72172	70906.3	60312	0	0	460717	136720	470520	76144.7	3.36979	0.0231669	1.75266	-1.63513
321.099	8.53475	C11H19N3O6S	gamma-L-Glutamyl-L-cysteinyl-beta-alanine	0	3558664	1.19054	1.6997	2.3021	3.1224	164735	3.55866e+06	1.66101e+06	997467	2.50975e+06	2321756	2.02861e+06	2.80672e+06	243527	390935	1.48238e+06	524830	1.17179e+06	383589	499952	1763995	224162	6841.01	339600	267683	736838	3995.84	3678.96	2.00609e+06	618163	1.06451e+06	530681	3.24524	0.000760977	1.69833	-3.11863
275.136	11.4089	C12H21NO6	Glutarylcarnitine	0	38267	0.89644	1.0399	0.99489	1.4172	10912.4	38267	8923.57	7373.49	10174.3	10596.4	8611.58	15870.8	6977.47	13279.9	4727.76	5144.31	6722.1	4298.77	4554.83	6523.35	5059.34	18485.2	2459.9	3343.49	5973.6	1897.91	3455.08	13841.2	6734.62	10188.6	4391.48	2.05523	0.0382272	1.0393	-1.41763
307.083	6.53776	C10H17N3O6S	Glutathione	Glutathione	4002753	0.755378	0.5842	0.5105	0.72272	34888.6	3880788	2341902	1.28098e+06	3.20539e+06	2.04114e+06	2.88232e+06	1.31898e+06	774177	2.26502e+06	2994025	847308	986957	1.33408e+06	944628	4.00275e+06	2130038	290449	488493	751506	607002	0	3038.79	2.1233e+06	1.41665e+06	1.23104e+06	1.10994e+06	1.49882	0.18965	0.583825	-0.722046
363.057	6.2442	C10H14N5O8P	GMP	Purine	758615	0.896411	0.4232	1.4251	1.9692	578199	624646	548689	532224	758615	440226	375456	404164	340675	506998	550730	482456	399822	354486	401114	504294	400137	226416	339242	294329	365624	1410.27	0	532777	397410	126274	92879.9	1.34063	0.0106763	0.422906	-1.97158
283.091	9.03213	C10H13N5O5	Guanosine	Purine	6438958	0.835656	-0.41717	0.087132	0.15836	1547516	944728	586648	442495	662812	642005	342391	557460	341547	515842	996550	422086	857381	268339	461993	499518	395973	6438958	408872	370948	448581	0	0	715757	955891	379529	1.66003e+06	0.748785	0.694318	-0.417377	-0.158441
166.066	11.5881	C6H14O3S	hexanesulfonate	0	34914	1.29887	-1.7367	1.6566	2.2408	7378.18	4735.33	2064.04	2320.79	2879.24	5042.52	2490.87	1650.27	7921.03	7343.74	13737.9	8431.55	8102.68	10750.1	8725.69	9454.19	15786.8	34913.7	7899.41	10250.4	11292.9	0	0	3570.15	11893.1	1970.64	7346.37	0.300187	0.00579212	-1.73606	-2.23716
259.178	38.801	C13H25NO4	Hexanoylcarnitine	0	2594929	1.19862	-1.1072	2.0465	2.7241	1.22353e+06	308701	333736	589910	485032	769008	1.46567e+06	305542	1.06611e+06	1.92856e+06	1.02346e+06	1.30787e+06	753971	2.0571e+06	1.4744e+06	1.60309e+06	1.70117e+06	2594929	1596194	1.07544e+06	1.00886e+06	21602.5	53260.8	685141	1.47624e+06	441511	514527	0.464112	0.00190419	-1.10745	-2.72029
275.153	4.82332	C16H21NO3	Homatropine	0	639229	0.967123	0.52803	0.53423	0.76468	639229	182533	186197	185809	271304	261969	59659.7	219061	131778	106133	197694	159795	307967	96407.4	140368	197801	79914.4	320689	253777	112123	155226	0	0	250720	173821	169883	78385.9	1.4424	0.171662	0.528476	-0.765325
247.141	6.63928	C11H21NO5	Hydroxybutyrylcarnitine	0	2842297	0.936726	0.044531	0.030805	0.068032	1.56306e+06	1.04716e+06	1.26771e+06	1.43978e+06	1.6781e+06	1.29498e+06	1.14822e+06	678108	1024825	1.10551e+06	819207	1.19781e+06	971071	1.17803e+06	892457	1.04978e+06	1.40469e+06	2.8423e+06	1.02749e+06	859781	1.56678e+06	7467.03	8242.17	1.26464e+06	1.22613e+06	315432	529533	1.03141	0.85492	0.0446114	-0.0680746
111.993	5.68477	CH5O4P	Hydroxymethylphosphonate	Aminophosphonate	1042219	1.16619	-0.58955	0.97459	1.3681	778300	264099	180345	389912	404819	797882	804640	457396	851933	931715	694317	1.00444e+06	1.04099e+06	1.04222e+06	784280	762352	831467	2360.21	706046	774331	552123	0	0	509674	767582	250447	271709	0.663999	0.042598	-0.590746	-1.37061
109.02	5.4154	C2H7NO2S	Hypotaurine	Taurine and hypotaurine	606594	1.09446	-0.76457	1.6247	2.1951	107843	354303	192826	143402	191269	228486	240516	280067	313060	559862	606594	381660	493304	330393	352838	470028	297858	228454	274014	259507	230019	0	0	217339	369045	77544.3	125406	0.588922	0.0064	-0.763852	-2.19382
136.038	5.70056	C5H4N4O	Hypoxanthine	Purine	641344	1.31133	-1.1074	3.0718	4.3334	181522	256023	155592	136528	174683	228154	254780	158518	641344	509760	407309	369973	365234	376398	403601	428243	628771	305268	258951	391709	334173	12346.5	9129.68	193225	416980	46704.1	113902	0.463392	4.56758e-05	-1.10969	-4.34031
161.069	6.34186	C6H11NO4	L-2-Aminoadipate	Lysine	10984285	1.35085	-1.9154	2.5241	3.4235	1.63748e+06	754762	288398	367500	650675	3.53066e+06	3.94676e+06	1.07195e+06	6.55455e+06	10984285	6.03352e+06	6392349	4.30313e+06	7.50874e+06	7882974	5876636	6371604	991205	4087148	5916956	2.192e+06	22507.9	36543.8	1.53102e+06	5.77655e+06	1.43088e+06	2.52926e+06	0.265041	0.000373565	-1.91571	-3.42763
89.0481	5.42039	C3H7NO2	L-Alanine	Alanine and aspartate	36054524	0.949716	-0.60318	0.87347	1.196	12303002	9861425	6.20545e+06	8531038	10550716	12116805	9951468	7.8499e+06	9472945	14173342	17077562	14231692	14633295	12752249	11846086	15782091	9720686	36054524	15927035	9989190	9375633	0	33876	9671225	1.46951e+07	2.08478e+06	6.94886e+06	0.658126	0.0631797	-0.603565	-1.19942
260.1	11.5095	C10H16N2O6	L-alpha-glutamyl-L-hydroxyproline	0	35599	0.863735	0.81487	0.9339	1.2815	15461.8	35599.4	13434.8	16771.1	26074.1	26590.9	10282.9	24988.3	8246.13	5860.48	11903.5	14622.5	32415.8	5610.77	6774.07	7862.31	4204.07	0	14891.6	7702.72	35486.5	0	0	21150.4	11967.7	8506.42	10582.8	1.76729	0.0522538	0.821536	-1.28188
174.111	4.90494	C6H14N4O2	L-Arginine	Arginine and proline	8915004	1.2362	-0.82792	1.2595	1.7824	3.62631e+06	2.25457e+06	1.68012e+06	1801612	1.55747e+06	2.17832e+06	1.52649e+06	2.08748e+06	3028981	4.1613e+06	3.76453e+06	2.84818e+06	3.89737e+06	2.88094e+06	3606055	3.03955e+06	2468843	8915004	3.73003e+06	2.95161e+06	2.92673e+06	2237.4	0	2.08905e+06	3.70916e+06	681116	1.64361e+06	0.563213	0.0164389	-0.828248	-1.78413
132.053	5.38915	C4H8N2O3	L-Asparagine	Alanine and aspartate	3042646	1.0699	0.36697	0.35466	0.49811	2.55034e+06	1.14744e+06	945664	830730	1.04003e+06	1.46023e+06	732850	1.5009e+06	588122	777365	1064286	733632	1.08096e+06	724203	748952	1.01164e+06	542849	3.04265e+06	1.07101e+06	831309	658769	4398.53	3538.98	1.27602e+06	990441	583471	643571	1.28834	0.31981	0.365511	-0.495108
133.037	5.44475	C4H7NO4	L-Aspartate	Alanine and aspartate	8265381	0.45389	-0.38123	0.46324	0.6523	3.8858e+06	3.03761e+06	3.0265e+06	2.75283e+06	3235622	708080	1.95015e+06	3.65773e+06	2.32682e+06	3.47252e+06	5905398	3179527	3.50693e+06	2.81749e+06	3.82866e+06	3.54774e+06	2.75263e+06	8.26538e+06	2.89705e+06	2.78491e+06	1.82876e+06	14804.4	8360.79	2.78179e+06	3.62414e+06	1.02191e+06	1.69747e+06	0.767572	0.22204	-0.381625	-0.653568
117.043	5.56191	C4H7NO3	L-Aspartate 4-semialdehyde	Glycine, serine and threonine	104944	0.553529	0.042426	0.040356	0.086519	77704.5	41467.8	42325.9	63640.9	75580.2	88768.9	75640.5	61789.9	59276.2	53790.4	30302.5	72805.5	55500.1	104944	67087.5	63932.5	61734.7	46653.2	81964.2	49018.1	84295.5	3165.61	6043.02	65864.8	63946.4	17010.8	19067.5	1.03	0.818391	0.0426438	-0.0870389
262.08	6.37497	C9H14N2O7	L-beta-aspartyl-L-glutamicacid	0	374363	1.04406	0.67533	0.5105	0.72511	374363	197864	69270.9	123880	185228	140713	39021.7	100268	68898.5	58684.9	110624	49495.4	159449	40991.5	48457.6	70677.9	63096.8	365654	81427.7	44259.8	89790.9	0	0	153826	96269.9	104080	87168.3	1.59786	0.187837	0.676144	-0.726219
234.085	5.56815	C8H14N2O6	L-beta-aspartyl-L-threonine	0	817487	0.880675	0.263	0.32912	0.46515	817487	313029	231720	299596	314057	336643	183688	411415	293294	283648	442852	232663	476867	169586	255777	280026	233812	311287	398530	222177	335836	0	0	363454	302797	195629	90070.9	1.20032	0.342494	0.263425	-0.465347
161.105	5.38469	C7H15NO3	L-Carnitine	Lysine	39912000	0.839923	-0.21436	0.70856	0.95803	32163808	23114038	30374930	28752116	34700656	39102312	31157684	15851686	29951252	39912000	37139968	36641160	28505984	37461892	37155412	39586160	38534724	39190776	24083332	30524684	25072870	82604.4	100570	2.94022e+07	3.41354e+07	7.14543e+06	5.69277e+06	0.861339	0.109189	-0.215347	-0.961822
175.095	5.43325	C6H13N3O3	L-Citrulline	Arginine and proline	455853	1.47332	-1.4409	5.4498	6.9233	106881	100365	105791	121290	105540	169571	118249	83033.4	276277	345200	246224	320052	385039	269974	308283	286091	233183	455853	365679	258958	269158	9314.97	5084.37	113840	309229	25336.7	63830.4	0.368142	1.15288e-07	-1.44167	-6.93822
121.02	5.61227	C3H7NO2S	L-Cysteine	Glycine, serine and threonine	1937858	1.1697	-0.91567	1.6148	2.1718	0	635456	342903	536841	897430	1409966	1.47767e+06	631429	1016704	1.49935e+06	1.93786e+06	1474178	1.15039e+06	1.74662e+06	1.20531e+06	1.8066e+06	1.44614e+06	252343	1.88673e+06	1870863	1.03059e+06	0	0	741462	1.40951e+06	505265	478749	0.526041	0.00670415	-0.926753	-2.17366
236.079	13.7714	C11H12N2O4	L-Formylkynurenine	Tryptophan	458234	0.900087	-0.71752	0.52144	0.74572	119071	51151.5	51317.8	83337.2	91944.9	105791	111668	39664.8	84775.8	110542	60185.2	140756	74604	166970	106101	128219	165750	458234	85480.7	65460.3	100539	0	0	81743.3	134432	30719.8	103360	0.608064	0.179995	-0.717704	-0.744739
147.053	5.49033	C5H9NO4	L-Glutamate	Arginine and proline	34873120	0.724354	-0.48917	0.53472	0.77142	4694127	8878702	9269789	6.17013e+06	10594289	13381055	10259883	10704946	10422837	7.23894e+06	14030182	7.53042e+06	14066943	9405358	14300486	13116122	11420430	34873120	12192331	11481690	8726077	17509.8	23351.1	9.24412e+06	1.2985e+07	2.73572e+06	7.0043e+06	0.711908	0.168067	-0.490238	-0.774518
208.084	12.8052	C10H12N2O3	L-Kynurenine	Tryptophan	3449387	1.31209	-1.0396	2.2703	3.0448	1154297	623096	518471	1.16207e+06	1081670	1.04703e+06	946561	431832	1.71273e+06	1.60616e+06	1069081	1969388	1.43363e+06	2380933	1.64363e+06	1.38616e+06	1.95168e+06	3.44939e+06	1.78577e+06	1.09449e+06	1.77286e+06	2430.72	3097.41	870628	1.78892e+06	298725	613468	0.486679	0.000901735	-1.03896	-3.04492
131.094	9.37509	C6H13NO2	L-Leucine	Valine, leucine and isoleucine	314860256	1.10806	-1.1104	0.72812	1.0113	75902760	53954084	25952874	33555040	38907556	33754968	23640298	24039762	62526608	89447416	85846664	54901940	79611808	60561756	67097452	59002592	52284824	314860256	61596828	45241680	53892000	27170.8	40667.3	3.87134e+07	8.36055e+07	1.80155e+07	7.07289e+07	0.463049	0.0972068	-1.11076	-1.0123
146.105	4.84199	C6H14N2O2	L-Lysine	Lysine	44852684	1.13809	-0.71516	1.0307	1.4829	17110392	14244579	8.04884e+06	10674078	9311425	12450272	9705747	7874421	13487667	21488072	17652510	16117528	16955474	15956615	18172524	15271171	12952158	44852684	18620372	11991798	14795552	3810.96	6496.78	1.11775e+07	1.83319e+07	3.22549e+06	8.3706e+06	0.609729	0.033224	-0.713759	-1.47855
149.051	7.02866	C5H11NO2S	L-Methionine	Methionine	86134544	0.946791	-1.1588	0.47294	0.66767	14785725	11334892	5675233	6.5677e+06	8214715	6967652	4.3207e+06	4.55494e+06	10673109	17585780	15018009	11109166	14274621	10598432	11084344	11894570	8722415	86134544	11483295	7.66932e+06	10065300	0	1438.2	7.8027e+06	1.74087e+07	3.60218e+06	2.08166e+07	0.448207	0.215594	-1.15776	-0.666364
287.209	40.5778	C15H29NO4	L-Octanoylcarnitine	Acylcarnitine	328448	0.780703	-0.055594	0.045287	0.099645	328448	104847	148228	123231	153965	217767	212149	109566	168877	277749	144444	157971	160845	198196	194697	162158	246454	226725	152058	124544	145546	0	0	174775	181559	75400.9	44973.6	0.962636	0.797679	-0.0549378	-0.098172
132.09	4.78748	C5H12N2O2	L-Ornithine	Arginine and proline	1304981	1.45832	-1.3368	5.5644	7.3336	388782	469198	300639	421612	284512	467122	340215	316706	896504	1.11754e+06	815596	1.08278e+06	950896	1.05395e+06	958539	922688	709793	700177	1304981	746844	1.02156e+06	10001.2	8663.63	373598	944758	73710.2	175692	0.395443	4.98206e-08	-1.33846	-7.30259
165.079	14.1072	C9H11NO2	L-Phenylalanine	Phenylalanine	233517184	0.878036	-1.2969	0.3687	0.52517	28413106	22553336	10035399	14130073	14592545	13391487	10822551	10390482	20252204	36185580	26402784	19498564	23150830	20429540	20292884	23562940	18811526	233517184	22907928	12891577	17795956	11939.5	16294.1	1.55411e+07	3.81307e+07	6.56264e+06	5.89545e+07	0.407575	0.298417	-1.29486	-0.525177
115.064	5.66356	C5H9NO2	L-Proline	Arginine and proline	48115204	1.5002	-1.2809	0.87347	1.1901	5198726	6494584	3.74339e+06	4333213	4.87278e+06	5.39583e+06	6.61691e+06	5.23896e+06	9097428	10321600	10855215	9986720	10216848	9490939	8936441	10133153	11058090	48115204	8710908	8500416	9979176	122237	117874	5.2368e+06	1.27232e+07	977806	1.06634e+07	0.411593	0.0646855	-1.28071	-1.18919
105.043	5.40305	C3H7NO3	L-Serine	Glycine, serine and threonine	5767856	0.689959	-0.18176	0.27011	0.38661	3.56356e+06	2.6671e+06	2.21177e+06	2.18334e+06	2.05635e+06	3.06167e+06	1.88067e+06	2.85115e+06	2.21877e+06	2.94886e+06	3524694	2.83587e+06	3.75059e+06	2.11909e+06	2.4901e+06	3.19956e+06	1.77358e+06	5767856	2.93303e+06	2275865	1.89146e+06	16409.6	11272.2	2.55945e+06	2.90226e+06	577350	1.05487e+06	0.881883	0.411574	-0.181341	-0.385552
119.058	5.44109	C4H9NO3	L-Threonine	Glycine, serine and threonine	14329459	0.998199	-0.59913	0.9339	1.2856	4959431	3191321	2.69558e+06	4.06444e+06	4.00986e+06	5113317	3547997	4025404	3.79563e+06	5081153	5.64617e+06	5.20319e+06	5.74406e+06	5678646	5.79655e+06	6201681	4.04001e+06	14329459	7.32991e+06	4422447	4.57321e+06	19005.7	28622.7	3.95092e+06	5.98786e+06	819877	2.68059e+06	0.659822	0.0521128	-0.599851	-1.28306
181.074	8.84216	C9H11NO3	L-Tyrosine	Tyrosine	65816504	0.93551	-0.99565	0.48868	0.68916	13197439	9967390	4.93864e+06	7304681	8085547	6.58287e+06	4587503	4567970	10769544	16175592	12684151	10023942	12510936	10836563	10640146	9572772	8.0801e+06	65816504	9919623	6.59805e+06	8375597	8305.48	8963.9	7.404e+06	1.47695e+07	3.00802e+06	1.5522e+07	0.501304	0.204345	-0.996243	-0.689637
117.079	5.5936	C5H11NO2	L-Valine	Valine, leucine and isoleucine	205311696	0.541676	-0.46535	0.35466	0.49571	26081014	29091280	38731844	39185760	64734640	76198808	57018832	26171890	46093472	43419876	48085556	57134328	44036056	38543788	63416184	61409704	69336384	205311696	39576436	45606772	39913912	315035	154616	4.46518e+07	6.16834e+07	1.90672e+07	4.42915e+07	0.723886	0.319198	-0.466165	-0.49594
186.016	8.98162	C7H6O6	Maleylpyruvate	Tyrosine	65556	0.695429	-0.01147	0.014081	0.014081	64099.2	36101.5	25929.7	57972.4	33364.8	33576.4	31715.8	16933.3	25975.4	65555.7	30664.3	28555	21274	62564.7	59590.6	35309.9	29711.4	23908	57170.7	25691.4	24703.5	878.867	930.889	37461.6	37744.2	15817.7	16747.5	0.992514	0.969835	-0.0108412	-0.0133024
213.064	11.7488	C9H11NO5	N,N-Dihydroxy-L-tyrosine	Tyrosine	36390	0.821634	-0.50502	0.71435	0.97035	23371.3	15866.7	9642.55	20668.2	13420	11883.4	9404.39	5328.45	12937.2	36390.1	14824.5	15375.8	12377.1	28133.8	25531.8	14563.2	17262.9	31222	21160.1	9805.24	13250.5	0	0	13698.1	19448.8	6037.51	8323.79	0.704317	0.106929	-0.505702	-0.970903
187.168	4.76338	C9H21N3O	N1-Acetylspermidine	spermine and spermidine degradation	3706094	0.808404	-0.23768	0.57289	0.81593	3.04206e+06	1.09602e+06	1.69778e+06	2.87476e+06	2.5737e+06	3.16979e+06	3.55544e+06	1.63938e+06	2.53438e+06	2.65165e+06	1.91725e+06	3.17772e+06	2.38974e+06	3.36169e+06	2.78016e+06	3.28377e+06	3.31333e+06	2.6085e+06	3.70609e+06	2.75446e+06	3.17783e+06	0	0	2.45612e+06	2.89666e+06	873601	489666	0.847913	0.152492	-0.238012	-0.816753
244.226	4.14269	C12H28N4O	N1-Acetylspermine	spermine and spermidine degradation	311622	0.744641	0.23277	0.24794	0.3597	311622	66744.4	67675.6	215378	136261	233661	181569	69757.9	87750.4	63853.7	94101.6	133222	98731.8	167957	120081	143408	144954	151001	247726	137597	183913	0	0	160334	136484	90926.8	47520.1	1.17474	0.437209	0.232341	-0.359311
218.126	15.807	C9H18N2O4	N2-(D-1-Carboxyethyl)-L-lysine	Lysine	8905289	0.818569	-0.040717	0.022714	0.037564	8905289	2.25385e+06	1.60605e+06	1.98264e+06	2.72294e+06	2.56445e+06	866238	1.79106e+06	3.10313e+06	2.85405e+06	3705257	2.71303e+06	4974200	1.57167e+06	2525195	3.0121e+06	1.94836e+06	3.50263e+06	3789121	1.39994e+06	2827586	0	0	2.83657e+06	2.91741e+06	2.52062e+06	968563	0.97229	0.917444	-0.0405408	-0.0374204
188.152	4.99072	C9H20N2O2	N6,N6,N6-Trimethyl-L-lysine	Lysine	336127	1.28179	-0.41227	3.0718	4.2501	172103	216702	229914	191684	185585	235613	201135	209280	336126	279231	298119	260136	283841	249814	295942	276401	252680	260141	223862	313352	224000	0	0	205252	273357	21922.2	32956.6	0.750856	5.5795e-05	-0.413391	-4.2534
188.116	14.7488	C8H16N2O3	N6-Acetyl-L-lysine	Lysine	1103182	0.812854	-0.5156	0.93391	1.3019	552196	390545	100273	405415	378659	787815	413256	287487	525838	452594	564381	524217	644232	515176	589507	471686	381908	1.10318e+06	810954	550090	569595	2911.18	4011.43	414456	592566	198256	184373	0.699425	0.0502533	-0.515758	-1.29884
221.09	5.71211	C8H15NO6	N-Acetyl-D-glucosamine	Aminosugars	689454	0.613131	-0.042231	0.050505	0.10902	435246	419578	377038	386863	493786	528883	318264	523193	400465	318354	387915	545036	483919	343351	448082	401644	375888	689454	412264	382052	641137	1982.61	2900.91	435356	448428	75203.2	112883	0.970851	0.775714	-0.0426787	-0.110298
175.048	7.17816	C6H9NO5	N-Acetyl-L-aspartate	Alanine and aspartate	788436	0.901057	0.24701	0.42918	0.60311	700733	275231	453253	556708	788436	570329	466100	260282	489642	544639	242277	447540	409127	459728	409604	425974	528518	698431	322325	266784	326575	1583.52	1508.91	508884	428551	186065	124051	1.18745	0.247742	0.24787	-0.606
191.061	22.1566	C7H13NO3S	N-Acetylmethionine	0	1033080	0.948898	-0.13455	0.028032	0.057136	394280	164323	86858	118645	194048	136373	34790.2	131532	82732.7	92528.7	116288	93083.4	233459	53143.2	66726.9	89741.2	68597.9	1.03308e+06	117998	54543.2	150941	0	0	157606	173297	106988	262782	0.909456	0.874831	-0.136924	-0.0580758
309.106	5.808	C11H19NO9	N-Acetylneuraminate	Aminosugars	1605791	0.856474	-0.28378	0.092489	0.16944	268851	328592	174306	243630	265723	331388	248801	298312	237828	237828	233954	268159	265982	224867	202255	194028	218557	1.60579e+06	200349	138515	240379	1401.94	3167.61	269950	328346	51164.9	385307	0.822153	0.677601	-0.282522	-0.169026
218.105	38.7908	C12H14N2O2	N-Acetylserotonin	Tryptophan	1060085	1.04112	-1.1967	1.0294	1.4714	788801	301639	37808.2	87156.8	132264	289365	173159	97728	577969	1.06008e+06	731835	721079	807789	432935	592315	613995	163764	6601.56	996571	203837	195678	0	0	238490	546496	241412	328943	0.436398	0.033828	-1.19628	-1.47072
255.11	12.521	C12H17NO5	N-D-Glucosylarylamine	0	414531	1.42836	-2.9563	2.707	3.6364	20941.1	19661.3	21388	18511.5	29798.3	22703.8	24086.5	7964.82	118653	135729	107544	109691	102079	161098	197315	153423	216170	414531	70695.4	160743	132629	0	1575.49	20631.9	160023	6173.8	86139	0.128931	0.000231883	-2.95533	-3.63473
267.096	7.99975	C9H17NO8	Neuraminic acid	0	4613599	1.13332	1.3569	2.1021	2.7975	4.6136e+06	3.51591e+06	949106	1343648	2293201	2.88147e+06	1.17449e+06	1.94419e+06	598584	791062	1.27259e+06	1201540	2.10804e+06	601678	950119	1.3368e+06	875425	190800	519701	630196	785141	3688.45	5022	2.33945e+06	912436	1.26997e+06	483590	2.56396	0.00156575	1.35837	-2.80528
325.101	5.61909	C11H19NO10	N-Glycoloyl-neuraminate	Aminosugars	1475138	0.856434	0.4577	0.97459	1.3707	1164867	518119	805120	1.27658e+06	1.40632e+06	1475138	1.15184e+06	1.05816e+06	755772	627680	294154	918372	640637	1.38298e+06	900652	901161	910248	387954	1064970	569837	1.13694e+06	0	0	1.10702e+06	807028	316122	303477	1.37172	0.043225	0.455989	-1.36427
203.116	6.36415	C9H17NO4	O-Acetylcarnitine	Alanine and aspartate	48334156	0.828376	0.037384	0.023531	0.046	28085534	17755522	19568666	24250788	25044310	15217402	13486030	7.87621e+06	19754778	18094756	14346543	16768928	16878810	13622610	16303982	14794075	18320154	48334156	12242116	12768719	17460222	35719.9	53074.2	1.89106e+07	1.84377e+07	6.72851e+06	9.26512e+06	1.02565	0.901851	0.0365348	-0.0448652
231.146	15.697	C11H21NO4	O-Butanoylcarnitine	Acylcarnitine	57705008	0.825378	0.041798	0.040356	0.089235	51488804	25842426	29236674	42400240	44274720	45563588	40907868	19318074	37366564	44645780	31267116	36708276	31208312	45564524	34088252	32128874	39380152	57705008	22851608	25077214	33861692	16695.2	25289	3.7379e+07	3.62964e+07	1.11923e+07	9.17765e+06	1.02983	0.811589	0.0424029	-0.090664
289.127	6.60159	C11H19N3O6	Ophthalmicacid	0	535444	1.23827	1.0137	1.1693	1.655	466057	399451	255572	181665	334007	245571	211469	99487.3	80757	123073	154259	98648.4	184603	64406	75220.9	136614	85392.5	535444	90744.6	45541.4	90805.9	0	0	274160	135808	119680	126002	2.01872	0.0222611	1.01344	-1.65245
217.131	8.54682	C10H19NO4	O-Propanoylcarnitine	Acylcarnitine	4735019	1.27334	-0.74907	2.707	3.6498	2.33254e+06	1.64096e+06	2.09394e+06	2042786	2.4205e+06	2.10931e+06	2.25335e+06	790770	2.9461e+06	3.49108e+06	2.55529e+06	2.73634e+06	2.35196e+06	4210922	3.58851e+06	3319006	4735019	4.11748e+06	2960799	2.62939e+06	3137968	19771.5	26141.4	1.96052e+06	3.29076e+06	528187	716689	0.595765	0.000229439	-0.747185	-3.63933
97.9773	5.66352	H3O4P	Orthophosphate	Oxidative	4308909	0.466987	0.041823	0.053031	0.11574	3557084	3.09665e+06	3.05513e+06	4308909	3.40149e+06	3.0725e+06	2.27818e+06	2.23361e+06	2.4212e+06	3.50076e+06	3.60044e+06	2810941	3003822	3680964	3821108	3.5487e+06	2.78548e+06	1.77764e+06	3.64576e+06	2.62487e+06	2.26083e+06	9348.62	10333.4	3.12544e+06	3.03712e+06	674528	648553	1.02908	0.768475	0.0413584	-0.11437
219.11	13.1138	C9H17NO5	Pantothenate	Pantothenate and CoA	4402641	0.890907	-0.79855	0.85371	1.1584	488624	2180718	815423	735955	705432	757605	851091	719640	1.53616e+06	1.81147e+06	1.58528e+06	1.11222e+06	1.49034e+06	851917	1.18129e+06	1.4873e+06	1.39646e+06	4.40264e+06	941015	1287447	1.41182e+06	8620.36	11097.3	906811	1.57657e+06	525930	889900	0.575181	0.0698811	-0.797912	-1.15564
193.074	37.8935	C10H11NO3	Phenylacetylglycine	Phenylalanine	49522	1.35298	-3.2712	2.9538	4.0518	0	2202.67	2776.3	0	0	2242.35	8375.06	2679.09	23637.3	36425.2	15004.5	22086.3	10766.8	30593.9	22691.5	21536.8	36503.1	49522.5	11167.2	18062.5	9488.45	2659.45	3466.63	2284.43	23652.8	2755.71	11839.7	0.0965819	8.39085e-05	-3.3721	-4.07619
81.9819	5.57855	H3O3P	Phosphonate	0	100683	0.751817	-0.20134	0.49446	0.70077	46141.7	72931.8	59899	45007.1	51321.5	52052.1	52080.1	59690.7	84170.7	67784.6	59562.1	65502	58077.6	40255.7	52220.9	64454.2	70249	51347.2	49017.1	56672.4	100683	5492.5	7213.64	54890.5	63076.7	9075.33	15792.6	0.870219	0.199546	-0.20055	-0.699956
132.043	18.2139	C6H4N4	Pteridine	0	170900	1.14646	0.50777	0.72428	0.99365	108655	128917	70171.1	73886.5	94976.8	78940.4	67290.8	45093.3	52062.1	65451	48370.9	40081.3	43863.9	47386.4	53402.4	48657	60633.2	170900	35523.1	37097.5	60185.7	8141.7	0	83491.3	58739.6	26338	34903.1	1.42138	0.101587	0.507291	-0.993161
88.1003	4.50914	C4H12N2	Putrescine	Arginine and proline	2698819	0.461723	-0.20466	0.30974	0.44081	1.32694e+06	1.25337e+06	2.01956e+06	1.21557e+06	1.00533e+06	1.28649e+06	1440290	1.15747e+06	1596751	1.34954e+06	1.75509e+06	961234	847166	1304750	1.93568e+06	2.28892e+06	1.79413e+06	2.69882e+06	716967	1.59203e+06	1.23457e+06	0	0	1.33813e+06	1.54428e+06	303121	566724	0.866505	0.35753	-0.206721	-0.446688
169.074	6.68931	C8H11NO3	Pyridoxine	Vitamin B6	222784	0.414104	-0.25451	0.13707	0.2349	20401.1	87396.5	102407	170276	106183	24578.2	26455.8	53484.4	51989.9	222784	53641.2	18831.9	53998.9	70769.2	66424.5	100395	46061.9	194610	72013.7	112754	79785.3	8410.56	12928.7	73897.7	88004.6	52491.9	58850.5	0.839703	0.585544	-0.252049	-0.232441
176.095	12.4954	C10H12N2O	Serotonin	Tryptophan	144614	1.3581	-2.0505	4.1818	5.5583	2240.75	23325.7	21394.9	19724.9	23387.8	25883.6	25303.8	36898.5	144614	93469.6	108640	137111	97989.5	103928	66533.2	53429.8	105593	85173.8	57971.7	85713.3	57949.9	1244.57	1870.78	22270	92162.9	9614.22	28845.2	0.241637	2.70448e-06	-2.04908	-5.56792
163.066	10.9703	C6H13NO2S	S-Methyl-L-methionine	Methionine	2397904	0.723768	0.02366	0.018343	0.025704	2.3979e+06	1.56887e+06	411775	774533	1.10337e+06	1.63794e+06	791286	917461	997399	1.24453e+06	1.49089e+06	1.54985e+06	2.17631e+06	1.04608e+06	1.31848e+06	1.11284e+06	482479	3243.62	1.94375e+06	811549	1.17691e+06	0	0	1.20039e+06	1.1811e+06	634863	569763	1.01633	0.943197	0.0233725	-0.0253976
257.102	5.38017	C8H20NO6P	sn-glycero-3-Phosphocholine	Glycerophospholipid	6402995	0.932315	0.47971	1.1066	1.5801	6.40299e+06	2037691	2.92427e+06	4.42274e+06	5.61832e+06	5.88195e+06	5408896	4.50505e+06	2200626	2.40929e+06	3.07576e+06	4.53663e+06	2.61228e+06	4811574	2765679	4.20784e+06	3.29233e+06	2.91388e+06	5163140	2.31997e+06	3.03671e+06	8334.9	3958.26	4.65024e+06	3.33428e+06	1.51088e+06	1.00349e+06	1.39467	0.0262713	0.479928	-1.58052
215.056	5.38004	C5H14NO6P	sn-glycero-3-Phosphoethanolamine	Glycerophospholipid	230588	0.876643	0.45519	1.0969	1.5597	230588	73981.7	112462	165350	129222	197385	167505	230444	98389.5	89154.8	107342	118696	102966	140302	130482	147545	137170	84672.8	187810	89722.3	113530	0	0	163367	119060	55988.9	29211	1.37214	0.0270421	0.456427	-1.56796
336.074	8.57995	C10H16N4O7S	S-Nitrosoglutathione	0	279160	0.670491	0.28518	0.27502	0.40118	279160	113870	120113	158158	97975.8	68318	62710.5	72920.9	67568.9	194558	119844	75795.3	102630	116012	159169	82161.4	63561.3	40791.7	142941	71789.4	59632.8	0	0	121653	99727.3	71172.2	44867.3	1.21986	0.394575	0.286716	-0.40387
145.158	4.09395	C7H19N3	Spermidine	Arginine and proline	29154458	0.450537	-0.079371	0.092489	0.16804	13602991	21052214	13350289	12177806	17891878	17816732	16993292	12358343	15356875	11813493	29154458	18922180	21267200	11164461	17660494	15396712	8696129	21877878	15511742	14043449	14288713	0	21233.3	1.56554e+07	1.65503e+07	3.23107e+06	5.35973e+06	0.945932	0.675849	-0.0801922	-0.17015
101.108	3.82471	C10H26N4	Spermine	Arginine and proline	19646232	1.10877	1.4515	1.7374	2.3506	13884296	7.20445e+06	10166641	16594739	19646232	11593026	2889735	8416818	1346202	434650	2.69205e+06	3.07271e+06	12692778	678897	3159294	1.47868e+06	349638	4394195	8.31255e+06	805995	14345864	0	4332.18	1.12995e+07	4.13565e+06	5.36605e+06	4.69983e+06	2.73221	0.00453816	1.45007	-2.34312
118.027	8.94371	C4H6O4	Succinate	TCA cycle	4866585	0.446316	-0.38202	0.35466	0.4997	1573218	1.63809e+06	1.06759e+06	1.05485e+06	1.50321e+06	1.27613e+06	1.22337e+06	700275	1.20078e+06	1.77602e+06	1.81645e+06	1.21567e+06	1.13639e+06	1.25683e+06	1.12534e+06	1.69947e+06	1569992	4866585	1.20202e+06	1.1331e+06	1.21877e+06	19757.7	26237.3	1.25459e+06	1.63211e+06	314864	1.00551e+06	0.768694	0.319387	-0.379518	-0.495682
125.015	5.41433	C2H7NO3S	Taurine	Taurine and hypotaurine	5548039	1.27795	0.45275	2.2486	3.0019	3.07698e+06	5.54804e+06	4.7019e+06	4538638	4.45959e+06	4.40455e+06	4.4205e+06	4618713	3.34296e+06	3068861	3.47344e+06	3.46313e+06	2.93655e+06	3.59161e+06	3.40981e+06	3.61056e+06	3924675	1.13933e+06	3.26033e+06	3.34484e+06	3.91777e+06	0	0	4.47111e+06	3.26799e+06	675078	699298	1.36815	0.00101321	0.45223	-2.9943
167.036	5.59684	C3H9N3O3S	Taurocyamine	Taurine and hypotaurine	83674	0.7743	-0.27569	0.72021	0.98285	45853.9	46472.1	49282.3	38248.4	51217.7	54425.8	51887.7	34392	57452.8	47214	48161.3	49687.9	43829.1	41248.7	66704.3	75771.9	76929.4	34279.3	83674.3	51026.6	55448.4	0	0	46472.5	56263.7	6937.94	15142.8	0.825976	0.103737	-0.275828	-0.984065
324.036	5.9587	C9H13N2O9P	UMP	Pyrimidine	753334	1.14399	0.68364	2.348	3.2195	543390	603311	524778	544218	753334	446336	456408	399659	387875	378165	343261	572646	397593	278008	333325	293827	256763	123555	264204	255884	433616	0	0	533929	332209	110157	108701	1.60721	0.000596859	0.684556	-3.22413
112.027	6.86685	C4H4N2O2	Uracil	Pyrimidine	3086146	1.24185	-1.2811	1.8583	2.5025	676423	492396	484311	810769	735897	500575	482321	202126	977746	1.78965e+06	1.42778e+06	1.15346e+06	1.19659e+06	1.60462e+06	1.5467e+06	977299	1.0306e+06	3.08615e+06	1.24955e+06	666466	602437	3752.06	4924.97	548102	1.33146e+06	190557	631824	0.411654	0.0031205	-1.2805	-2.50578
168.028	7.04981	C5H4N4O3	Urate	Purine	4688949	1.31814	-1.2287	2.9538	3.988	1.35586e+06	756692	634808	1.98248e+06	1.52406e+06	1549862	1.2467e+06	571957	2708366	3.0533e+06	1857273	3.10491e+06	3.03407e+06	3531334	3.29112e+06	2.07445e+06	2.33347e+06	4688949	3.24126e+06	1408119	2.33904e+06	0	0	1.2028e+06	2.82044e+06	503773	843425	0.42646	0.000102551	-1.22952	-3.98906
244.069	7.37642	C9H12N2O6	Uridine	Pyrimidine	8302117	0.832165	-0.63396	0.27011	0.39068	2529450	835120	771385	1.00269e+06	1.1646e+06	1.056e+06	897838	682489	1.07389e+06	1.2255e+06	1.17745e+06	1.20421e+06	1.3175e+06	1.20305e+06	845401	1.19772e+06	1.32596e+06	8.30212e+06	1.55639e+06	778753	1.32275e+06	0	1402.6	1.11745e+06	1.73313e+06	591584	1.98404e+06	0.644757	0.407393	-0.633173	-0.389987
152.033	7.93987	C5H4N4O2	Xanthine	Purine	4776563	1.33039	-1.1742	2.1987	2.9125	1.46971e+06	1.03796e+06	1.41555e+06	1.79059e+06	1.69726e+06	1385298	1.47488e+06	736952	2.84912e+06	4.23883e+06	4776563	2.49766e+06	2.74996e+06	4.22971e+06	3222772	3.30263e+06	3116795	51026.2	4.1463e+06	3.56913e+06	1642466	0	0	1.37603e+06	3.10715e+06	341835	1.24912e+06	0.442858	0.00121341	-1.17508	-2.91599
284.075	10.8064	C10H12N4O6	Xanthosine	Purine	967664	1.4265	-2.0776	0.98489	1.3977	54777	23342.5	42770.3	80523.7	61909.7	65280	61865.5	49549.3	162281	218063	222241	142136	129083	223797	146732	166612	208831	967664	194247	134876	100512	0	0	55002.3	232083	17044.2	224595	0.236994	0.0400472	-2.07708	-1.39743
