# Supplementary material for: Maternal Toxoplasma gondii Infection Perturbs Foetal and Maternal Foetal Interface Metabolism, Exposing the Foetus to Kynurenine
Source: Br J Biomed Sci. 2026 Feb 4;82:14989. doi: 10.3389/bjbs.2025.14989 (PMC12913195; doi:10.3389/bjbs.2025.14989)
Supplement: Supplementary file 4 [file Table9.xlsx]

## Sheet: Foetus2 pHILIC
								Uninfected Control																								Infected
Mass	RT	FORMULA	Putative metabolite	log2(FC)	-log10 q	-log10 p	Max Intensity	CF003	CF006	CF009	CF012	CF015	CF018	CF026	CF056	CF068	CF071	CF074	CF077	CF080	CF083	CF133	CF136	CF139	CF142	CF145	CF152	CF155	CF158	CF161	CF164	IF032	IF037	IF040	IF043	IF046	IF049	IF062	IF168	IF175	IF178	IF181	IF184	IF187	IF190	IF193	IF196	IF199	IF202
258.085	12.4078	C10H14N2O6	(1-Ribosylimidazole)-4-acetate	0.28872	0.48087	0.69018	757383	34062.6	317534	239484	263286	144655	340982	282026	308228	188763	270503	302956	125936	160969	180751	194188	254708	350386	233110	144990	159062	121730	253384	170278	227171	130985	244218	234514	223220	0	208306	390630	757383	467280	147393	439443	238645	187906	378589	174600	253967	336299	213014
160.074	10.9674	C7H12O4	(1S,3R,4S)-3,4-Dihydroxycyclohexane-1-carboxylate	0.17117	0.54807	0.78319	174541	72174.5	57757.7	93545.7	86291.2	92849.8	63532.7	97808	95937.4	54027.4	121128	90238.3	161939	142432	65099.7	113573	68546.5	78848.2	84966.6	88606.6	105190	96628.2	86158.8	73876.7	148211	79528.2	54417	74765.8	104729	71478	107109	174541	126207	98264.2	93366.1	101569	110982	114154	99919.9	92221.1	105434	131461	150928
189.1	7.08104	C8H15NO4	(2S)-2-{[1-(R)-Carboxyethyl]amino}pentanoate	-0.35939	0.99832	1.4796	1598031	150030	925417	1.10342e+06	1.02977e+06	473760	746529	716059	915835	637480	838351	1.59803e+06	1.05937e+06	1.41725e+06	683136	1.40433e+06	1491196	1.31441e+06	1.0011e+06	1.0174e+06	717439	867662	877112	956706	731469	306757	1.15635e+06	515756	733511	239538	504891	668816	1.48816e+06	711363	673069	934550	577028	869761	576124	640516	770676	896375	779301
174.053	7.0815	C7H10O5	(2S)-2-Isopropyl-3-oxosuccinate	0.25197	0.72323	1.0636	910638	202548	391111	315175	299561	252671	266992	669980	635205	340295	473306	632308	586406	634135	490540	540125	536911	642433	438876	371652	724343	333628	330917	489655	453845	252982	402246	423841	477409	326917	289479	642766	910638	562929	473597	557286	518699	766396	736028	456673	600154	695941	298532
176.069	10.7457	C7H12O5	(2S)-2-Isopropylmalate	-0.085552	0.15884	0.23946	297060	72976	122753	155063	122943	113311	123502	131370	120375	115657	144974	189617	171949	170819	106214	297060	201482	228130	248099	266861	72181.2	130091	111271	108832	82166.4	79623.2	158472	124439	96407	79245.7	109115	143854	235879	114870	143510	156607	173845	153309	134140	154472	113259	139435	195188
128.047	10.7081	C6H8O3	(4E)-2-Oxohexenoic acid	0.050443	0.13732	0.20651	39084	14279	29352.4	31410.2	25088.9	22522.4	20673	33678.5	20592.4	20592.1	18181	38849.6	25517.1	31500.8	26087.1	26783	21845.8	28827.5	19567.3	33919.3	25174.6	30254	33800.3	28219.9	19734.7	16562.4	22156.4	20045.5	15851.8	19975.7	23488.8	29152.8	36486.3	28663.5	31569	27602.8	33848.6	30323.3	30731.2	28053.2	21246.2	39084.3	32260.3
148.037	12.3571	C5H8O5	(R)-2-Hydroxyglutarate	-0.31976	0.62184	0.88439	8859965	786964	1.39469e+06	3.33967e+06	4231370	3004070	2271870	4015881	3.49014e+06	2.60568e+06	2.364e+06	2088300	4319781	6.11281e+06	2699258	7.5104e+06	3.86252e+06	2440380	4.55263e+06	6845045	4.28458e+06	5847520	4.98854e+06	8859965	4844327	1.26033e+06	6.04851e+06	3547609	2285816	895725	2638772	4334058	2.12255e+06	2.11231e+06	2.66954e+06	4.00466e+06	3.90604e+06	5.60435e+06	2.23541e+06	1.29021e+06	4.46156e+06	4217479	3.87382e+06
190.084	9.91138	C8H14O5	(R)-3-((R)-3-Hydroxybutanoyloxy)butanoate	0.18841	0.40081	0.60031	467841	185365	163948	239601	168093	158395	125177	152448	170239	146564	153054	168206	301808	270796	182425	150743	125847	168524	137606	133337	145506	153561	120373	128720	152358	108666	168018	128407	188594	125985	113750	467841	153482	193892	88560.9	128104	187007	284033	251392	180432	144163	159661	282618
146.058	7.08288	C6H10O4	(R)-3-Hydroxy-3-methyl-2-oxopentanoate	-0.21987	0.59804	0.85497	506028	322187	365370	424312	328572	187893	179465	259533	438802	175179	283698	453190	368829	369224	170623	328031	506028	359163	224312	235653	208008	302508	172126	316868	234977	91971.8	209767	194422	228464	208595	187769	304658	431319	292980	153098	142526	168863	340638	356328	193610	384148	331710	256812
104.047	8.96676	C4H8O3	(R)-3-Hydroxybutanoate	1.2	1.9415	2.8023	13715676	629836	2.49019e+06	2944436	3.00544e+06	1.70935e+06	2130517	2.40035e+06	1.09601e+06	1.03315e+06	1.0969e+06	2.40343e+06	1.14588e+06	1793198	962604	3496284	2.36113e+06	2.27375e+06	2264375	3.10934e+06	1200554	3.02393e+06	3178042	2.25676e+06	2.15108e+06	645428	1.8214e+06	1273070	795319	919999	900960	1.55567e+06	1.95276e+06	6761605	3.80961e+06	6983457	6323213	13715676	9402329	5700067	7433867	7.85376e+06	10211273
90.0317	9.225	C3H6O3	(R)-Lactate	-0.48421	1.4969	2.1821	357802368	51568568	134692112	164804416	196374384	125872992	168730224	235313520	174502368	141584544	125997832	267809936	141804784	223802720	116953864	357802368	256836368	237840720	233214800	351194272	161106336	317139328	354793792	270308096	239501296	85275320	213393136	160447248	85819040	109120400	139867648	253477392	252732096	170922576	105538920	178754976	167756224	151830208	106197792	65452812	141309264	149812592	169093280
146.058	10.2874	C6H10O4	(S)-2-Aceto-2-hydroxybutanoate	0.2045	0.18903	0.28439	803897	140608	135780	190103	146257	141147	137805	119044	181299	166428	179213	149021	319936	177008	141810	138354	85038.3	112544	81922.6	89092.4	133372	99021.9	78387.1	112653	127496	98815.8	137956	124557	148590	231012	176986	803897	122144	110178	77156.2	34766.5	140683	83770.9	142461	128956	92069.3	117542	167709
130.063	7.08794	C6H10O3	(S)-3-Methyl-2-oxopentanoic acid	0.34285	0.73144	1.0793	2512798	791916	1.06592e+06	1.01875e+06	1.30615e+06	669393	657371	941967	1.28366e+06	412808	622006	1.26024e+06	1.60501e+06	855344	505798	760031	791996	1.16367e+06	798395	602742	684237	726622	542132	920818	554988	289734	1.00259e+06	437044	741256	1.0278e+06	919286	2458391	1.04882e+06	1.01117e+06	2.5128e+06	732851	521284	1.30307e+06	1.47802e+06	935547	920104	1.19508e+06	713219
186.064	11.7535	C7H10N2O4	(S)-AMPA	-0.1658	0.26929	0.39803	164198	164198	78686.9	55046.6	57130.6	43395.9	47079.9	75789.3	43802.1	41319.8	57237.5	41368.2	27506.6	36691.4	42501.3	105807	103098	51454.6	67963.4	73919	63966.6	67685.7	69925.9	100946	58683	52957.4	84348.4	53666.4	58384.5	0	35122.6	81311.8	90107.5	28020.1	68892.9	83131.1	51826.2	63636.9	42628.6	65362.2	57700.7	40065.1	125970
158.033	10.2215	C5H6N2O4	(S)-Dihydroorotate	0.18909	0.35359	0.53088	8159353	120283	2314182	4.73671e+06	3.06775e+06	1.64378e+06	2.01182e+06	6231985	2374599	4.73419e+06	4.82015e+06	8044145	3698696	8159353	5.18432e+06	4403635	4.38614e+06	4.50143e+06	3.95988e+06	4795451	2.13772e+06	6.09346e+06	4102582	6.01142e+06	5791322	1310184	6492383	4626137	3.64219e+06	2.97859e+06	4053912	3.60998e+06	3.89926e+06	6867752	4072007	6026597	6.16288e+06	6883431	3.57645e+06	2.11787e+06	6295081	6814109	7839618
134.022	12.8949	C4H6O5	(S)-Malate	-0.40226	0.8372	1.2285	468250560	39299272	47037552	187879536	205726912	169047536	106806368	339112640	239873040	216237648	192343712	166106512	267414624	418862112	223968544	468250560	316019264	155745376	356728064	462727808	253577312	366884608	334152480	447528800	296088672	109609776	385214496	275028064	175617984	46417128	224582832	285954720	107201488	86154432	169489664	206544128	230455104	295473984	128355272	62649152	250231184	233053712	273624192
152.12	4.05118	C10H16O	(Z)-2-Methyl-5-isopropylhexa-2,5-dienal	0.36364	0.55757	0.79446	508303	41880.5	281147	137093	137801	153563	107316	422982	109202	201122	82154.3	61938.1	192184	116386	298475	189464	129893	180569	238185	230667	167612	167891	192906	76522.3	185171	238005	370502	92204.5	122668	136273	93775.7	409116	74462.2	137797	26056.6	124480	131599	128399	226545	281742	438930	508303	105365
151.063	10.1049	C8H9NO2	(Z)-4-Hydroxyphenylacetaldehyde-oxime	-0.84803	3.2412	4.6102	63752	8061.3	30295.4	30571.6	33221.7	27821.6	24344.7	49808.7	22163.5	26134.2	24853.8	43489.4	27384.1	46416.4	23525.5	63752.2	45713.7	52106.7	37819.5	61264	28332.4	36889.7	28576.6	50414.1	28265.3	13734.6	40654.8	29544.4	17735.9	16562.4	23181	23846	25847.6	12504.3	11410.9	19718.5	19279.2	27889	19473.9	19012.9	8337.98	19036.2	8627.34
160.074	7.07506	C7H12O4	[FA (7:0/2:0)] Heptanedioic acid	0.091586	0.22009	0.32717	390844	177700	188247	273457	241383	143254	102738	173090	231727	131219	255092	236463	323075	330698	178283	287910	330949	258288	224536	159293	221259	256917	135272	277515	202568	129133	175966	197488	277321	168510	139356	316580	390844	262137	212482	221170	167553	227617	296028	175950	308692	268113	168111
144.126	16.7718	C7H16N2O	1-(3-aminopropyl)-4-aminobutanal	0.04729	0.10582	0.16073	72475	22434	44485	45050.9	39656.9	48162.5	31656.3	44633.3	32228.7	45761.9	38086.5	57796.8	36094	45858.2	31877.4	72475.4	48957.4	51162.2	40303	57842.2	52789.4	63062.1	44680.5	64682.1	57595.2	23481	50967.8	37284.1	28000.4	31876.1	32256.2	48261.5	70728.2	51694.8	55968.5	67043.2	52409.1	65872.9	42066.3	27908.3	65569.7	46796.3	60491.2
338.052	9.77311	C10H15N2O9P	1-(5-Phosphoribosyl)imidazole-4-acetate	-0.56608	0.56566	0.80973	1255175	220872	270810	362062	182632	296096	249598	119555	193328	255047	395360	168603	486252	242982	163940	208068	137957	224082	338461	174376	1.08277e+06	1.25518e+06	495479	515244	358064	617879	274334	442725	210511	93587.9	233022	61880.7	63145.9	95489.1	360696	120294	113276	117095	211961	323617	88767.6	78530.8	1.09943e+06
256.106	8.50393	C11H16N2O5	1-(beta-D-Ribofuranosyl)-1,4-dihydronicotinamide	-0.34242	1.5042	2.1991	227518	146635	115081	148228	117120	123772	133590	152112	105914	74784.9	119380	158405	97266	139400	80788.1	203420	168485	158571	164781	188320	101582	227518	162947	195882	156980	56758.5	139782	97723.4	67480.2	68618.8	85217.5	137722	146581	101039	116425	146507	107330	126138	90652.4	80094	138721	102721	118829
343.272	4.31705	C19H37NO4	1,2-dioctanoyl-1-amino-2,3-propanediol	-0.01444	0.017106	0.032583	2216596	817599	1.0384e+06	1.23795e+06	1.0477e+06	1.32571e+06	1.12516e+06	907102	1.02784e+06	744461	1.04517e+06	593173	1.06222e+06	936698	573118	1.45849e+06	1.05743e+06	1725093	786034	805047	744350	2216596	1.07889e+06	1702286	1.23647e+06	351418	912555	870545	855563	772704	799702	1.84368e+06	1.13202e+06	967467	1.56331e+06	1.62018e+06	1.5653e+06	854580	1.01501e+06	1.16818e+06	719694	658646	761590
422.234	3.35063	C20H38O7S	1,4-Bis(2-ethylhexyl) sulfosuccinate	1.2156	0.66848	0.96033	308701	8339.8	13528.9	15512.4	12959.8	8652.38	13648	32733.3	17805.3	8561.33	5358.3	13909.1	24677.3	18468.5	12834.7	47195.4	11293.4	10328.4	52514.8	35667.7	33417.5	19427.9	14332.7	14630.5	33387.2	19517	16629.1	3829.76	13423.6	15305	14315.5	308701	31987	12740.8	32523.9	6653.78	8302.9	39927.9	39382.3	7883.14	47363.4	90814.3	4058.01
188.141	3.82693	C10H20O3	10-Hydroxydecanoic acid	0.37017	0.55757	0.79472	1015074	166262	142674	193756	129810	145148	90908.2	176945	286020	201787	226476	290950	493040	166161	139186	335013	217710	162007	154090	233297	185770	216014	197950	294910	234370	106848	236594	82157.1	124927	367108	128280	1.01507e+06	240355	280028	143745	252041	286665	308878	303813	200917	290189	350508	170980
186.126	7.05802	C10H18O3	10-Oxodecanoate	-0.00028914	0.00054276	0.00057622	102497	24840	45597.6	67083.4	39202.4	44014	21213.8	51495	48760.1	14863.5	46609.5	68861.3	53657.5	39751.4	45786.2	51663.6	52127.7	68494.1	25326.1	43875.8	42489.3	48167.3	31805.9	64892.5	31879.5	15572.9	73120.3	35812	26189.3	29030.4	39647.4	55321.9	28479.6	40182.4	15728.7	67913.1	36543.5	45211.8	46911.9	51527.5	45921.6	60402.4	14678.5
126.116	12.5424	C7H14N2	1-5-diazabicyclononane	0.44291	1.1656	1.7445	450919	303788	175784	219937	189187	232259	176958	46248.6	153466	186156	255988	191836	445829	180433	147908	127033	102186	212722	320295	114369	157723	63489.8	109114	206675	90819.3	156977	278905	199675	123036	190407	338233	80080.4	195511	240915	188405	272040	253960	295808	292616	399054	381589	251341	450919
272.235	3.63216	C16H32O3	16-hydroxypalmitate	-0.19021	0.181	0.27508	875897	259303	137126	186330	124063	164968	123801	165043	246297	97542.9	144914	279690	202308	159896	84111.7	489667	346109	372223	148450	211149	87926.4	635260	365487	535821	356379	46103.4	100837	65858.9	107950	180245	122301	875897	325612	137190	251812	89530	177026	351708	321285	220603	133645	216354	107615
138.035	8.91156	C4H10O3S	1-butanesulfonate	-1.9764	4.8033	6.8255	412373	86729.5	145218	181324	173986	99912.8	150244	235452	183057	84339.3	91869.7	247250	102117	177019	74661.1	369036	393857	295911	297903	412373	129422	318463	248616	251012	216068	51648.6	158185	94616.9	77697.8	61882.6	101718	133259	62820	0	0	0	0	0	157243	0	0	0	0
111.08	19.8333	C5H9N3	1H-Imidazole-4-ethanamine	-0.21715	0.54431	0.77414	114022	66149.8	51690.7	54427.1	41630.7	29931.2	39212.4	57956.3	55177.6	29618.9	40191	55706.8	42471.2	58441.8	33763.6	114022	84538.9	88060.8	64145.8	88136	52252.2	72471.3	44466.3	58072.6	51828.9	23368.5	49902.3	35887.9	21864.5	29145.6	34039.3	96880.1	60975.4	53545.5	40118.9	62482.2	56798.1	52071	48154.8	53415.6	52831.7	53618.5	68026
150.054	8.11694	C6H6N4O	1-Methylhypoxanthine	-0.32168	0.84864	1.2476	1486124	124848	822281	669479	895669	451488	640063	779983	548302	397851	491381	726270	472529	687173	422216	1.48612e+06	1.16033e+06	1.12724e+06	917104	1239283	711440	1.20877e+06	1.2361e+06	1.01385e+06	1.14961e+06	207681	742396	535094	465312	550125	384075	918215	721971	671930	591529	790452	691643	764206	451718	628235	864312	689060	666716
136.064	22.0186	C7H8N2O	1-Methylnicotinamide	-1.2172	2.6849	3.9289	3700652	3.62647e+06	1.00512e+06	913004	1.39977e+06	624893	1.01083e+06	1.32655e+06	1.10982e+06	978225	1.19051e+06	1.4582e+06	970342	1.77444e+06	829740	3.57207e+06	3.1415e+06	2.1092e+06	2.13136e+06	3.70065e+06	1.92031e+06	3.34388e+06	2624962	3.15439e+06	2.20834e+06	398443	2.70055e+06	1.12346e+06	567830	728471	844682	2.41784e+06	1.49259e+06	622686	435889	770816	406536	890013	501369	387161	717591	578494	455363
128.12	3.87057	C8H16O	1-Octanal	-0.063322	0.15884	0.23782	213639	189876	150808	131756	115545	141269	92833.5	83492.9	137959	115074	140626	103507	107828	126436	71510.3	186144	130910	134929	84764	99999.6	124807	136539	95677.2	181811	149012	74665.7	87803.2	142709	143366	135436	124590	143937	146536	126602	133141	73598.8	91278.6	130580	117099	213639	80225.2	80650	133831
194.079	9.82173	C7H14O6	1-O-Methyl-myo-inositol	-1.1277	2.6252	3.8064	16495980	5366814	6.24306e+06	6768319	7558757	5.15434e+06	6.17629e+06	8467987	6242218	4712834	5644414	8.01397e+06	5.46324e+06	8121348	4.50631e+06	16495980	14976363	10204488	12082929	16249919	5535159	4545885	3.85842e+06	3.45629e+06	2.45051e+06	2.20324e+06	6865228	4.76259e+06	2.83119e+06	2.96793e+06	3527763	10245426	1.74389e+06	2.46978e+06	8057849	2606353	2.02815e+06	2.62581e+06	2.10053e+06	1807259	2.47928e+06	2.06537e+06	3.76723e+06
127.063	7.7394	C6H9NO2	2,3,4,5-Tetrahydropyridine-2-carboxylate	-0.93511	1.3005	1.9312	1568704	1.5687e+06	498561	254448	293887	167211	156282	441396	417347	186832	187166	176313	185454	248975	90186.1	672468	725338	603533	518748	647661	227256	291352	226677	274722	244501	195525	262066	143718	226385	167242	157924	248570	285763	198881	355712	115415	130498	178350	182987	139795	129926	103989	150720
168.054	7.75121	C7H8N2O3	2,3-Diaminosalicylic acid	-0.53212	1.068	1.6059	1424855	212899	450768	666851	636162	466929	510614	480199	473612	424374	502095	686834	249401	426385	287171	1.42486e+06	1.01173e+06	855024	723783	1.03893e+06	236486	402582	376991	372684	273815	292225	771552	707726	345374	327152	532931	447842	388017	346429	171672	257540	238367	391674	223520	222858	268952	294750	339743
144.042	11.2475	C6H8O4	2,3-Dimethylmaleate	-0.33528	0.39688	0.5923	711178	156989	182389	354908	197720	156414	155425	392162	101092	128348	127052	101862	197484	50880.7	143551	384428	158635	101759	258306	157104	173916	178457	216204	196972	322540	125366	126790	129319	178556	51492.8	93005.8	711178	108935	107611	53097.3	38837.8	106005	99338.5	198736	180091	95413	136316	231536
130.027	7.08196	C5H6O4	2,5-Dioxopentanoate	-0.17227	0.39484	0.58579	5331602	817617	2.32001e+06	2.08478e+06	2.10565e+06	1.25373e+06	1.69153e+06	3.18877e+06	2.81729e+06	1633775	1.9702e+06	3.03004e+06	2.17566e+06	2.67016e+06	2.0119e+06	4.58237e+06	5.3316e+06	3.30387e+06	3099372	3.53865e+06	3.03655e+06	3.37928e+06	2.68087e+06	4.53826e+06	3522137	1.11694e+06	2.66962e+06	2.20063e+06	1.3304e+06	1.86066e+06	2.0827e+06	2.40332e+06	2941942	3.92454e+06	1.50175e+06	3321355	2.741e+06	3.13778e+06	2.35039e+06	2.24464e+06	2.97413e+06	2.67609e+06	2.14044e+06
215.116	10.6984	C10H17NO4	2-Amino-9,10-epoxy-8-oxodecanoic acid	-0.2851	0.68734	0.9894	3943981	808889	1.15323e+06	1.36853e+06	1.33287e+06	950820	970421	1.74808e+06	2757142	1.62497e+06	2185385	2.95179e+06	1.92774e+06	3.10255e+06	1.6285e+06	3.26921e+06	3.29729e+06	2996620	2.18125e+06	3.31777e+06	3047848	3.09764e+06	3.10239e+06	3.94398e+06	2.86603e+06	529276	2.26781e+06	1.51362e+06	817058	994580	1.41278e+06	2695878	2799392	2464316	2122499	2.89226e+06	2119514	2.08378e+06	1.42692e+06	671522	2123620	1949061	2.2385e+06
103.027	10.8214	C3H5NO3	2-Aminomalonate semialdehyde	0.10615	0.091242	0.13803	725097	54497.7	82025.8	97916.2	94781.4	89199.9	67218	198993	95804.3	105683	130829	140175	93214.2	149593	88715	230969	230490	144597	184915	196460	174099	200633	140932	310698	194214	46049.9	146992	120248	75426.7	76540.9	96306	303315	163501	141212	725097	146312	105460	153261	103712	75855.7	132261	125331	118124
141.043	9.26235	C6H7NO3	2-Aminomuconate semialdehyde	-0.00053751	0.00054276	0.0013108	158720	85745.1	88619.1	103582	158720	106470	136054	77082.4	84525.7	66966.7	63430	81404.3	47807.4	75412.4	61877.2	141745	122139	86193.5	110062	123383	65060.6	114918	109398	128466	94723.4	26052.2	111846	65925.3	54498.8	60289.4	74341.7	102231	100920	146877	74970.2	153801	131343	147272	89330	54165.6	99605.3	118381	120193
162.053	11.6975	C6H10O5	2-Dehydro-3-deoxy-L-rhamnonate	0.2971	0.56614	0.81321	3103988	484637	432359	919953	1.04735e+06	912118	756815	1.21419e+06	895453	817501	575542	746027	996200	1.07866e+06	619409	1764259	1.30518e+06	678357	1054250	1.62711e+06	1.36281e+06	1696823	1.55346e+06	1.39069e+06	1.15716e+06	577086	1.11681e+06	1.00782e+06	697620	361701	807287	1.43074e+06	855874	750800	1.51285e+06	1.48664e+06	2.0214e+06	2721959	1.50009e+06	610205	1375048	1.34584e+06	3103988
164.032	11.2901	C5H8O6	2-Dehydro-D-xylonate	0.20576	0.097008	0.14495	1785023	38035.6	75700.8	131170	156125	83450.9	71775.4	253745	148229	81860.9	76905.5	170524	85502.1	228126	109854	273693	296890	146599	185195	305209	208535	376020	303624	448628	215758	52345.9	240190	103980	54248.2	48338.2	90150.5	201299	142520	148233	1785023	216404	174257	226253	81440.2	62117.8	205421	128567	122959
114.032	12.3027	C5H6O3	2-Hydroxy-2,4-pentadienoate	-0.63218	2.4216	3.4777	914637	914637	284712	263528	325057	257851	212158	531244	304665	258650	335694	415763	351862	363320	238616	565150	440283	463047	425151	585152	314710	548363	519154	460849	309164	180801	292396	260997	178419	234085	285475	440999	367725	265795	166780	271018	258289	251773	227113	154330	271661	277929	314144
180.042	7.87579	C9H8O4	2-Hydroxy-3-(4-hydroxyphenyl)propenoate	-0.16221	0.26738	0.39335	486267	57741.5	135528	178090	186104	137974	141052	220393	179175	171235	140082	226347	142697	168804	113960	486267	214818	214168	249665	304448	209829	438916	275085	220332	198957	144789	182822	136410	91751.7	102350	129701	176289	332127	128868	117653	143407	173250	162533	145290	296061	331506	146377	235255
206.043	13.6943	C7H10O7	2-Hydroxybutane-1,2,4-tricarboxylate	-1.0708	1.4969	2.1816	308252	14630.5	56000.9	35331.2	53446.1	33126.1	25040.8	196984	56684	29240.7	36083.4	93929.7	48057.4	204845	25103	229768	173513	73885.4	97968.2	234200	138437	236529	308252	202471	98085.1	18259.2	106145	33598.4	30875.6	22495.6	28231.9	165577	137652	47519.8	30256.3	59958.8	38904.5	41557.5	37716.9	22490.6	61097.8	52419.4	54566.3
125.999	10.221	C2H6O4S	2-Hydroxyethanesulfonate	-0.49318	0.99221	1.4551	6378396	1.43256e+06	1.524e+06	2.17757e+06	2.50068e+06	1.42398e+06	1.78544e+06	3460291	1.60377e+06	1.39941e+06	1.57743e+06	2.15441e+06	1.08673e+06	2125044	1.19621e+06	6.03712e+06	5.07855e+06	3.127e+06	4.14315e+06	5384329	2.24476e+06	6378396	5.2213e+06	4.63998e+06	4.15874e+06	938533	2944319	1.72845e+06	957036	1.33718e+06	1.42439e+06	2.56015e+06	3004770	2.54839e+06	1.80722e+06	2.91975e+06	2.15287e+06	2.45691e+06	1.64886e+06	830005	2.3075e+06	2.52127e+06	2462054
359.267	4.35394	C19H37NO5	2-Hydroxylauroylcarnitine	-0.50107	1.0642	1.5932	4208963	793243	1.27962e+06	1.78644e+06	1.20249e+06	2.78381e+06	2.49428e+06	3.16807e+06	869084	1.95069e+06	1.42992e+06	838051	1.41026e+06	1.02677e+06	853942	3476383	2156449	1.58745e+06	1.72473e+06	3.76746e+06	1.7642e+06	2.79066e+06	3371640	3.7416e+06	4208963	790363	1.38245e+06	2679227	767352	1.42291e+06	1.97154e+06	2.16646e+06	1.49774e+06	1.2267e+06	997904	2293654	2423634	1.15978e+06	1.02965e+06	451322	1.04379e+06	646998	2.27971e+06
120.006	13.6531	C3H4O5	2-Hydroxymalonate	-0.36586	0.34776	0.52333	224231	11189.5	20786.4	26661.6	37021	18478	16948.7	130099	31352	24738.6	24688.7	72688.8	43142.8	83400.2	24937.1	138947	78269.9	50032.8	42586.9	87331.1	49373.4	83324.1	90040.5	99990.2	78162.8	17178.9	56427	31172	28820.1	18919.5	22790.1	54635.8	95115.6	28727.7	224231	24313.3	28671.3	34283.4	34217.1	19855.6	24194.6	27715	40739.1
248.048	12.0723	C16H26N4O8P2S	2-Methyl-1-hydroxypropyl-ThPP	-0.27052	0.80851	1.1947	271057	105268	162592	138447	180438	76071.6	192944	202848	154956	150891	100567	191317	121897	169176	102309	247741	241331	174214	152729	271057	121724	252853	212078	228768	146675	106829	70554.5	138193	136604	0	116970	69253.2	168270	145251	101787	190245	193552	146758	136737	204179	175200	163155	210999
245.163	5.07848	C12H23NO4	2-Methylbutyroylcarnitine	-0.57805	2.0785	2.9952	53957684	15471629	19402122	27960076	21584996	16426482	18517284	39595740	20760514	20175594	20743704	31229380	22990482	27502294	17284102	53957684	47846948	36577664	33765436	47708604	23798874	37694616	27364838	32319526	36349532	8455648	23394058	22405616	9165943	14361898	15331418	32482622	18107502	20457338	15063315	25618774	31287958	20441962	12552730	8703787	20512302	20678932	23553138
117.115	16.1587	C6H15NO	2-Methylcholine	0.38162	0.30206	0.46695	282594	105813	32778.6	36345.3	35675.9	25208.9	24564.8	38093.2	36450.4	19402.1	30039.7	28670.2	23424.2	28259.4	24287.3	67740.9	41939.6	45805.8	40718.5	51502	34556.3	34517.9	32797.4	39970	26083.9	19611.2	45343	37340.4	29835.8	27495.4	27351.6	60152.8	31478.4	24463.6	31521.9	282594	27613.9	47672.5	37427.5	71936.5	30999.1	36424.7	43535.1
166.04	9.13078	C5H11O4P	2-methylphosphinoyl-2-hydroxyacetate	-0.4047	1.0624	1.5864	96792	13252	69827.2	80806.4	96792.2	35704.2	64919.9	45260	20238.8	39857.1	37893.4	48447.9	51105.8	59760.2	42712	49677	53520.4	62864.8	82260.9	83518.6	52253.1	67863	47656.7	85662	24446	42708.1	68154.5	24841.9	17467.6	10819.1	29383.3	34007.5	53004.4	45730.2	25140.6	58227.3	45028.7	40473	37900.2	21890.3	48901.3	53908.9	75796.4
101.084	11.2713	C5H11NO	2-Methylpropanal O-methyloxime	-0.7374	2.4738	3.5666	1721541	1.06745e+06	819423	608913	885115	898670	713634	1541899	1.62713e+06	1.18806e+06	976122	679941	940474	1.06542e+06	413648	861831	1.61384e+06	652288	1.23168e+06	1.24649e+06	1.54221e+06	810174	1.43212e+06	1.72154e+06	681583	206969	723235	892846	710664	730437	889941	1253322	1.41773e+06	823073	442178	753567	351131	437068	227403	75265.5	347721	299259	719882
326.122	10.0354	C12H22O10	2-O-alpha-L-Rhamnopyranosyl-D-glucopyranose	-1.5777	3.538	5.0262	98584	59120.7	32966.5	32756.9	57607.5	28842.3	42948.6	59713.5	50117.9	21059.6	30211	38575.6	29695	40923.5	27994.5	96911.5	98583.8	53754.4	70942.7	86120.8	25578.1	25385.3	26722	25774.2	20081.2	14764.1	42694.1	26169.2	16009.6	16144.5	17297.5	66226.4	9878.69	10089.4	0	19618.2	17004.9	9144.06	7243.13	0	9683.03	7954.27	12389.9
160.037	7.05668	C6H8O5	2-Oxoadipate	-0.35213	0.49562	0.70997	2418329	64905.6	556950	612593	690148	203592	389431	711017	617664	425196	687842	1.32616e+06	1.04253e+06	1.09496e+06	926681	583575	540024	1.66325e+06	646093	418436	512114	280579	557431	2418329	1.7187e+06	204844	893073	636900	666501	489574	680295	352791	836473	739600	479829	745609	336536	809021	782253	141883	494180	911563	1.07141e+06
100.016	7.08611	C4H4O3	2-oxobut-3-enanoate	-0.31072	0.56614	0.81322	889824	169483	311641	307331	265988	165019	150296	302697	389570	181559	294749	889824	555546	884783	662573	334911	531132	498923	425346	318472	277268	229127	305852	599378	278492	72354.7	353621	160581	185769	185826	208192	361233	484569	543436	317815	383879	220991	512448	267347	304682	395709	465528	275672
145.038	9.87794	C5H7NO4	2-Oxoglutaramate	-1.2991	2.5634	3.6963	7481761	109652	1.31943e+06	2.29711e+06	2.96602e+06	1.06402e+06	1.78241e+06	5.38063e+06	2511405	2.11808e+06	1723500	5328868	1891476	4775023	1.88778e+06	7481761	5038486	4.23273e+06	5.06046e+06	5.7723e+06	965474	2.62259e+06	2262434	2.09743e+06	2.23403e+06	1.07963e+06	3.93416e+06	2.09995e+06	852811	1.08326e+06	1.88748e+06	2.68084e+06	1.95663e+06	699205	726088	917091	782841	866500	596555	289396	733176	1.29018e+06	1.02429e+06
112.016	11.165	C5H4O3	2-oxopenta-3,4-dienoate	-0.29847	0.89774	1.3261	1436779	336271	535065	622201	659822	454690	413171	1.34234e+06	706371	658544	683735	1.01782e+06	748183	871814	707331	1.43678e+06	1.43068e+06	916886	1.12332e+06	1.19547e+06	941963	1173026	931959	1.38864e+06	1.06561e+06	420665	861981	703837	455834	507118	713405	930138	975617	897344	405350	930408	603600	976617	624903	596667	834789	806281	640602
155.982	23.978	C2H5O6P	2-Phosphoglycolate	-0.47099	1.5735	2.3002	63904	16681.8	17590.2	38021.4	27177.5	22752.8	21322.7	47371.6	15494.1	30206.2	29639.8	34001.7	27255.1	42057	31818.4	43435.8	57784.1	36151.9	53891.5	56776	27940.8	53763.8	36790.4	63903.6	60306.2	21542.1	35095.7	25432.4	18575	24156.8	28688	39641.3	34498.7	21232.6	26252.9	30557.2	28442.9	33304.5	11058.6	17588.5	24464	25823.8	33251.9
229.204	4.11061	C13H27NO2	2S-Amino-tridecanoic acid	-0.059127	0.045015	0.07712	204830	192258	165660	187904	84755.3	127666	97132.9	52154	117442	136614	150356	56960.9	116874	61448.5	0	82885.8	40983.4	43578.1	50423.3	68004.7	23266.7	18506.6	31350.6	44721.2	34324.5	89062	54015.5	118429	204830	132486	124723	196073	26123.9	39324.1	32585.1	30010.2	50424.1	31861.5	111433	43014	15759.2	68510.4	87240.6
166.063	7.0602	C9H10O3	3-(3-Hydroxy-phenyl)-propanoic acid	0.28466	0.35359	0.53244	1316475	63940	256640	374832	462410	125321	160446	316537	444595	181797	286731	731574	301101	489045	236737	894697	690756	564291	618110	462320	252332	514396	289344	514331	360816	98688.4	553241	154240	165447	96198.9	143534	355396	1.31647e+06	586701	277669	624363	301255	743775	357464	311961	503765	633292	357504
182.058	8.7795	C9H10O4	3-(4-Hydroxyphenyl)lactate	-0.13602	0.23033	0.34087	6684223	749273	2.02777e+06	2.44817e+06	2931636	1.69376e+06	2.2401e+06	2.85803e+06	2.9064e+06	1.9698e+06	1.79785e+06	3.45742e+06	1.78637e+06	2.61593e+06	1.41589e+06	6.68422e+06	4.05892e+06	3.47464e+06	3.68815e+06	4.39806e+06	2162341	5035753	4.56802e+06	3.81704e+06	3.44754e+06	1.51104e+06	3.03346e+06	1.813e+06	1223181	1.27966e+06	1.71938e+06	3.11028e+06	5491292	2947117	2.17262e+06	3380271	3.17649e+06	3.04949e+06	1.97412e+06	2.42132e+06	2934840	2.66641e+06	3.11731e+06
155.07	16.8252	C6H9N3O2	3-(Pyrazol-1-yl)-L-alanine	0.46846	1.2835	1.9001	2240122	302326	599712	747838	997221	411106	609249	946497	602898	618721	719291	798294	620069	949261	384157	981620	786975	727577	762981	1.04183e+06	741432	1327029	1117701	726112	948080	410192	1.01261e+06	614898	545952	467419	523804	1.06118e+06	1.97949e+06	1.11962e+06	767766	2240122	1.58415e+06	1.67642e+06	956951	964992	1.12805e+06	1.34506e+06	1152503
139.063	7.26848	C7H9NO2	3,4-dihydroxybenzylamine	0.060017	0.022809	0.041786	281977	21539.3	20079.7	14642.4	26242.8	19346.5	17519.9	52714.6	26160.6	16703.4	20055.7	24869.2	19079.6	18007.5	17853.3	43463.2	36923.4	32559.5	34062.9	50413.5	102340	78950.1	38835.9	45979.6	38847.7	14542.8	22744.6	29314	12158.4	10047.9	19020.1	30147.6	26961	26773	281977	24941.3	33401.8	30228.6	16244.8	32346.5	32691.1	20273	22024.8
197.069	13.0218	C9H11NO4	3,4-Dihydroxy-L-phenylalanine	-0.33223	0.56271	0.80318	705891	35481	139107	255267	314628	213959	182609	343838	243632	242798	215370	198156	285880	406540	208822	489061	317343	181214	319562	539408	176125	629137	705891	592148	330214	104166	425050	211339	169676	99216.7	195152	180855	308925	126094	176610	308974	349610	509740	211657	90905.4	268640	264551	419891
152.047	7.0815	C8H8O3	3,4-Dihydroxyphenylacetaldehyde	-0.14006	0.24709	0.36487	375851	151387	176507	164896	137234	96427.3	75452.3	169587	194805	93897.5	114121	289522	183472	204113	126384	269868	300628	230623	223589	254747	119632	129901	152064	187219	111827	109107	160795	95263.5	159672	75583.4	99023.7	193231	375851	112635	111324	103224	83345.5	248668	233403	106437	140284	176172	133450
160.037	11.6384	C6H8O5	3,5/4-Trihydroxycyclohexa-1,2-dione	-0.0035649	0.0030605	0.0072066	258844	93009.2	86082.4	213123	149977	156163	74412.1	96698.6	105706	134524	94478.8	65453.4	205361	164652	123579	123489	73632	60123.3	80336.8	95379.8	101926	102433	82907.6	146741	119765	58391.3	127468	94878.3	155731	64753.9	137518	258844	95175.9	87851.1	36120.6	35212.5	141873	121306	121004	177150	119109	92413.9	151907
329.052	8.90902	C10H12N5O6P	3',5'-Cyclic AMP	-0.30758	1.112	1.6571	196865	85372.9	94580	93807.8	93367.4	80111.6	89404.9	138830	120301	58799.6	92251.9	111370	99160.6	167637	101509	124022	135556	127932	102009	126281	155841	176604	196865	182040	133705	32285.9	140591	80738.6	68328.6	64958.8	96364.9	139071	100791	97736.1	105703	133797	97494.9	119650	70764.4	71552.9	112705	77499	85626.5
254.1	11.4445	C9H18O8	3-beta-D-Galactosyl-sn-glycerol	-0.069578	0.1314	0.1936	73715	41961.9	36919.8	41775	43418.5	24567.3	27290.7	47905.2	46724.2	33366.8	32412.1	36430.5	54678.7	55852.8	28499	70029.2	49880	22905.3	57255.6	70620.7	35180.9	73715	52924.8	47300.1	32644.7	15789.7	51326.1	32197.3	23935.2	24840.1	31875.7	44502.6	52865.6	23748.4	71528.3	46857.3	46355.1	51465.4	42486.7	26174.3	48191.5	62305.7	44759.6
84.0209	9.75564	C4H4O2	3-Butynoate	-0.33852	1.3078	1.9453	3265978	1.30852e+06	1.66006e+06	1.80684e+06	1.6725e+06	1.14032e+06	1.34416e+06	2.8077e+06	2.4056e+06	1417320	1.88286e+06	2.5494e+06	1686476	2.65056e+06	1519172	2.57021e+06	3.26598e+06	2947294	2.38252e+06	2219193	2.67225e+06	3191227	2545695	2.60506e+06	2.61801e+06	626029	2254143	1612992	875727	1.29213e+06	1.47639e+06	2.5174e+06	1.91491e+06	2.25446e+06	1.4721e+06	2.20347e+06	1915515	1.98776e+06	1.557e+06	778732	1.72152e+06	1.83038e+06	1.81169e+06
274.009	13.4875	C6H11O10P	3-Dehydro-L-gulonate 6-phosphate	-0.48759	1.0085	1.509	134184	47800.4	59827.5	67106.8	63181.5	31103.3	42599.5	52563.6	40565.2	31241.5	33548.6	48545.6	32301	88132.8	27815.2	64777.7	87046.3	56534	71960.4	61019.6	110950	134184	94078.1	110713	78182.2	25645.9	68535.8	39364.8	16692	27590.8	35509.3	75689.4	37856.5	55169.7	18277	63254.4	39680.3	60961.1	20658	15509.6	44824.8	54254	123104
411.298	4.32558	C23H41NO5	3-Hydroxyhexadecadienoylcarnitine	0.22704	0.38447	0.56942	429759	172617	121276	116564	130637	123174	108892	120759	118080	89458	139985	92175.5	226878	67379	0	302300	178768	195643	180588	283027	146434	429759	167691	274593	178788	112680	161518	188502	80375.6	117543	97631.3	240557	128942	216903	216723	268662	328266	176752	181718	257656	113489	106273	297644
204.147	15.0662	C9H20N2O3	3-Hydroxy-N6,N6,N6-trimethyl-L-lysine	-0.29654	0.71859	1.0475	996037	157476	364849	381160	446862	249931	350318	587059	526171	322280	387625	483850	349559	537221	302485	996037	922992	607435	695311	762455	670661	879998	759990	866860	735016	203498	649729	422875	219069	247337	329935	685407	587266	469660	336270	611916	423962	516898	351194	280724	527180	541944	537376
88.016	12.3751	C3H4O3	3-Hydroxypropenoate	-0.33719	1.2355	1.8427	1308458	262880	614577	680325	705532	522809	560144	816002	585623	688093	612352	897358	623830	774415	484476	1308458	878415	949530	782312	1.12806e+06	509688	1.06324e+06	856646	949915	853009	371099	730407	621902	530112	449356	523159	774837	1.00498e+06	577563	376822	781972	644149	673193	433052	228353	659775	536043	673527
218.116	9.69721	C10H18O5	3-Hydroxysebacicacid	-0.21776	0.26738	0.39415	207724	61623.6	29742.8	66746.1	56959.4	78171.4	40841.7	43705.4	51479.3	25356.3	31802.5	207724	116916	137246	99603.9	63255.5	71068.1	42394	31902.5	33064	33023.6	50754.8	26635.7	37726.3	38845.8	21396.3	39248.2	37406.1	21495.7	75925.2	92929.5	84874.1	87154.9	38181.5	36997.6	40828.8	46008.9	75075.7	57526.5	56017.1	32925.6	65846.1	53440.5
166.063	4.34778	C9H10O3	3-Methoxy-4-hydroxyphenylacetaldehyde	0.36919	0.60652	0.86719	808223	78789	148775	232054	263317	112898	193545	285293	181869	166130	158784	449713	182462	375640	166814	580703	353475	297121	313780	320431	134174	317012	349270	235300	248030	149135	327564	134121	90108.1	133096	140666	618685	771275	356976	204046	353099	306717	459450	209521	137653	329060	371703	214147
165.065	9.05952	C6H7N5O	3-Methylguanine	-0.2405	0.74704	1.0995	7006155	735365	4303927	4980545	5.17332e+06	2.65637e+06	3.4796e+06	4798631	3.23326e+06	3.38023e+06	3861760	6119768	3.71494e+06	7.00615e+06	3.07744e+06	6499601	5.20534e+06	5142755	5208582	5.12301e+06	2.98297e+06	5.66154e+06	4.837e+06	6.19008e+06	5.28018e+06	1.77727e+06	5.69096e+06	3.5222e+06	3134632	2.13977e+06	2.99454e+06	4227209	4823198	4.04299e+06	2164174	4643788	3874804	4651073	3.12529e+06	2.68867e+06	4391363	5104185	4226110
119.058	7.09179	C4H9NO3	3-nitro-2-butanol	-0.4511	0.53614	0.76075	8854669	4.37178e+06	2629415	1.88927e+06	1.19198e+06	1.7706e+06	1.14218e+06	591900	1.12249e+06	1.14378e+06	2.79872e+06	702444	2352476	733964	963986	2.04937e+06	926962	905838	1.30789e+06	2.46289e+06	8854669	6607665	2.59082e+06	3679528	4572986	2.73232e+06	1.794e+06	1.73779e+06	1.55575e+06	895755	1.88172e+06	1089392	1.19073e+06	1119622	1.82719e+06	1.20328e+06	1504067	1.53583e+06	2.2859e+06	2.54913e+06	2.08259e+06	1.39066e+06	3.98686e+06
88.016	13.8306	C3H4O3	3-Oxopropanoate	-0.51125	0.85715	1.2613	1394605	139305	269535	230860	359154	214077	250095	702717	334772	296706	318871	897358	278433	598664	265716	1394605	784776	582940	432658	1069163	487672	921191	941420	1.03635e+06	484834	164856	573438	312187	195703	216024	245746	603385	1.00498e+06	404863	271749	476676	422778	462926	260531	154543	482859	332403	387388
137.999	7.77802	C3H6O4S	3-sulfopropanal	0.23312	0.56614	0.81202	962434	185839	180819	164268	158901	159358	164693	206769	474575	354724	357358	383019	962434	378318	412889	346493	340241	403839	341493	359507	504223	344648	325584	337164	376076	249621	258204	331596	237721	322506	295626	504404	479911	395805	482168	503570	423478	440309	364159	427746	398592	549207	369713
145.074	7.09486	C6H11NO3	4-Acetamidobutanoate	0.060731	0.079408	0.12391	21747348	8687120	7977663	9676349	10986006	4729806	5178620	5.57347e+06	6901176	4708446	8627011	13115787	7276086	11812211	6504068	19671594	14806509	14485478	15464246	17845948	6.30454e+06	21328254	12534160	15367908	9132634	2.22543e+06	17751048	6.74704e+06	6530394	5477829	6711828	10021744	7.99388e+06	12318167	9005388	13684278	7694554	21747348	12225912	14174947	13992692	14383151	10116546
103.063	12.6462	C4H9NO2	4-Aminobutanoate	-0.50736	0.99832	1.4813	94471968	4.65885e+06	14023721	56969536	47979284	35727912	31019498	43950548	36379240	23813808	31312458	19742478	42177436	57882644	23997704	94471968	74920288	31358976	55606768	73764488	63502772	62256852	72327736	91383720	55550896	7351977	65681912	38276376	14240353	11424985	25134352	58686216	28395354	25264658	27606236	53345800	37508612	49828296	18959016	5.50976e+06	50435344	59441388	22192986
144.101	19.8251	C5H12N4O	4-Guanidinobutanamide	-0.29338	0.71011	1.0226	95357	41723.2	40083.6	40893.7	39256.6	33172.7	36680.5	75184.5	48010.7	28011.4	32215.8	50914.9	36241.7	38896.9	22674.2	95357.3	69034.8	67846.4	59287.5	84405.6	30272.8	86295.3	41109	51986.2	55191.1	17381.8	50147.5	29980.1	19367.1	24370.5	23816.2	56732.9	39911.8	50452.9	41249.1	85230.7	43500.1	38435.9	37630.1	41326.4	44129.4	47209.5	49808.7
145.085	12.5297	C5H11N3O2	4-Guanidinobutanoate	-0.87318	1.8507	2.6621	24221416	4234935	4.94595e+06	5387027	7527769	5302647	5531440	10151911	10120491	9017314	6072835	7.64482e+06	9601216	8392915	7.72607e+06	24221416	14211748	9703968	10069097	17337882	12300603	17006754	15339719	16092306	12403062	3.03336e+06	10167127	6.97187e+06	6237349	2995282	7524695	16858370	2.4322e+06	2.11772e+06	18393452	3.72652e+06	2.36147e+06	2.0342e+06	2.06476e+06	1.26874e+06	2831892	6.86754e+06	2.34154e+06
208.146	3.57046	C13H20O2	4-Heptyloxyphenol	-0.068879	0.13038	0.19118	90464	72810.4	69355.6	58834.6	54105.4	42935.6	38057	58887.6	41043.2	18512.3	36139	58990.8	57102.9	72759.2	41153.7	40679.1	35992.9	50352.5	37469.4	26451	41031.2	34342.4	32632.8	51197.1	45761.5	24338	35646.7	39207	51646.2	34851.5	39684.1	70587.1	34947	45733.9	17175.7	15797.4	36037.5	42509.7	61116.7	60014.9	54745.6	40943.6	44097.7
138.032	9.91337	C7H6O3	4-Hydroxybenzoate	-0.15435	0.60448	0.86328	57068	25732	55017.6	38403.2	43653.1	34714.3	33727.4	39005.5	36063.8	32024.1	30782.2	52524	40594.4	39696.1	26838.8	57067.9	43506.7	50121.8	43596.4	54805	26814	25079	33893.4	33726.8	28777.3	25489.1	38942.9	32936.8	36366.2	27727.8	28491.7	55458.3	44116.7	33293.2	43268.4	30101.3	29469.9	33303.7	34370.7	28035.2	25298.8	33159.1	36096.7
156.054	10.0819	C6H8N2O3	4-Imidazolone-5-propanoate	0.40335	0.23408	0.34782	11035298	94896.9	834310	1.16657e+06	1.0414e+06	894215	1.02442e+06	1.46875e+06	910544	1.10033e+06	1.00984e+06	1534598	949128	1379000	741995	1.66357e+06	1.09891e+06	1.19035e+06	1.01876e+06	1274141	702346	1.04497e+06	1.30212e+06	1.30948e+06	1.22479e+06	829733	1.16639e+06	1.1239e+06	603321	698498	967568	879139	1.23774e+06	963007	669081	1128461	1.36524e+06	1088861	752392	254863	862326	980154	995338
138.043	8.76518	C6H6N2O2	4-Nitroaniline	-1.3355	4.7216	6.6072	3241527	425258	1.56427e+06	1.75429e+06	1.89318e+06	1.18161e+06	1705173	2.0249e+06	1.25579e+06	1.78935e+06	1.66941e+06	3.24153e+06	1.80576e+06	2.88559e+06	1.91515e+06	2571067	1.97431e+06	1.71719e+06	1880327	2.44334e+06	1.01504e+06	2.45342e+06	2.09931e+06	2.64245e+06	1.61138e+06	597174	2342938	1.54223e+06	978274	1.0131e+06	1.28337e+06	2.40964e+06	547891	324933	317664	424368	307688	508344	295330	289537	419106	436493	518128
145.11	11.2444	C7H15NO2	4-Trimethylammoniobutanoate	-0.12362	0.34687	0.52057	86627680	50388248	43183304	48983980	47982336	35222824	37884264	69026952	62276296	39768920	43048436	63737668	44208120	62467212	38151196	86627680	73558200	75227328	60575580	71101896	65112204	71568040	68238616	74125768	61065780	22488266	68187832	46858668	30646884	36348616	43257180	71869280	66577248	54131192	51969624	74494144	55635700	72764176	42585448	23814224	51083416	50536796	57792996
114.043	7.23736	C4H6N2O2	5,6-Dihydrouracil	-0.41806	1.2104	1.8094	267659	48601	129946	127346	143199	101489	110124	202829	147165	156228	153653	231152	141573	235435	111268	266682	267659	267379	235845	262630	142993	254781	173194	207714	160237	53733.6	128875	88700.7	51279.9	80245.8	84441.9	210125	179102	143705	236110	200755	157277	157593	96659.6	56406.7	151587	140313	140053
246.085	9.38844	C9H14N2O6	5-6-Dihydrouridine	-0.59792	1.8933	2.7395	3147060	207734	1.50876e+06	1.44421e+06	1.90935e+06	994182	1.29419e+06	1.62068e+06	1.11965e+06	950614	1.21649e+06	1.83814e+06	1.24635e+06	1.65482e+06	886054	3.14706e+06	2.29977e+06	2137103	2290532	2409261	1.18038e+06	2837790	2324479	2.59511e+06	2.27849e+06	571563	2.27071e+06	1.41121e+06	890968	828624	1.00429e+06	1.39595e+06	1.62813e+06	1.13694e+06	630117	1.4302e+06	1.00588e+06	1.18324e+06	875077	795420	1.26613e+06	1.3096e+06	995367
159.09	10.9847	C7H13NO3	5-Acetamidopentanoate	-0.051192	0.098665	0.15008	23270722	8978167	9889190	10463930	10260042	8320257	10362995	18306648	19400550	10445527	11443877	16911968	11697186	16324408	10401813	19872666	17218908	17279324	14375922	19395462	23270722	21596140	21097730	21822328	17381270	5667447	17717310	15944884	8.04101e+06	10363525	14206983	18670978	17343138	16495905	9132627	19981648	19249492	17702006	11447787	6493128	15396340	14838337	16153579
192.027	9.53907	C6H8O7	5-Dehydro-4-deoxy-D-glucarate	-0.34329	0.62696	0.89331	3164397	355566	929150	538709	1.30389e+06	819097	377416	2.61677e+06	1440591	757707	1.07644e+06	1.82994e+06	977551	1.72936e+06	1.10174e+06	2932939	2.99495e+06	1537794	2.47394e+06	1.62302e+06	797036	2568049	2066113	3.1644e+06	2.2646e+06	583992	1.79375e+06	956786	679427	687534	1.03048e+06	1.90517e+06	1.782e+06	1.08048e+06	793091	2.17209e+06	560412	2.05987e+06	1.19413e+06	987048	1.76523e+06	793634	1.44701e+06
134.058	7.09948	C5H10O4	5'-deoxyribose	-0.71952	1.9907	2.8826	524597	87766.1	239616	227241	240487	188115	157522	341862	280980	197070	200708	282719	211412	320169	152938	503505	399316	431454	425678	524597	99058.2	368721	276744	374273	283935	141658	415030	289660	245475	262342	256520	334455	186420	92902	56409.9	99036.1	113545	96614.8	121485	128730	101838	119438	75119.9
173.08	12.0945	C6H11N3O3	5-Guanidino-2-oxopentanoate	-0.7356	2.5266	3.6458	2396691	209079	610617	808956	1.03208e+06	652330	801000	1.56712e+06	1.03003e+06	1.62278e+06	1.20549e+06	883213	1.1396e+06	1.0175e+06	1.0674e+06	2.0788e+06	1.72238e+06	1.01538e+06	1304046	1.91296e+06	1.4213e+06	1.59728e+06	1.6222e+06	2.39669e+06	1.49068e+06	421117	973664	1.0791e+06	449291	348502	694519	1.58859e+06	884993	676570	509999	840100	797536	888838	758983	337196	824515	931544	843647
191.058	9.79347	C10H9NO3	5-Hydroxyindoleacetate	0.59774	1.7141	2.4811	811547	231590	193113	174389	177905	93050.5	122005	179564	157767	114817	168052	215939	170440	242643	121791	343955	291630	249022	297982	285210	154142	334699	209470	264313	213050	89781.4	437848	203560	159372	147320	174837	410262	811547	318561	188509	383761	251838	366656	256942	443914	348860	314274	298216
118.063	7.08657	C5H10O3	5-Hydroxypentanoate	0.30601	0.71011	1.0229	6472226	1.34188e+06	2.81554e+06	3.0355e+06	3.52812e+06	1.47801e+06	1.97378e+06	1.8965e+06	3.01621e+06	1.60912e+06	1.94202e+06	4.03223e+06	2.69383e+06	3.25988e+06	1.75647e+06	4.0908e+06	3896735	4072346	3.66705e+06	3.23583e+06	1.80677e+06	3.54951e+06	3.21977e+06	3.25643e+06	2.248e+06	978341	2846661	1.42097e+06	1.96582e+06	1.05973e+06	1.34852e+06	3.05086e+06	5639766	4.23861e+06	2.96465e+06	3670753	2.20355e+06	6.47223e+06	5.11419e+06	4.11686e+06	4485130	5.46552e+06	4793088
177.079	9.52883	C10H11NO2	5-Hydroxytryptophol	-0.5107	1.5224	2.2276	9279720	3.46085e+06	3.38828e+06	3.6928e+06	4345897	2671727	3.36149e+06	3.38669e+06	5962196	3.30588e+06	3.26833e+06	5043591	3.21001e+06	4663359	3017347	8645869	8666125	8.21814e+06	5.79182e+06	9279720	4639583	5267866	4298213	4515503	3.67845e+06	1.45553e+06	6400496	4.36647e+06	3.03511e+06	3.05885e+06	3.9176e+06	4.54388e+06	3166826	3662875	3702064	4414584	3836260	3150195	2.04067e+06	1085964	3.40818e+06	3085832	3.69912e+06
254.057	9.74861	C7H14N2O6S	5-L-Glutamyl-taurine	-0.34332	1.2355	1.844	381130	27658.4	207005	202881	199528	135153	195245	381130	173378	176463	221312	301705	207583	300681	203318	307549	290724	273326	273994	296441	202866	308022	290447	277524	249375	109275	258544	202007	111221	115254	155527	261370	249311	175498	115567	216671	233076	217150	148365	80583.5	192921	206402	245177
191.095	9.60537	C11H13NO2	5-Methoxytryptophol	-0.11207	0.21071	0.31648	1843176	270708	738271	698406	739230	533307	512180	709113	1.26674e+06	731263	813538	1.23297e+06	1.0015e+06	1.13446e+06	810589	1489682	1.49962e+06	1.59688e+06	951778	1843176	982395	1.26122e+06	1.58179e+06	1.39419e+06	1.23549e+06	321550	1.30869e+06	973150	705417	713623	968232	1.26508e+06	1.16618e+06	955093	603962	1.35201e+06	1.00378e+06	1.20655e+06	583307	239626	1.17248e+06	913690	1.26036e+06
125.059	8.72701	C5H7N3O	5-Methylcytosine	0.68507	1.1296	1.6827	2502139	181688	276708	236354	359071	209457	355136	621413	392264	211765	313741	435759	304172	400043	235307	1.20882e+06	910187	601209	719167	970945	628635	1.17446e+06	999294	1.13214e+06	756632	136856	627271	336390	195691	197688	265290	602190	2.50214e+06	750606	728377	1.2843e+06	1271389	1.19201e+06	1.0267e+06	1.89932e+06	860818	1.22638e+06	1.51273e+06
297.09	7.08535	C11H15N5O3S	5'-methylthioformycin	-0.63258	2.3285	3.2995	20562484	844452	12536062	10912720	10918109	9513134	6626687	11159155	6.67665e+06	8049892	11380763	8483762	7853679	9112416	10441826	19258224	19426062	14018136	12768388	20562484	9113355	13733934	8471311	16809956	14352781	3921867	10699297	7.27289e+06	7046340	7.70837e+06	6955017	8868702	8677187	5765902	6731290	8137061	7331997	10725301	4.22968e+06	4.12135e+06	8838081	7.1199e+06	4814401
242.067	13.0961	C6H15N2O6P	5-Phosphonooxy-L-lysine	-0.53068	0.99221	1.4564	4018542	354946	779610	1.28356e+06	1.40492e+06	887248	959564	2.05182e+06	1358271	882885	1.14208e+06	934047	1.11397e+06	1.94303e+06	814481	4.01854e+06	3.16535e+06	1443007	2190319	3238409	2.25334e+06	2.95655e+06	2723858	3913794	2.41201e+06	332521	2.18945e+06	1.35479e+06	581275	422909	911254	2608879	1.234e+06	1.04999e+06	765389	1894838	1.24878e+06	1.76331e+06	996261	425797	1.7695e+06	1516933	1361994
145.074	8.71081	C6H11NO3	6-Amino-2-oxohexanoate	-0.51978	1.7853	2.5708	1028765	727052	433226	443620	472548	344909	410542	540191	474278	359669	370690	610838	485000	545997	307155	1.00439e+06	645745	844709	532728	819902	506174	924921	1.02877e+06	885674	620690	222612	643763	415081	299982	262961	396072	542509	901686	431519	467732	434807	327401	475086	287490	238551	382646	315225	500413
194.106	8.73839	C10H14N2O2	6-Hydroxypseudooxynicotine	-0.45806	1.5048	2.2048	457097	126263	239425	227221	236312	169668	197171	339682	341991	199031	227561	340105	216426	379745	196223	438761	423493	457097	264824	436577	216245	293391	243633	288525	186348	109727	410121	310479	197452	229405	277493	325187	180933	156266	140534	246106	207476	194674	116123	65231	146227	140545	176820
329.22	4.0774	C17H31NO5	6-Keto-decanoylcarnitine	0.10266	0.13425	0.19863	1036482	466881	447480	355901	191882	454265	350063	667949	409416	435293	320529	275980	233974	212510	150030	538464	464050	626646	357106	811314	347720	483276	584812	592112	618591	192529	283351	631218	410029	852448	540651	612204	314182	215803	467870	254758	864728	299758	184142	887899	121902	238167	395208
181.096	9.49656	C7H11N5O	6-methyltetrahydropterin	-0.2818	0.99221	1.4565	1382342	787873	1.13332e+06	1.10602e+06	733939	952904	776426	842704	605200	648141	685142	555529	655005	614111	698673	774692	989953	1.02486e+06	711105	1.38234e+06	631641	842718	587867	1.05458e+06	1.16294e+06	287024	1.32882e+06	924925	509553	619641	563415	634191	553262	757619	654583	757568	717622	794845	542121	308951	836875	442632	768814
276.025	13.4073	C6H13O10P	6-Phospho-D-gluconate	-0.77093	1.4272	2.0972	431890	72608.8	71960	86217.7	97563.6	48243.9	68163.3	207653	117409	138460	100932	354711	93223.1	235125	70152.3	431890	361518	159203	243263	348176	197974	345328	262714	270783	188941	45379.6	205016	91852.8	39162.2	56916.3	48488.6	271176	175446	108390	49827.3	112279	87461.4	150419	62736.5	31876.5	143778	135156	161963
187.121	7.08934	C9H17NO3	8-Amino-7-oxononanoate	-0.11486	0.11172	0.16893	2866056	266562	790147	1212841	569995	827395	420856	580607	2.86606e+06	908912	699431	1.24125e+06	2697297	1.30701e+06	1146068	1.31166e+06	731018	464545	809375	1374638	1.94e+06	524405	461815	694994	307699	303803	653542	172062	682711	636342	886610	2.19188e+06	722302	916971	853298	748110	975740	1.40738e+06	2.00776e+06	839414	1.21814e+06	897929	822160
172.11	4.24876	C9H16O3	9-Oxononanoic acid	-0.063205	0.065325	0.10528	3145880	911304	666520	989077	602978	777991	565763	691078	797489	575614	659504	1208516	1.16925e+06	662334	469249	887432	720844	1.02266e+06	520553	756330	752588	984861	760843	1.12389e+06	1.12202e+06	270802	553695	445335	525236	908574	560918	3.14588e+06	885005	728963	516071	315072	608394	662762	895160	633833	663921	687522	740879
182.036	11.6552	C12H6O2	Acenaphthenequinone	-0.21426	1.0115	1.5252	934818	400001	579916	703987	508387	490917	486202	811665	542947	739219	693917	934818	684331	648105	584790	751227	878509	835690	797903	637915	623492	817401	629653	577956	741428	403425	643559	596597	468323	336808	490896	661201	765039	765984	447356	645560	505582	585818	546984	251371	608155	631174	740958
102.032	7.08242	C4H6O3	Acetoacetate	0.74103	1.8684	2.7003	689007	121013	288977	187757	176309	136279	152688	179219	203350	144460	126565	262770	162150	260206	129183	219738	280499	255753	210508	196019	156142	247705	168642	234597	187532	96795.8	203959	152023	128079	128432	138434	181341	422258	309249	223200	257209	235784	611207	550168	612203	503157	445577	689007
139.987	11.9349	C2H5O5P	Acetyl phosphate	-0.39503	1.4362	2.1111	252171	132197	126533	194821	224836	87951.9	115964	232019	149591	119752	131960	170146	106731	155041	117453	204741	177778	180259	191866	221926	150605	242948	210000	252171	172869	24190.2	176622	111536	98607.2	52776.7	106997	170518	143787	109297	101180	183892	138558	163792	118792	27289.5	174857	117195	180345
113.995	12.3427	C4H2O4	Acetylenedicarboxylate	-0.056005	0.13425	0.19932	1146560	204023	672081	645905	793169	545835	796568	770739	744427	518187	704630	1.06583e+06	597234	764234	576469	926892	906251	970913	757619	979758	673964	745560	848467	796959	839955	340132	814600	632344	525512	477068	583510	1.14656e+06	966180	1.00572e+06	480854	1.0239e+06	754673	573072	783059	423789	690939	801989	739390
135.055	8.85769	C5H5N5	Adenine	-0.6212	1.1549	1.7261	39805792	5.01301e+06	10205387	18736504	21361178	12352730	9448244	24798016	11423811	5973379	5.06253e+06	13140881	6188611	26842354	8833078	38385528	39805792	9265669	24952508	34564280	16720702	19900788	16116272	31897542	31266880	5941777	12588165	9706779	9659877	6401134	7949778	30383656	14825587	15676728	11454934	17600476	12964290	13540499	5.90434e+06	7690210	11453311	16421944	10544262
427.03	11.999	C10H15N5O10P2	Adenosine 2',5'-bisphosphate	-0.13062	0.15884	0.23871	13018631	94683.3	2894442	7347106	13018631	4.06581e+06	5276131	6.44722e+06	6008919	4.72335e+06	3366521	4441471	4.68092e+06	12977815	5.65315e+06	6.75477e+06	7.79418e+06	3.57007e+06	6817424	8933331	11972381	8120002	9763370	12228428	9579114	1.84427e+06	12285568	6.67696e+06	4209869	1.55873e+06	4.99823e+06	8457765	3.69775e+06	5152189	1.97428e+06	9864110	8642024	11778429	3976564	378641	9005682	11007789	6.97176e+06
158.044	12.5137	C4H6N4O3	Allantoin	-0.27626	0.65717	0.943	906502	297977	250176	359001	442356	316354	297789	439808	324345	268394	239924	445788	275857	374124	265576	894379	709112	470926	653794	906502	420166	794621	688059	651964	541689	148360	517220	398409	255022	219991	318722	458615	435615	351160	338419	370557	371839	565910	399915	321254	514243	475208	432420
290.173	4.32962	C28H52O12	alpha,alpha'-Trehalose 6-palmitate	0.13471	0.24709	0.36726	158900	30647.2	62970.5	28410.6	51208.9	56081.1	51906	125911	64588.2	61985.5	33178.1	64687.4	48513.6	70074.6	70888.6	89466.2	61188	74357.3	62244.1	64953.5	52580.2	92712.9	55592	56022.8	87285.1	42000	76551.2	60942.6	37787.9	62266.5	50459.8	158900	70675.9	61050.2	20194.3	32649.1	57628.2	67580.1	78712.4	96678.2	93509.7	110358	44915.5
73.0528	9.32062	C3H7NO	Aminoacetone	0.17098	0.40081	0.60021	526293	127795	210200	287019	287139	170409	266358	241740	181265	233059	186245	219573	242954	306223	164960	307346	302867	404283	219402	295067	169262	355313	217247	334264	217993	134789	333635	177120	151209	134912	145669	278687	349349	326168	225656	358197	294979	415035	232805	238084	288503	396802	526293
347.063	11.1822	C10H14N5O7P	AMP	0.6428	1.4554	2.1352	55514456	5.80994e+06	30767722	44252016	41782088	30678744	42222440	7.96352e+06	16532240	9643325	10874241	12088071	13706690	18822164	13095912	7277547	13912496	11770505	14174141	11352054	22637936	15055616	16400234	20460124	19012782	12938924	23215738	20235780	16397824	14846620	18071430	14202291	7.42205e+06	42441724	30364160	41187916	55514456	45498808	40026872	33276990	36199560	42312448	48086096
222.089	3.8679	C12H14O4	Apiole	-0.16926	0.39612	0.58903	128647	109567	86499.7	73092.7	76203.6	79290.3	43986.2	74727.8	104831	57580	94900	128647	72331.9	76101.7	47104.5	72056.1	89832.5	79182.1	55049.2	58849.5	54471.8	63418.1	41973.5	114870	84185.8	36385.6	58841.3	106097	103960	92576.6	65201.2	100485	50208.9	83609.4	60010.6	40891.4	46987.6	79772	79187.3	0	96462.3	92895.1	90590.8
176.032	12.267	C6H8O6	Ascorbate	-0.2978	1.018	1.535	359078080	55067036	164660656	224455664	217876800	183305968	174415136	249520736	186754112	210332800	196275728	209414432	208475120	269444864	177604416	357715264	266290112	238059056	243415920	359078080	200477888	332582432	313341056	354603392	258664480	96882544	286243200	212323744	155814752	110146944	182211568	248982528	206766112	159446480	131559536	236653456	206833168	245090048	148550960	82612456	222855792	209704464	235560656
255.989	14.7888	C6H8O9S	Ascorbate 2-sulfate	-0.085872	0.068562	0.10964	405175	89708.4	81988.6	63539.1	69178.6	49193.2	43655.9	43873.8	50616	34323	47673.1	136859	54434.6	54626.4	31390.8	405175	156670	184149	135140	305355	102865	294857	165387	229629	88123	30543.5	98256.6	43100.1	32143.3	54427.5	46272.3	92949.4	204774	167237	65481.6	119921	97986.9	187686	118829	199986	192868	102156	171796
118.053	7.09778	C7H6N2	Benzimidazole	0.098398	0.24059	0.35566	1228138	602685	943346	996346	1.01171e+06	595600	760316	768534	574718	892781	684569	650566	532464	713333	252626	451408	1.08286e+06	835773	632227	603657	739478	516244	488839	677324	651880	485051	1.03702e+06	662746	445644	540806	505582	425349	574374	1.02664e+06	1.22814e+06	958038	891875	709010	780079	972560	897268	872447	506646
122.037	7.08104	C7H6O2	Benzoate	0.028273	0.029843	0.054242	25672830	12583270	21321016	18879196	9594303	8.34211e+06	12516897	9979457	14469687	5766280	12735671	10455719	19147174	8.15929e+06	7560781	10579625	9719488	12658921	6.45335e+06	5.34435e+06	10189767	7.13631e+06	7929643	9404815	6945796	8334696	5.93579e+06	4566075	15212913	4.91164e+06	8154571	25672830	16768757	10357647	18641544	3956318	5740935	9282846	14437141	12770993	8659329	9310263	9719658
150.068	4.33009	C9H10O2	Benzyl acetate	-0.18785	0.098049	0.1483	12745600	3.1309e+06	1426926	1.85132e+06	852136	3.85953e+06	2.62728e+06	4.23364e+06	1.7886e+06	3.68857e+06	3361585	6.54824e+06	3.02427e+06	1.12962e+06	974003	734783	600336	671800	779818	1.06251e+06	3281513	909907	738682	866777	1189244	1.21748e+06	1.40995e+06	3.57068e+06	1.84627e+06	5.16892e+06	3.58427e+06	12745600	442739	281326	200558	238897	531591	822266	497431	324348	1.20772e+06	205985	271829
159.053	7.92687	C6H9NO4	beta-Alanopine	-0.394	0.63073	0.89898	585182	23237.6	125995	148588	159819	102761	126889	199167	157372	137386	142758	244204	164863	199803	126332	427792	287042	337779	281379	335795	139977	214885	250331	215887	164887	70460.3	239100	224257	108885	111251	191564	150061	98445.6	98187.9	74538.2	129762	102160	110615	87690.3	28272.1	121887	116259	193782
321.07	14.6654	C11H15NO10	beta-Citryl-L-glutamic acid	-0.44267	0.71859	1.0462	36591244	115038	8995370	9985531	11984013	6.56666e+06	7.7176e+06	19201064	9374644	7.77358e+06	9969307	21145078	8437328	21309162	7.59509e+06	34786180	29422442	22042120	20571706	27794504	21768044	24799050	23790672	36591244	20716094	2756663	21944504	9912487	4.48692e+06	6.65588e+06	6914444	24489536	19816228	20050576	4434550	22149674	10884846	16571080	5.85347e+06	1.42285e+06	19862000	15885273	9595836
178.084	7.35607	C7H14O5	beta-D-Digitalopyranose	-0.30488	0.75058	1.1054	104412	66150.3	46205.4	63152.8	62374.3	31020.8	25411.7	43763.3	56391	24841.7	37897.6	58675.7	104412	75598	43396.5	70660.8	81938.1	93331.7	53093.5	77485.4	41623.6	55382.9	37337.2	48104.1	50467.8	33385.3	57059.1	26865.6	44807.3	25030.3	39738.4	104057	38829.1	45208.7	31404.6	28679.5	42784.4	61955.1	53687.4	25658.6	47940.6	33855.3	59883.2
101.084	18.4286	C5H11NO	Betaine aldehyde	-0.064446	0.12772	0.18734	246857	58051.3	134274	136399	182841	100949	117812	147299	99315.4	89409.7	101159	140258	115073	145515	88297.2	246857	191948	130334	138639	181554	110410	202497	141525	186121	166947	60777	148042	90087.8	69889.5	76393.1	79254.1	155036	190237	164601	102135	236238	140775	134799	96080.4	142132	151133	163498	163515
119.022	11.1253	C3H5NO4	beta-Nitropropanoate	-0.26502	0.5819	0.83697	71481	18309.3	17832.5	23939.4	36930.3	20994.7	14802.7	67334.8	30957.9	14933.8	33800.2	53809	35801	44398.1	36877.7	66917.8	70137.3	45952.6	50418.6	64573.4	45307.5	59508.5	41990.2	71481.4	48908.6	15980.5	58735.6	41292.8	16815.3	22965.9	29462.5	43957.4	46899.8	39395.8	14627.8	46349.8	24594.6	50686.8	29293.5	27242.4	40622.8	36328.4	25628.3
160.121	14.2236	C7H16N2O2	Bethanechol	0.15007	0.16009	0.24279	1697760	239012	263781	265165	366484	193972	241023	379744	348753	202574	281924	382183	225050	484059	182744	1.09792e+06	737731	586422	557894	772161	419272	971334	761260	890565	634582	105687	639483	276262	158994	161814	184285	473276	1.69776e+06	624887	332409	833675	486396	603433	399805	263213	590956	737098	510622
244.088	8.42332	C10H16N2O3S	Biotin	-0.20472	0.21054	0.3145	748955	91621.7	159055	201065	206053	160327	211542	244101	209745	68563.3	73129.5	102134	93076.4	133593	28161	541677	416303	268749	295300	426540	256184	703788	748955	588457	338848	35473.2	288609	186481	97805.8	107427	156932	151045	166604	294507	194231	349700	396941	578616	365849	121741	293845	246585	237135
88.0524	8.0719	C4H8O2	Butanoic acid	0.32927	0.99832	1.4878	5026622	1980761	2.18294e+06	2.3214e+06	2.25519e+06	1.73871e+06	1.71523e+06	2.46302e+06	2.42439e+06	1.69293e+06	2.10603e+06	2.76692e+06	1.93552e+06	3059051	1.69917e+06	3.20452e+06	2.92715e+06	2.90479e+06	2.16336e+06	2.80178e+06	2.68779e+06	3.15687e+06	2.65965e+06	3.70159e+06	2774326	794678	3.09903e+06	2.18842e+06	1300946	1.56794e+06	1.91173e+06	3.33747e+06	3.05714e+06	3.4551e+06	2.38969e+06	4650428	3.25331e+06	4821503	3.1459e+06	1.14983e+06	3.99113e+06	3.68284e+06	4.39256e+06
229.131	10.5121	C11H19NO4	Butenylcarnitine	0.15903	0.30545	0.47337	4202154	1.75782e+06	837007	1266045	1.01124e+06	721237	770599	1.28702e+06	1.99486e+06	1.4044e+06	1.91137e+06	2280901	1.67956e+06	2535574	1.35587e+06	2.47643e+06	2.51746e+06	2.02196e+06	1.78873e+06	2.57516e+06	2.5822e+06	2.2903e+06	1.69464e+06	1.92662e+06	1.61595e+06	793681	3.69839e+06	2.31546e+06	1.12835e+06	1.4327e+06	1.9966e+06	1.68879e+06	1.96347e+06	1.86235e+06	4.20215e+06	2.61353e+06	1.84814e+06	1.99641e+06	1.39278e+06	725186	1.82032e+06	1.73735e+06	2315361
143.131	13.1584	C8H17NO	Butyro-betaine	1.2485	2.601	3.7481	277558	69288.3	102015	133892	80769.5	83674.3	44180.4	53163	46582.6	38030.7	34922.7	26886.4	33378.4	24726.8	27662.4	20547.7	31944.5	24977.5	26029.3	34919.5	49469.7	32675.9	39278.3	53744.8	41487.8	84147.4	51597.5	69677.4	188191	84482.6	65811	25256.2	99583.4	50460.3	205545	26995.1	147105	137394	31807.7	226000	33939.6	97105.9	198194
403.019	13.0736	C9H15N3O11P2	CDP	-0.17653	0.26396	0.38856	1290317	0	355382	601581	702112	351971	347347	612231	385763	415322	407635	581851	523649	1290317	404187	578869	651929	456740	556292	604641	917708	626914	794346	1.03901e+06	802953	190898	1132218	673251	373956	195568	458185	628108	399684	284116	222298	611106	473551	858777	353012	97377.1	709654	701682	724280
488.107	12.1032	C14H26N4O11P2	CDP-choline	0.036582	0.051206	0.086675	8126803	606886	3910781	7.73965e+06	7.36166e+06	6091667	5.93763e+06	4415570	4.07813e+06	3488924	2991257	3.05415e+06	3.05381e+06	5.26357e+06	3.46596e+06	5.35681e+06	6.57337e+06	4.71855e+06	5.22799e+06	6.03526e+06	4819795	6642728	5023542	5665557	4.68074e+06	1.80845e+06	6.12344e+06	5.18452e+06	2950574	1.35716e+06	3.89854e+06	4920656	3.15774e+06	4.52209e+06	4626386	7586554	8126803	6830844	4.17572e+06	2.78388e+06	6828985	6925646	7325451
446.061	12.7848	C11H20N4O11P2	CDP-ethanolamine	-0.14198	0.27286	0.41739	1814485	253005	531619	1.34689e+06	1394920	1.12685e+06	1.00281e+06	1317977	1.09098e+06	967613	1.10008e+06	592707	1.22243e+06	1.5705e+06	946981	1.81448e+06	1517622	876018	1.38635e+06	1653999	1.26458e+06	1.55637e+06	1.63265e+06	1.70384e+06	1.40752e+06	456099	1690021	1.24556e+06	744692	296862	1.02814e+06	1.40378e+06	696364	777240	755672	1.64884e+06	1.45697e+06	1.62461e+06	800682	495103	1.53156e+06	1.57939e+06	1.45524e+06
83.9615	8.99727	HO3Cl	Chlorate	-0.039723	0.023371	0.043427	2186756	2.18676e+06	1.11807e+06	645342	319352	312959	294571	854680	946626	171895	233654	105900	218653	284717	149517	454116	1.00008e+06	589473	701297	355142	1.00126e+06	344967	91652.8	829370	593154	767311	805903	330183	553854	157711	498579	532448	707667	625946	1.41895e+06	181499	277362	444380	204925	322376	230045	99806.4	715846
103.1	17.3775	C5H13NO	Choline	-0.14083	0.26929	0.39964	519108480	244399568	264204576	326231168	454527360	198820656	291351392	257821120	335531392	153593920	171173024	241964224	162894928	298837152	155229632	423084672	420905344	372939328	299356128	459079584	409965888	511154048	393192000	490587744	349379776	66586516	373211200	210038064	146637488	121225120	192143568	519108480	311880192	367872704	234946800	476128416	376149568	345156128	213384064	90538272	310024640	325544352	364338752
183.066	11.9387	C5H14NO4P	Choline phosphate	-0.11019	0.27151	0.41067	2427910144	173728528	1223389056	1958270592	1861206144	1528412672	1407067392	1974569728	1799633408	1406352896	1582156672	1457303168	1634729728	2180117504	1462394752	2301045248	2066459904	1736009856	1840662912	2265122816	1723918976	2183750144	2212962816	2427910144	1810724864	616957248	2160083712	1760119040	1258592640	789803392	1425474560	2046839552	1697554432	1432355712	1292447488	2352260864	1883007488	2341508864	1384343680	548964224	1847465344	1840704256	1880806528
130.027	8.67348	C5H6O4	citraconate	-0.76342	1.3005	1.9292	2919474	185923	501177	555863	600216	371666	445034	1.48267e+06	991109	520416	557960	1.08867e+06	556008	876343	503939	2919474	2355689	1.79556e+06	1.86005e+06	2.51326e+06	797627	1.03813e+06	904553	1757897	896039	300593	790641	544467	304021	519650	527954	764606	1.01457e+06	800069	339221	1.11593e+06	564393	689035	658502	302574	1.00182e+06	598295	536486
192.027	13.8252	C6H8O7	Citrate	-0.75297	0.84269	1.2365	224686704	2.99268e+06	19177096	20063826	37488576	14918206	20172138	91803120	32676636	29639452	27856534	129011776	29726258	80701616	24949926	224686704	90292024	61422512	46881776	172790208	52850228	154598096	146353984	185722448	53286936	11013069	67973840	29093908	15401300	14914716	21022082	74925248	156462384	44216872	18177304	56721796	48160436	53617156	27155762	11465520	50555240	39080044	46534808
323.052	12.4621	C9H14N3O8P	CMP	0.40101	0.75058	1.1079	1535566	176189	615961	1.44221e+06	1.12645e+06	1.03707e+06	880432	369314	497162	403285	547512	267698	654830	888242	538720	362052	384496	316847	489032	418778	710620	542661	810724	921821	648127	301992	801197	630913	628819	211075	566740	456116	226429	566225	1.26426e+06	984148	1474834	1.49547e+06	885153	704199	1.11385e+06	1.27626e+06	1.53557e+06
472.112	11.5125	C14H26N4O10P2	CMP-N-trimethyl-2-aminoethylphosphonate	0.023948	0.031878	0.05801	942076	60633	534891	706463	489805	342827	372267	624863	406183	388882	502185	618816	453803	667090	383026	697841	710943	658852	669217	665696	636473	898194	643368	770095	484853	235267	700440	447926	328772	180599	411372	483076	812704	553501	426779	872955	614873	756663	467420	378611	648957	681196	801058
131.069	12.2626	C4H9N3O2	Creatine	-0.17037	1.1348	1.6946	4209759744	2739698176	2586894080	3818703872	3454717952	3249393920	3026123776	3396019200	3467716096	3273196800	3275043584	2896634624	3346267392	3904833536	3233809920	4095913728	3778685440	3165719296	3680078336	3933122816	3537637632	3938994944	3971438336	4209759744	3808514048	1928895360	3805116160	3451562240	2836088832	2087469568	3110938624	3632969216	2695548160	2703306240	2866261760	3782333952	3572914176	3636573952	2755540992	1616270976	3577785088	3613874176	3434549504
113.059	9.07533	C4H7N3O	Creatinine	0.024994	0.015107	0.025547	435392736	75680008	93983776	77262144	52082804	71055416	43723064	61693216	48476416	59980484	100094232	64495308	86566256	65144200	45262972	96656648	89738480	89904960	72103936	90993808	46256952	87388120	75838632	90018720	58677036	32045736	62082780	56801800	38404024	36781224	47942948	67421280	63453432	49799908	435392736	57008128	46541468	67814968	50443712	35538612	54365024	44608712	62197184
243.085	10.6524	C9H13N3O5	Cytidine	0.014256	0.016621	0.030242	45445868	20090382	21052936	34893348	42495268	18947854	27889040	19064120	19301438	10727907	14705324	19573460	14454322	24563944	13723531	34262628	32486462	25088680	23828222	31729220	15771511	33758536	25853502	35255996	31857768	5179860	28176546	16785178	13998796	8989064	12989922	28696496	16933572	39317504	23784170	45445868	34424516	31182254	22765520	15543973	29073206	33146990	35517072
111.043	9.56614	C4H5N3O	Cytosine	0.79964	1.1806	1.7635	14014930	6374034	1673345	1.69974e+06	2.57459e+06	1.13455e+06	1.65248e+06	2.65818e+06	1570887	1.06404e+06	1.94937e+06	2528725	1.51732e+06	2007041	1.26605e+06	3449112	4.7384e+06	2.60514e+06	2.99446e+06	3.55738e+06	2.32848e+06	5.06866e+06	5063943	5369353	3.76514e+06	774356	2.75174e+06	1.33979e+06	1.02926e+06	959200	1.1154e+06	2.77519e+06	13851116	4.10616e+06	4818855	5.80542e+06	7.07299e+06	6.6859e+06	5360155	14014930	3.46953e+06	6045845	10022009
160.037	13.8623	C6H8O5	D-2,3-Diketo 4-deoxy-epi-inositol	-0.3389	1.1597	1.7347	153058	56336.5	79706.6	77471.6	62283.7	67076.1	69323.5	66667.6	77432	68427.7	92635.5	63742	68583.1	82292.3	56784.1	112101	112610	104370	97287.8	87025.6	128827	153058	115679	118465	110322	31857.8	91395.4	83702	37501.3	55635.9	64347.3	117979	47253.1	103169	57209.6	78236.5	73896.4	78078	54236.7	22782.8	81587.6	72829.6	46765.1
160.085	7.08443	C6H12N2O3	Daminozide	-0.46022	0.64668	0.926	35116072	10445136	8.12042e+06	13580207	9641615	6.1404e+06	5134267	11716685	6698715	2.78004e+06	12614182	16776004	12506273	17781542	2.86736e+06	3994679	13537671	7113729	21775314	6018956	21023926	12090780	5.3864e+06	35116072	7.20895e+06	9052753	15747436	5.10706e+06	3.67029e+06	2828285	2.74939e+06	2.89583e+06	13005538	12420778	3.11453e+06	7422829	5210595	9439366	5.39489e+06	5.6907e+06	15911026	11050617	17101546
331.068	10.5784	C10H14N5O6P	dAMP	0.28039	0.56355	0.80581	725980	0	608200	676790	509441	421835	514160	182570	282885	149787	186050	317173	217224	347435	210218	153985	330136	325498	235401	205140	311291	217026	321058	402292	322729	172635	362394	276178	234147	177118	308734	257319	169794	533814	406105	525337	725980	532992	426179	306792	393609	448576	682399
172.146	3.79816	C10H20O2	Decanoic acid	0.47294	0.75058	1.1073	17574816	5.73342e+06	5.81185e+06	3.97218e+06	3234102	3.65816e+06	3576152	3.13421e+06	6366445	4.92454e+06	5.06965e+06	3.80862e+06	6273704	4834982	3320369	3041041	2454968	3.77873e+06	2.54169e+06	2.20257e+06	2707180	2.90482e+06	1.83949e+06	2.83361e+06	2.9507e+06	3104387	4.76851e+06	2.24688e+06	2.54209e+06	6.55223e+06	3.47702e+06	17574816	7382422	11578103	2.20518e+06	1.86482e+06	7.92324e+06	2.19322e+06	3660207	5981973	5.79951e+06	3410938	3.0264e+06
127.063	9.38293	C6H9NO2	delta1-Piperideine-2-carboxylate	0.10215	0.14414	0.21698	753473	753473	422953	305159	140170	178671	154133	365714	397423	232567	140726	216958	286541	259145	141752	170987	174498	223997	176807	259175	269744	154448	149039	151921	164832	216940	246474	267042	287517	204753	257848	267663	324449	224075	375564	125622	158843	292395	307495	230176	167957	252103	339516
167.035	11.9266	C4H10NO4P	demethyl-phosphinothricin	-0.040203	0.074742	0.11696	206013	18747.7	168991	137142	130249	110182	112819	135863	118064	91335.3	116674	126778	146588	151012	104620	169923	199873	134336	151421	185336	143054	151721	188195	185956	144751	62446.8	143592	110676	79663.1	93719.5	121916	182285	206013	190625	81871.2	169785	154248	137732	110885	25253.2	135633	154332	161581
251.102	7.51356	C10H13N5O3	Deoxyadenosine	0.075532	0.045015	0.077601	1045325	151372	397012	339372	212806	212978	225775	243148	172207	76316.1	94317.2	0	0	0	0	184306	407285	129784	191971	466336	283866	779713	553504	1.04532e+06	493287	155555	240269	210963	222775	110716	178125	107762	358784	182615	640137	246573	357536	239619	632433	727986	183926	192002	901749
227.091	9.54465	C9H13N3O4	Deoxycytidine	0.67571	1.0068	1.5032	9402505	5.23513e+06	1.31313e+06	1.30075e+06	1486073	1.03132e+06	1.44758e+06	2.08845e+06	1.30108e+06	899802	1.35129e+06	2.11031e+06	1.03886e+06	1.47671e+06	995984	2.53996e+06	2.94271e+06	2.26045e+06	2.07588e+06	2277282	1.98055e+06	3794440	3762691	3.69041e+06	3.00528e+06	687896	1.88575e+06	1.11208e+06	825536	531203	1.02246e+06	2.0102e+06	9170538	2.55202e+06	3491424	4.17291e+06	4.22894e+06	4.91496e+06	3721531	9402505	2.31476e+06	4.20018e+06	6.67128e+06
267.097	8.42131	C10H13N5O4	Deoxyguanosine	0.47361	0.49642	0.71369	137334256	27292322	61583328	51094476	36764440	41673404	42504472	7122587	9834446	12736937	16186269	10586759	17322886	14987536	14898816	16714596	16305164	9898886	13114618	26225124	57813624	49841992	33646380	38722160	46694488	25245220	22030318	20094750	25944512	12140569	15977134	10970688	5.60281e+06	30172870	86231608	37298236	64723904	36305236	59549944	123722720	20064174	27726554	137334256
252.086	8.48681	C10H12N4O4	Deoxyinosine	0.027056	0.031878	0.060438	910029	182821	415572	366459	436591	315827	285675	448665	329951	297870	327184	528573	250774	459651	292826	598447	520037	362773	438521	658267	305610	557217	460978	563125	396612	61169.4	254882	330775	205703	239719	296628	650798	483803	316244	406927	557190	525548	543418	405467	691568	298258	437163	910028
134.058	8.76975	C5H10O4	Deoxyribose	-0.63927	2.9122	4.194	271641	80639.7	133682	156111	156930	100199	112095	173122	119211	107337	111582	176244	143821	161712	103538	271641	206255	262462	175942	237285	108167	215204	215646	210645	178022	80594.8	166835	109451	100536	88895.2	109264	191835	128295	88235.6	72039.3	86868.3	85409.2	95546.8	107596	78688.5	96796.5	85700	106179
228.075	7.83618	C9H12N2O5	Deoxyuridine	0.45696	1.6428	2.3824	3060309	1.57251e+06	1.53332e+06	1.15354e+06	1.59598e+06	1.04478e+06	1.39857e+06	1.18166e+06	1082012	1.00785e+06	1.46698e+06	1.84184e+06	1.29146e+06	2143759	1.10988e+06	1.90595e+06	1.7036e+06	1.47115e+06	1.55909e+06	1.93931e+06	814172	1.4596e+06	1.16522e+06	1402191	1.47319e+06	477336	2.14414e+06	1.38572e+06	751815	1.13751e+06	867210	1.46039e+06	2.77541e+06	2.58643e+06	2377287	2.86602e+06	2.30596e+06	2.43624e+06	1605845	1.4733e+06	2.52473e+06	3.06031e+06	2456780
120.042	9.90821	C4H8O4	D-Erythrose	-0.89187	3.538	4.9862	3298499	505948	1.10619e+06	1.35893e+06	1.35044e+06	1136271	1.18752e+06	1.93017e+06	1.02163e+06	1.16092e+06	1124166	1.62363e+06	1.24268e+06	1.40903e+06	848896	2348565	1749528	3.2985e+06	1.51334e+06	2.24325e+06	861985	1786654	1.93864e+06	1.56612e+06	1.35821e+06	624453	1.26459e+06	1.26317e+06	716456	805533	1.04097e+06	1134617	1.09256e+06	626606	568311	595715	609734	727875	572991	370654	669733	683675	805100
214.132	9.04741	C10H18N2O3	Dethiobiotin	-0.2814	0.99382	1.4689	1257023	1257023	656819	649936	764194	475315	478559	940186	590247	590298	774228	972964	670994	965107	545685	1.09969e+06	968542	983435	857919	1.00154e+06	574867	992194	947868	1091449	810124	244721	929242	622108	406048	319985	624537	704382	1.0609e+06	705401	547225	863791	681371	742685	636353	406093	640177	737866	1.08985e+06
180.064	11.2776	C6H12O6	D-Fructose	-0.59218	2.6292	3.8386	1223914	452320	585699	637915	644675	482232	475331	794164	781148	814103	690782	769520	993400	1.18902e+06	651897	1.22391e+06	969818	752200	894608	1.19308e+06	754134	1.13745e+06	976603	1.03329e+06	863298	427171	1.13863e+06	793328	453580	364690	689267	966129	536258	336277	535221	623442	409990	455551	297308	262324	543851	535287	500499
339.996	13.7339	C6H14O12P2	D-Fructose 1,6-bisphosphate	-0.41494	0.70036	1.0056	2060233	191254	264003	367788	280734	147348	188920	1.08743e+06	728632	543938	600235	1340595	802698	1.56478e+06	589297	1.18875e+06	1.23393e+06	741585	928174	1.06454e+06	1.36553e+06	1.17708e+06	1687492	2.06023e+06	1.36033e+06	216583	1.1137e+06	827730	398730	435955	625700	894360	518523	1.06587e+06	336437	1093883	895870	73318.6	635611	116952	898112	971073	876066
163.085	10.2407	C6H13NO4	D-Fucosamine	-0.61707	0.71859	1.0467	3253667	1903589	839214	848660	741459	719479	228615	1.09809e+06	1.31146e+06	662481	720368	2.13567e+06	2462986	686399	470969	564464	2.82026e+06	3253667	1.14515e+06	934929	642335	178536	209268	426816	213632	389860	886973	384305	382297	2.22457e+06	605575	812141	335201	918605	212047	31719	320384	249790	881786	639636	157091	990572	718709
179.079	13.156	C6H13NO5	D-Galactosamine	-0.36012	0.68436	0.98436	262352	86137.4	50386.1	66637.5	61900.7	49094.5	41470.9	79933.5	63927.8	52137	49149.6	60462.1	52627.3	74959.5	36617.4	262352	118983	100550	107380	146296	110561	128532	119309	140985	81653.3	29218.2	123673	74648.5	40989.5	57545	42841.4	101342	61467.7	51679.9	77627.3	94979.6	70162	92420	43825.4	29297.9	83565.7	62810.3	84442.9
210.038	23.7478	C6H10O8	D-Glucarate	-0.20553	0.78887	1.1627	74416	19886.4	36646.5	46465.6	37151.3	39624.9	35276	57749.9	38572.8	36446.8	39075.6	45947.8	45682.2	49787.7	42870.3	73886.5	68303.8	48908	64365.3	74416.5	49668.6	56172.9	51440.8	63805.6	74332	33131.2	60923.5	42483.7	40429.6	27449.7	45642.8	48163	45453	42881.5	39865.1	55246	39307.2	49483.1	36335.2	34320.2	47747.9	46149	45760.2
196.058	11.5616	C6H12O7	D-Gluconic acid	-0.20672	0.6415	0.91168	60936644	8.14168e+06	27735672	38254116	48460220	26154774	27690546	47019048	35395504	39001460	37906632	42378008	43295016	60839344	38752616	55140676	45689488	38666432	41474120	49922736	28468014	51453332	38998920	60936644	42128088	19259608	60232192	35626264	34701176	10912752	31724498	40508648	38171540	26729166	33520684	42314896	34852804	43442584	25614760	14741547	41227984	39570920	45518172
178.048	11.8435	C6H10O6	D-Glucono-1,5-lactone	-0.1101	0.1314	0.19339	1161532	328524	182500	412546	442628	401850	201620	243211	511171	282236	330612	267904	1.16153e+06	921920	300289	328355	274199	220452	286214	400822	365270	361174	364920	457910	314194	139103	343751	273201	335196	303746	784653	562467	196490	191572	121141	215136	759361	428872	267153	290745	573914	280380	512901
260.03	13.0707	C6H13O9P	D-Glucose 6-phosphate	-0.62667	1.6428	2.3847	12772875	3.68099e+06	3.85284e+06	5.50362e+06	5.51478e+06	3.90408e+06	4.65698e+06	7.52783e+06	4793505	4.70954e+06	5.593e+06	5.3642e+06	5.26201e+06	8569881	3.78197e+06	12772875	12036113	5.744e+06	8611682	11871490	6100740	10114229	7401521	7474715	4710829	1.27787e+06	9032807	4.63606e+06	1.97654e+06	1.55307e+06	2.27203e+06	8399263	2.80835e+06	3.1652e+06	2250443	5838574	4.05093e+06	6968941	3.1499e+06	1.39736e+06	6325871	5083849	5.55862e+06
194.043	13.1879	C6H10O7	D-Glucuronate	-0.28749	0.90059	1.3317	1471831	776249	607171	1.02774e+06	1.00107e+06	602830	757555	1.0098e+06	891668	634797	737142	807869	772365	1.06374e+06	565647	1.47183e+06	1270815	931997	1.1546e+06	1.27273e+06	770544	1.40504e+06	1.38813e+06	1.25741e+06	1.07602e+06	317906	1187983	679224	536625	281678	561586	1.18796e+06	1.13282e+06	684749	473953	1.04641e+06	777617	1.02306e+06	709332	543310	956469	956441	1.10718e+06
155.07	18.0606	C6H9N3O2	D-Histidine	0.36472	0.84269	1.2372	2240122	246172	601290	625545	819047	366543	746538	946497	486161	402483	492367	845952	584363	1.03259e+06	391449	1.1017e+06	768490	655168	622408	737437	536920	1.03033e+06	924840	789372	902320	316001	1.01261e+06	561045	434727	432756	454862	919677	1.42739e+06	1.11962e+06	640328	2240122	1070427	1041320	661272	618585	946244	1.34506e+06	1.02504e+06
105.079	15.4754	C4H11NO2	Diethanolamine	0.39575	0.62197	0.88641	1998202	441464	269749	577470	313984	303810	252762	330314	652684	371077	496183	549422	711788	395295	340719	599178	929417	978550	612985	1.5888e+06	721732	364691	312108	437668	348797	242040	442673	271827	302923	469418	239434	861926	869173	1.21895e+06	1119411	391556	359886	726228	1.05878e+06	1.09402e+06	366207	863524	677542
174.089	4.34969	C8H14O4	Dimethyl adipate	0.03303	0.041662	0.071551	1161343	241838	477474	415182	417954	470175	410819	662844	298467	769842	322366	361351	437395	319350	322524	431763	453724	447268	204718	418480	252743	440953	497096	451829	661876	456952	327774	437933	328981	660035	504562	1161343	437225	445807	179994	254321	698795	309721	318636	320454	424550	379560	319157
158.058	4.42114	C7H10O4	Dimethyl citraconate	0.014699	0.041662	0.072148	127446	71431.2	77807.2	90401.7	76294.3	100421	63276.6	121174	79509.3	71845.8	74376.2	107217	99512.7	76220.6	100635	88346.2	109104	86221	80375.1	71092.1	97888.8	103793	82557.4	101158	100188	86292.4	86036.8	73278.8	78470.6	97785.1	66082.7	122324	103158	91480.8	54350	86627.3	127446	92955.2	90849.8	87332.6	83125.4	98006.8	78796.6
144.09	7.90344	C6H12N2O2	D-isoglutamine	-0.34522	0.16015	0.24914	1842256	1.84226e+06	443515	294641	170066	177356	108136	335514	438057	75345.9	68501.6	74503.3	190724	0	45403.3	67684.4	152326	136723	128752	84789.8	234460	69334.2	52879.3	137513	174644	167438	234581	122651	190545	122489	183950	164732	282349	181403	385625	47027.5	59908.5	160410	74308.9	68600.9	61830.3	47961.2	93544
149.051	12.5986	C5H11NO2S	D-Methionine	-0.58795	1.8507	2.6671	424604	81710	170551	193161	265492	129613	139149	204411	149627	161521	107301	184617	163972	260518	156614	424604	413433	310217	283554	270430	126976	358238	209483	233000	201226	100508	260968	128165	146250	79305.8	115857	208060	133964	99840.7	103742	189638	143196	137379	106220	115325	147374	140318	194948
242.019	13.6481	C6H11O8P	D-myo-Inositol 1,2-cyclic phosphate	-0.61309	0.88233	1.3024	933079	227170	208523	351819	202521	161639	193768	184795	119315	64869.3	103327	156598	104173	178531	82189.2	317550	269280	167176	170846	249919	933079	381023	212863	330106	211047	40052.8	224778	105537	68478	76184.7	82426.5	194051	136272	182039	105747	211364	151798	196338	138376	143673	194583	119830	328868
230.152	3.81494	C12H22O4	Dodecanedioic acid	0.25235	0.26929	0.40146	1025377	593322	543060	307391	128727	329154	491205	297251	367848	274162	108588	392289	222729	151414	125267	292647	271338	253425	182330	313779	179855	480915	231400	399741	360513	36199.7	960882	644055	171513	159501	233264	1.02538e+06	234475	280223	140767	137849	299107	308940	821684	129542	170659	249718	98671.6
200.178	3.64408	C12H24O2	Dodecanoic acid	0.34413	0.39688	0.59141	17046574	5827802	4.33355e+06	3.21427e+06	2.68014e+06	3.51905e+06	3.26607e+06	2.83495e+06	5020000	2.44794e+06	3.46669e+06	3.73005e+06	3668234	4710601	1.79805e+06	2680663	2.59313e+06	3.69764e+06	1.48257e+06	1.39779e+06	2.25142e+06	2531368	1.51069e+06	2.52493e+06	2.74418e+06	610721	2.98195e+06	1.74036e+06	1.38071e+06	5.05097e+06	2.03335e+06	17046574	4.71357e+06	5.13473e+06	1.95789e+06	1144619	3.01599e+06	3085358	3.78816e+06	4.77838e+06	3.65553e+06	3.57187e+06	2308994
150.053	10.2849	C5H10O5	D-Ribose	-1.8891	4.226	5.8961	10798982	899738	2.42015e+06	3.06138e+06	3.89261e+06	2.08982e+06	2.71856e+06	7.31458e+06	3196985	2547878	2700979	4.96151e+06	2.02437e+06	4771116	2225157	9662927	7.32914e+06	5550959	6.31871e+06	8994398	3511655	10798982	9226692	7.23452e+06	6.80164e+06	883036	3.6974e+06	2100458	1.07364e+06	1.36669e+06	1.70049e+06	3.65793e+06	2304263	837972	1.20323e+06	1.14857e+06	854293	526266	423275	322026	633334	815142	636900
290.041	12.7352	C7H15O10P	D-Sedoheptulose 7-phosphate	-0.72967	2.177	3.1251	1547000	403154	676184	1.20178e+06	1.547e+06	1.03358e+06	1.0296e+06	855187	627665	542266	575303	512386	639532	980399	414071	1.31506e+06	1.31902e+06	537137	1.02111e+06	1.48746e+06	740344	1.27095e+06	1.17487e+06	1.02042e+06	688531	191685	1.03752e+06	579052	330880	116227	320842	884386	245393	356887	319172	762149	706200	1.1341e+06	402155	211037	782765	690983	755814
182.079	11.9096	C6H14O6	D-Sorbitol	-1.8085	0.72408	1.0696	48190764	2.22506e+06	3.24248e+06	1.12681e+06	967272	1.03046e+06	2.32862e+06	1.48928e+06	48190764	4978794	3225832	14909887	6.7161e+06	3.40785e+06	14349808	1.6367e+06	1.95618e+06	5219630	1.91424e+06	1.58702e+06	1.34901e+06	1.58853e+06	1.35131e+06	1.76836e+06	1320320	1.938e+06	1.36655e+06	1.67027e+06	1.26467e+06	2.37749e+06	2.92743e+06	1.87783e+06	2.72004e+06	1780264	1.22321e+06	1.05339e+06	618533	731534	1.49075e+06	1.02697e+06	799239	811871	1.02835e+06
199.121	9.20984	C10H17NO3	Ecgonine methyl ester	-0.15028	0.27286	0.41714	853170	114182	251309	273643	313128	215383	216884	399994	663922	441014	485637	755789	420526	761025	438013	715119	678894	631592	591424	580069	532609	685118	586623	811546	576845	117648	529523	396501	217498	223422	304291	492865	853170	497694	412849	662623	590732	482269	332006	167438	500022	485363	522789
142.074	18.2463	C6H10N2O2	Ectoine	-0.016979	0.029126	0.052435	22933	8720.84	16794.2	13746.9	18581.9	10462.7	11450.7	16071.1	9693.78	11141.7	8599.35	17806.2	9792.41	15996.1	9835.42	20080.2	18200.5	16220.4	13391.2	18259.2	15725.4	20702.6	14369.5	16610.8	12222	9089.94	22933	9715.23	10275.4	8168.64	11376.5	14691.8	16732.7	19005.2	11252.8	18702.9	14362.3	17117.7	12146	10579.5	14362.9	15237.7	16758.3
229.088	12.5476	C9H15N3O2S	Ergothioneine	-0.73439	0.99221	1.4638	40191472	12713764	1.68127e+06	7238795	8700148	5059809	3778998	12182936	17899126	6988252	6733915	3.83145e+06	9347960	11689907	6.02199e+06	17714570	19301502	7147998	17465604	22939964	40191472	38873900	34610636	37416900	22236008	1.80848e+06	14665539	7349474	3.30061e+06	1054458	6.12261e+06	12504049	6791263	4719354	5.75463e+06	17091896	13286552	18102868	6773137	2.83381e+06	12519047	11623272	15365389
141.019	12.5944	C2H8NO4P	Ethanolamine phosphate	-0.20803	0.40414	0.60681	60709800	8342312	12879225	29624898	35795020	24990208	22349458	35219152	28584602	25651940	25512056	17621612	31556930	43352792	24571262	53260500	43088992	24503324	41812016	53564428	35714108	46109740	45880368	60709800	38952768	9304317	46239068	29844242	19362230	7.22527e+06	22401624	35843140	22792412	18268828	24778112	38581536	37767324	47186204	24419730	12170180	39851820	38274460	38016944
160.11	4.27673	C8H16O3	Ethyl (R)-3-hydroxyhexanoate	0.48614	1.112	1.6575	1553453	360414	299616	479863	335212	592654	636882	553770	264756	353515	294353	511419	584186	352063	306213	563710	427313	274091	340393	471341	432730	743098	586642	779756	609366	421534	293046	414810	283427	579880	465504	1.55345e+06	476912	675198	266273	794156	818107	1.1896e+06	554673	334673	755968	722783	859531
160.11	7.08012	C8H16O3	Ethyl (S)-3-hydroxyhexanoate	0.1561	0.35359	0.53072	524680	186508	305881	395282	322882	212073	196603	195696	343820	143519	243163	524680	411904	348650	195961	209711	323927	258878	225260	171566	207906	175470	158162	266866	201312	129583	202941	152288	285586	201593	175765	475121	369170	334348	207308	226086	235751	357932	412173	296939	363316	348136	284482
130.063	4.33287	C6H10O3	Ethyl 3-oxobutanoate	-0.72805	1.0642	1.5915	17687968	899809	2067446	5.27073e+06	5784030	3.78332e+06	6377708	11776415	1.54353e+06	7184438	3.97871e+06	8093764	5.91434e+06	6301228	4.61203e+06	11823401	6.77111e+06	5050286	8682477	13742287	3.73338e+06	14987490	15050681	15971198	17687968	15729706	3220363	3500609	2723526	2.45696e+06	4785020	8309337	14664186	2223306	1307583	2.05138e+06	3.42497e+06	3552438	2.45133e+06	4796590	2.8898e+06	2.71231e+06	9338217
158.094	7.0662	C8H14O3	Ethyl 3-oxohexanoate	0.1924	0.4872	0.69818	486887	196752	218501	273504	221530	141579	133542	189496	247093	102817	278487	200701	355948	200036	261648	287522	227794	277982	225879	168327	166478	235513	129077	298063	249538	99614.8	214158	99737.3	246841	155964	140014	486887	345655	260823	300455	179700	156316	239158	348731	355648	276846	271313	173971
130.099	4.19704	C7H14O2	Ethyl isovalerate	-0.53045	1.4247	2.09	20857268	10544625	6.71711e+06	8880212	6.81723e+06	9339302	10777299	10720929	5.26057e+06	9734574	6115778	6.53167e+06	10031229	7107523	6.7932e+06	12428203	12791377	5.25551e+06	11341687	17337212	15677773	18874204	16167651	17174236	20857268	9299496	4.64089e+06	6281257	5155847	9510964	8.29682e+06	19605252	12325259	5.11204e+06	4.17495e+06	4758362	6754842	5995650	5546512	8975431	7.29947e+06	5766351	8.02123e+06
174.089	7.06254	C8H14O4	Ethyladipicacid	0.17944	0.40414	0.6096	380262	144610	380262	262831	293076	114696	116236	166453	315906	140086	211987	269552	241943	266461	220039	185216	277569	352536	148785	143558	160638	217909	109392	229492	204445	118015	267606	93865.6	268652	167130	126679	332696	292027	349583	178506	213488	155249	247211	273553	246776	332587	368577	141594
116.047	4.79729	C5H8O3	ethylpyruvate	-0.19148	0.27151	0.41364	1008710	129755	227187	259677	264581	237838	278802	443655	160538	312857	211869	485716	291903	334228	217428	521203	273807	315558	320808	452713	223987	640964	575739	508964	526174	410770	234306	229089	175901	190110	256075	300734	1.00871e+06	212197	332047	157569	194220	243560	228543	438487	237680	230365	488202
165.043	9.06174	C8H7NO3	Formylanthranilate	0.015244	0.015524	0.027022	200237	74050.8	116941	112571	127239	93585.4	72117.8	97030.2	82011.6	74977.8	46559.1	69945.1	98664.6	100569	48327.7	32412.7	58288.3	50196.4	69499.9	72077.9	111568	79650.2	90454.5	66362.9	24888.2	107536	60717.9	51349.1	160169	48088.5	55984	132188	62639.1	81924.1	75108.8	15016.8	34741.9	74426.4	127305	40509.5	59066.4	61117.7	101138
308.158	15.7231	C12H24N2O7	Fructoselysine	-0.27944	0.86448	1.2739	142267	23482.2	78697.8	79810.4	86824.6	63799.1	58321.1	90813.9	66545.3	68224.1	72842.1	134410	78757	111847	64814.6	126804	82117.3	85630.6	90013.7	111240	60072.9	142267	92648.3	99706.7	70874.8	52728.1	129511	70969.1	48725.2	57985.1	59985.6	72769.8	94340.5	53608.9	76844.3	69525.1	61152.4	64886	44452	36945.3	59551.4	51058.4	82829.3
216.111	10.2478	C9H16N2O4	gamma-Glutamyl-gamma-aminobutyraldehyde	-0.21287	0.23364	0.34604	1622957	1.62296e+06	228511	268595	223821	273490	317404	497620	209747	309464	390205	354494	261815	250202	265369	449013	282940	346515	343315	443130	414189	375254	437735	248724	265586	518930	335987	413269	183851	187122	248192	265567	198224	220161	517448	338963	379589	346674	205647	440747	329095	395721	758491
275.112	12.1811	C10H17N3O6	Gamma-Glutamylglutamine	-0.34567	0.71011	1.0251	548101	312223	64849.4	208014	296646	298351	245117	353208	186406	182510	207526	71712.4	234621	270012	163809	494756	287615	94785.9	337601	393759	360297	548101	388139	302021	251290	221922	333381	161475	117062	0	157420	223129	243844	92395.3	283804	213693	333900	257719	123038	293472	196751	203201	443462
250.062	11.6415	C8H14N2O5S	gamma-L-Glutamyl-L-cysteine	0.09571	0.14572	0.22255	1753479	860758	317492	763178	534571	720408	655017	611037	560761	432242	565189	288571	587974	607101	543790	543552	599185	261471	517508	526424	663261	554310	672253	447679	618990	1.02585e+06	562120	593957	467778	226792	550069	522612	442204	333493	589264	530316	730166	552658	467151	981517	457281	453319	1753479
443.024	13.6284	C10H15N5O11P2	GDP	-0.21947	0.27314	0.4203	2555440	25480.9	708064	1.19215e+06	2.29648e+06	444319	793762	1.24174e+06	737221	608030	453769	1.7834e+06	531683	2176354	709130	1.23963e+06	1.81117e+06	1.08119e+06	1.24814e+06	1.39845e+06	2555440	1.52186e+06	1.61432e+06	2204997	1.94484e+06	283592	2010552	844287	491716	428920	572974	1.76822e+06	1.04602e+06	1.5636e+06	158638	2.04639e+06	1.40393e+06	1.55834e+06	525807	29005.1	1558014	1741607	1050152
573.087	10.6137	C16H25N5O14P2	GDP-3,6-dideoxy-D-galactose	-0.21646	0.16334	0.25487	939055	0	96330.1	125974	195634	61024.9	138904	211848	144724	136995	71771.4	308410	118279	176068	100055	240804	288944	233263	238396	234311	588567	212969	807754	939055	726824	62274.9	326780	197180	98009.5	135932	222969	144643	141252	380140	113429	430635	307554	345827	127596	50318.3	205659	710269	392445
589.083	13.5469	C16H25N5O15P2	GDP-L-fucose	-0.47921	0.90647	1.3461	184298	6725.34	59414.6	79695.7	120244	35555.3	56014.9	131934	78998.9	52874	45528.5	127517	45863.5	174312	59710.3	175783	184298	116923	130805	167370	148816	147522	143532	183218	122219	28309.8	171689	68820.6	34632.9	33222	56107.8	154822	104792	86980.1	13451.8	125677	78044.1	91163.5	30680.2	18711.5	80643.5	99251.6	96578.1
605.078	13.8522	C16H25N5O16P2	GDP-mannose	-0.53268	1.1348	1.7011	250567	8578.57	80810.9	105998	142948	50244.2	69242.3	151390	70053.4	76090.6	68149.7	185647	61626.9	157391	66523.7	250567	216718	183389	154919	197926	168941	183081	149685	228640	130524	26886.1	172896	84674.3	53260.5	49258.7	70906.7	135600	112537	104562	34148.7	133892	84890.8	109750	49864.1	13819.3	127798	108811	109684
138.032	4.56705	C7H6O3	Gentisate aldehyde	-1.0976	1.5585	2.2743	322510	40247.2	55793.4	53046.7	101343	44173.4	46720.7	114738	116782	42175.4	40250.6	77768.4	58786.9	101881	51517.9	322510	194264	148828	180517	248757	45571.5	48949.8	42402.5	37702.2	44229.2	40465.7	40334.7	49413.6	42369	35434.2	36309.6	97486.4	54674	45092.6	29084.8	32309	46956.2	39454.8	41261.2	17615.4	37510.8	22263.3	115323
197.082	10.5761	C20H26O8	Glaucarubolone	-0.88238	1.9797	2.8558	1484935	1.3208e+06	1.0031e+06	1.35201e+06	1.48493e+06	742725	740119	1.22617e+06	412717	258061	488871	721899	403114	891097	353893	940944	1.13684e+06	777986	912546	824155	249159	367117	413323	472178	341438	223484	1.36716e+06	809637	528793	361576	682993	479609	309428	258252	201986	441460	253381	365489	237876	155854	325604	346540	415893
339.012	14.1047	C6H15NO11P2	glucosamine-1,6-diphosphate	0.49969	1.1811	1.7702	183188	0	40134.8	49073.8	36563	38748.1	27157	60342	95400.5	79489.5	132939	94796.2	127188	147229	118697	58978.7	82148.8	94800.3	49877.9	55826.9	67091.4	40218.5	27225.1	111288	44527.3	62702.6	138281	127803	80475.8	97170.5	108498	62919.5	30515.5	111279	58151.6	141827	114279	99225.9	103034	22626.8	119655	84611	96883.7
486.206	16.5099	C18H34N2O13	Glucosylgalactosylhydroxylysine	-0.26906	1.0085	1.5102	63957	17273.7	37974.2	39642.4	38686.5	31222.2	25006.9	50390.7	44614.5	38380	46736.9	62755.2	45355.9	63956.9	41954.2	39473.1	45522.4	44533.3	45855.1	35938.8	40526.9	49897.8	36198.5	33038.9	46342.8	23474.5	46262.3	27364.2	34561.9	23409.3	37014.6	33655.1	19698.1	33334.8	28759.9	44008.6	31013.8	34783.5	24456.9	24280.4	38656.8	32371.7	61409.7
275.137	10.6733	C12H21NO6	Glutarylcarnitine	0.016692	0.015524	0.027142	883929	112290	252179	238030	387785	176688	292309	639269	221219	199915	341105	525994	307214	367876	209906	314499	271953	309388	671095	438043	478346	589157	467600	385696	545863	488546	479170	241029	146728	144883	180274	230121	790786	253309	229617	501352	297246	380144	183956	744098	285141	394706	883929
307.084	11.7256	C10H17N3O6S	Glutathione	-0.34585	0.97132	1.4283	104725744	10613293	37888492	60395612	65979300	54780840	48841128	95539824	58521240	51349396	52938960	56750704	57173340	87143784	47356092	100610264	89742080	60739192	71838392	101460056	60107200	83713680	99306400	104725744	75976672	19857086	88908320	64097492	35191376	28175830	56121136	81773528	64220836	43446612	31443948	67922664	68931664	68344424	36186664	15966437	63107444	63590440	59518452
612.152	13.0368	C20H32N6O12S2	Glutathione disulfide	-0.32132	0.27468	0.42474	2425082	118443	263083	398541	529308	243356	313492	335787	230100	195355	181038	358657	237580	564617	216831	688874	591253	360696	396708	893452	1.54115e+06	2.42508e+06	1.63733e+06	1810892	1.19145e+06	149932	914980	535676	225309	133117	351607	418137	178347	485376	257242	953806	828007	900369	516729	596648	630935	497976	905654
92.0474	9.69908	C3H8O3	Glycerol	-0.29182	0.90089	1.3348	4676511	1.65291e+06	1.68005e+06	2.41437e+06	2.46394e+06	1.58969e+06	1.75829e+06	1.68751e+06	2.10862e+06	1.7433e+06	1.75382e+06	4676511	3.49284e+06	3805462	2.3901e+06	2671267	2.34123e+06	1.99351e+06	1.83114e+06	2.61641e+06	2020402	2.76825e+06	2230087	2.52171e+06	1.83418e+06	822464	2.10167e+06	1.66416e+06	1585676	1749004	1.49238e+06	3.61522e+06	1.49126e+06	1.92934e+06	2.51214e+06	1.88209e+06	1712846	1.99209e+06	1.51966e+06	1.02854e+06	1.89429e+06	2.05738e+06	2.25119e+06
75.032	12.8993	C2H5NO2	Glycine	-0.22279	0.28668	0.4382	12517505	756380	1627642	3525196	5467929	3.2104e+06	3.19379e+06	7783958	5404619	3621230	2.95471e+06	2.77238e+06	3937002	6.13215e+06	3.25945e+06	12059567	8928047	4.01323e+06	6.96547e+06	9934125	6.60384e+06	12517505	8641970	12212839	8600085	1.49576e+06	8547041	4362841	2.79159e+06	801924	2.94777e+06	9432683	5053026	2.62013e+06	3.25638e+06	7.47058e+06	6165730	8234907	3.52764e+06	3173389	7609725	7050227	6549099
74.0002	12.295	C2H2O3	Glyoxylate	-0.093509	0.1989	0.29943	673508	119319	327184	450885	419216	212261	445654	455792	296874	384425	439588	373068	351041	434061	341720	440367	673508	552513	475049	408213	288220	455245	455569	448019	433306	219995	466230	412933	290891	191646	399392	558850	646869	418326	189261	581843	332417	259903	311478	160438	331410	340457	460143
151.049	11.142	C5H5N5O	Guanine	-0.19021	0.49642	0.71246	3832004	1.24944e+06	1.8122e+06	2502234	3.832e+06	2.95967e+06	3.10519e+06	1.2174e+06	2.29268e+06	1.33157e+06	1.084e+06	1.17382e+06	1.18478e+06	1.38417e+06	1.92619e+06	2.01241e+06	2.47704e+06	1.63476e+06	1.59378e+06	2104941	2.14626e+06	2.05378e+06	2.02649e+06	2.49689e+06	2.0126e+06	954199	1.5474e+06	1.39898e+06	1.71237e+06	909502	1.52577e+06	1.8161e+06	505864	1.80826e+06	1.66758e+06	2744817	2.56553e+06	2.17258e+06	1.91198e+06	1493268	1.63197e+06	2.25139e+06	2236212
283.092	11.1534	C10H13N5O5	Guanosine	-0.097437	0.079017	0.12237	2023314	2.02331e+06	643810	1.01778e+06	775976	542658	735925	241597	372745	189188	254902	250333	218265	270195	189951	301574	438497	256945	412515	364865	854055	504915	371684	441911	369358	185575	448377	210835	198391	115098	207940	358543	176303	478072	866119	591348	670903	563374	491732	864780	543396	511378	1.30327e+06
363.059	13.0234	C10H14N5O8P	Guanosine 3'-phosphate	0.35322	0.51464	0.73752	4510670	470694	1855655	4323572	3676504	2.24933e+06	3.03376e+06	710666	1.20617e+06	603090	646374	638589	910364	1.42117e+06	760915	891698	1.27093e+06	815465	1.12502e+06	1.18184e+06	2.58261e+06	1.4637e+06	1.45964e+06	1.91396e+06	1.79451e+06	800050	1.65799e+06	1084753	1.03225e+06	469534	848953	1.528e+06	500264	2.38182e+06	2.24968e+06	3.04054e+06	4.51067e+06	3.1569e+06	2.03327e+06	1.67348e+06	2.64374e+06	2.91933e+06	3.58315e+06
197.117	10.567	C9H15N3O2	Hercynine	0.47397	0.16009	0.24286	3507647	257237	100177	183182	146764	85090.7	104675	172656	149770	89971.5	141388	177948	114721	165232	96609.4	258514	337388	190103	234807	259265	759669	406622	366496	396638	196533	57857.1	153534	138623	81872.2	57496.6	86413.2	188091	157989	141834	3507647	208119	146012	172554	134370	166945	358177	113124	177019
116.084	6.94821	C6H12O2	Hexanoic acid	-0.085223	0.16009	0.24453	3913458	2817110	2.27964e+06	2597562	2.7148e+06	1.45835e+06	1.27017e+06	1.09328e+06	2.63287e+06	1.13255e+06	1.94169e+06	2.43391e+06	2.65379e+06	2.7286e+06	2.06177e+06	2.32038e+06	2.39154e+06	1.91311e+06	2.10714e+06	1.4959e+06	975535	1917220	642674	2.62669e+06	2246469	1.38234e+06	1.57417e+06	854679	1.75154e+06	1.58627e+06	1125147	2.82078e+06	2.55266e+06	1.96876e+06	2094401	1.60971e+06	943627	2.34555e+06	2422262	2.15742e+06	3.91346e+06	1.84787e+06	921088
259.178	4.60193	C13H25NO4	Hexanoylcarnitine	0.15271	0.29202	0.45092	9698114	2.07992e+06	3.54484e+06	5110736	5116339	3453314	4.22947e+06	6.69944e+06	4.06756e+06	4479071	4379021	4678757	4.61425e+06	5.20421e+06	3.50427e+06	7625821	6.96041e+06	6119169	4729750	7385551	6.03626e+06	8735287	6.51752e+06	9469386	8017288	1.5746e+06	5.99345e+06	5.12324e+06	2.41394e+06	3107427	3.55649e+06	9309358	6535319	8.18553e+06	4403654	9387182	8849209	7929438	5098637	2.45938e+06	6.74547e+06	6254714	9698114
173.105	7.90745	C8H15NO3	Hexanoylglycine	0.13215	0.24245	0.35888	372957	82086.3	105891	283491	101803	187684	85826.1	133518	240346	180640	304655	243132	230723	199137	180383	175587	115515	125622	134597	247174	189270	142802	139560	178575	122066	78590.6	116997	145292	141012	171311	212986	372957	150381	162891	153510	103008	210266	176312	364566	208698	157135	196054	260596
179.058	7.08016	C9H9NO3	Hippurate	-1.9233	3.538	5.0038	2000309	2.00031e+06	404928	388397	376858	274018	316312	383288	523764	267549	445929	581325	541814	531405	166771	1.06424e+06	1.24607e+06	841926	920224	1.04862e+06	1164389	825266	700872	729976	336240	137690	632310	315810	213942	197429	343267	616316	107928	36163.2	205895	0	0	138247	314790	0	55583.9	0	64527.8
188.127	20.0808	C7H16N4O2	Homoarginine	-0.71269	1.9448	2.8132	13361362	2.56531e+06	7921352	7.41478e+06	6.82702e+06	4939680	5461267	2.08006e+06	1.69053e+06	2.80958e+06	3.70549e+06	6131088	3.72383e+06	6.20793e+06	3.16431e+06	11168973	8586807	8183011	7.289e+06	9605030	4.89912e+06	13361362	7.07684e+06	8909735	7.68979e+06	2.83006e+06	7619027	5.35944e+06	3684711	4.21204e+06	3891298	1.64657e+06	3.78196e+06	4260558	3.03573e+06	6498436	4.04268e+06	3.65156e+06	1.71384e+06	1718126	4.4616e+06	4.15879e+06	4.67932e+06
168.042	10.3119	C8H8O4	Homogentisate	-0.11287	0.27151	0.40854	209701	20595.3	86310.7	106471	161293	73743.8	109864	148644	121601	152635	125133	204994	104818	160693	92066.2	169899	153605	155290	150261	166716	76966.2	145288	133866	140460	123405	72578.9	150615	112623	96902.8	61657.6	97496.2	116767	209701	123454	88640.6	129251	158163	123750	84388.5	110432	116968	115767	157148
157.11	9.15041	C8H15NO2	Homostachydrine	-1.3076	5.6378	8.262	363591744	197231408	129825256	185786368	180286352	130459176	134815504	198260560	199472640	122176416	128516160	182786464	136309728	177836720	96198600	363591744	291261152	264108016	208885344	319436224	210075408	275328416	258240944	263094160	170937792	35084748	147667680	110695208	46652360	94804344	88536456	165282528	93470784	77733240	91047688	97675608	80228776	77533552	65425280	20056370	54445364	70468616	58610144
127.912	11.1663	HI	hydrogen iodide	0.19629	0.28668	0.43909	188807	72183.9	50674.8	61928.5	85651.2	42953.6	49684.8	40863.8	69931.7	34352.4	42605.3	72257.2	107990	66249.9	40740.1	71370.9	86035.2	47120.6	54630.6	59506.8	90840.3	26964.5	59656	38402	45788.3	27530.3	23687	38777.3	30789.8	26709.2	26583.4	75025.3	56818.3	66294.9	142270	53451.4	44289	63880.1	188807	85379.1	85271.7	109547	80697.6
247.142	9.93185	C11H21NO5	Hydroxybutyrylcarnitine	0.82276	2.1686	3.0939	48209172	17369062	14809539	14650283	16729981	12987702	13763678	14064736	11035480	6181093	9740640	12454432	10148618	16418301	9882171	14069452	13782754	11670625	11256015	13818553	13433205	14465660	14428685	18929114	13931409	4.53801e+06	15063650	12735933	7.4284e+06	8927129	12619198	13894756	9242345	30764726	23400874	41513760	34934844	48209172	35184836	20852430	32999074	35271000	40961896
111.993	11.8271	CH5O4P	Hydroxymethylphosphonate	-0.73859	0.56614	0.81593	15947060	558466	569991	1.32528e+06	1162619	838634	844047	1.78794e+06	1.15558e+06	1.34115e+06	1.80438e+06	1.11301e+06	2045031	1.4813e+06	1.08404e+06	1.87666e+06	1.63734e+06	1.19634e+06	2.13305e+06	2264049	15947060	4.05345e+06	7872272	8452762	5.96357e+06	1.84817e+06	2.54194e+06	2.05117e+06	1.55086e+06	579601	1795257	947839	835024	1.05132e+06	2.94783e+06	1.46133e+06	1.34492e+06	2.53623e+06	1.87849e+06	1.03549e+06	1.6431e+06	2.75287e+06	3.51187e+06
233.126	10.6267	C10H19NO5	Hydroxypropionylcarnitine	-1.2526	4.8033	6.9323	210283	105502	80593.8	83806.5	109619	74261.4	66034.3	96499.5	95189.2	66480.8	83333.6	153246	99854.7	100734	57285	154458	142989	99699.8	102284	210283	116374	132557	119397	146409	127395	38011.1	92803.4	66016.4	25016.3	57135.4	80113.4	97137.9	67382.1	45344	69492.3	39048.6	23502.1	0	0	0	37326.2	40930.3	0
109.02	12.4853	C2H7NO2S	Hypotaurine	-0.2446	0.34687	0.51783	23217558	1.34151e+06	3.17281e+06	7.52305e+06	8067692	5270891	5905998	17293844	12380966	8.21443e+06	6.13207e+06	6.35682e+06	9088337	12985240	6606628	21455994	17116262	7397378	14163588	23217558	13362448	19964444	17439736	22527598	14274840	3152195	16560522	9020954	6.71364e+06	2.06149e+06	8293922	20762706	9927396	5142942	4718943	11147320	13708852	14516660	7.07947e+06	6123265	18233110	10328340	12683858
136.039	9.48769	C5H4N4O	Hypoxanthine	-0.40499	1.5585	2.2757	392179296	392179296	238739760	274342240	319162336	189447264	262990384	183717328	171512336	137363264	152543776	173925472	132685304	177586176	122755536	217298128	254459008	204563888	208454864	244174336	226072208	232039808	216400304	286214272	244396496	47614104	210728400	151692800	113499600	98504088	153338592	212406224	100801000	226349728	149572704	273630624	219400016	193764016	146964176	65299764	181093680	218912800	173361376
154.038	9.77898	C6H6N2O3	Imidazol-5-yl-pyruvate	0.23353	0.19386	0.2931	591599	215760	80909	60853.1	116209	69455.2	78721.2	88405.1	56579.6	66524.1	59572.6	118662	60861.6	86203	57761.9	115201	84987.3	84637.4	101906	110354	63545.9	159686	89626.1	134383	69385.8	55708.9	80394.8	86571.2	47715.2	45327.7	53584.3	106710	109132	112028	63836.7	134551	115056	90140.8	71020.7	50753.7	91143.4	118155	97367.5
110.048	12.4919	C5H6N2O	Imidazole-4-acetaldehyde	0.457	2.0387	2.947	404287	101684	108810	265571	216255	130258	183353	231378	276818	141807	199949	129386	179712	225902	176454	227968	113814	133915	192468	231530	149275	223486	241364	248157	238849	194209	228794	158959	166999	182200	92582.2	321586	311319	312395	223103	353738	276905	404287	301907	274245	214931	286125	340730
126.043	10.3406	C5H6N2O2	Imidazole-4-acetate	-0.19107	0.49642	0.71315	1291575	682298	527610	510566	488496	512654	479977	1.22756e+06	899248	671761	730899	1.0343e+06	866880	806986	523197	1.23708e+06	835242	1.0608e+06	799558	1.09898e+06	422446	599480	557324	578783	724505	489481	577477	562690	408778	375057	598423	644998	1.14935e+06	512629	1.29158e+06	515479	583423	740356	793139	517133	488685	672205	786890
348.047	12.2459	C10H13N4O8P	IMP	0.25491	0.29728	0.45917	1211939	240239	0	286013	692956	248155	319979	312233	366810	227788	206802	140992	287530	376160	209939	501937	632537	224050	426303	992078	585034	802446	909760	1.12608e+06	775517	88069.6	475468	355083	226592	85098.1	271383	509357	238759	480245	732808	939855	1.21194e+06	875652	465367	410008	676556	1008440	802614
117.058	9.30263	C8H7N	Indole	0.27015	0.7576	1.1218	1544741	467028	564301	679917	650236	474302	688133	818068	701666	638986	542381	943803	413724	969115	423156	929926	978161	652950	650814	994284	522133	1.10304e+06	1.13047e+06	714293	879899	274808	886909	583000	404315	435279	577974	1.01013e+06	1.54474e+06	1.06268e+06	683617	1.29405e+06	1.20047e+06	1.23413e+06	760206	718623	891063	1.03073e+06	1.06007e+06
205.074	7.72974	C11H11NO3	Indolelactate	-0.015533	0.010419	0.015608	1754838	264917	243220	251181	360050	228007	251283	222263	199847	195412	195328	306655	216383	275533	158141	552895	355645	306957	430911	396635	444264	503442	399210	345245	266898	204591	285894	218578	168954	153336	233674	259509	269694	211269	178382	254302	236346	240701	131045	142945	580714	203065	261285
213.01	7.67949	C8H7NO4S	Indoxylsulfate	-1.9011	2.4379	3.5059	1785857	1.02749e+06	257394	249416	245354	238321	243847	375207	441194	213231	297806	375991	308213	344888	232841	622215	561861	492838	1.16715e+06	602501	1785857	1.78508e+06	388230	364137	262424	285466	298534	202672	190596	167158	220939	192491	118401	78225.4	111086	87850.7	68827.5	201227	132178	202265	148274	44450	116346
268.081	9.9221	C10H12N4O5	Inosine	-0.11073	0.055782	0.093477	72265400	72265400	26411234	27754428	19996338	18703900	26948300	2.78391e+06	10005788	3.15014e+06	5235062	4.09617e+06	4.48771e+06	5.33764e+06	4070331	4676861	7064523	4.0364e+06	6.96382e+06	4056417	15466809	6.26788e+06	5.37253e+06	6.04619e+06	6.27004e+06	4268614	7184528	4410028	4589292	3.35845e+06	4.84885e+06	6.0536e+06	1262151	19299502	18880846	13020504	21047874	12869907	16254796	32725518	16710881	10976848	24436338
192.027	10.7742	C6H8O7	Isocitrate	-0.35477	0.70792	1.0162	6421118	762730	1.88146e+06	2.54038e+06	2558931	1.47336e+06	1.60865e+06	4387215	2.6052e+06	1.38678e+06	1.86837e+06	2.8741e+06	1.77669e+06	3221731	1808975	6421118	6042528	2.84189e+06	4.19608e+06	5243476	3677414	5.47535e+06	4992734	6.32518e+06	4567111	963052	3.31963e+06	1.91897e+06	1.1105e+06	1.25415e+06	1.59453e+06	3.4403e+06	2.61677e+06	3.93571e+06	1627006	3913361	2.7396e+06	4230093	2.26593e+06	1.98193e+06	3.40586e+06	3.28098e+06	2.91593e+06
167.058	9.26967	C8H9NO3	Isopyridoxal	-1.264	4.7216	6.5677	3069298	856621	1.57208e+06	1.58652e+06	1490304	1.36384e+06	1.32678e+06	2.03026e+06	2.09556e+06	1.27111e+06	1.46187e+06	1.89107e+06	1.28892e+06	2.05595e+06	1.08477e+06	3.0693e+06	3.00621e+06	2220365	1.66649e+06	2.58754e+06	892014	1.39668e+06	1352619	1.40854e+06	1.16777e+06	520243	1.38378e+06	1.24139e+06	818293	958714	1.23627e+06	2112536	380834	522839	349323	574970	474941	416280	286450	254913	372399	349838	494794
129.043	9.56755	C5H7NO3	L-1-Pyrroline-3-hydroxy-5-carboxylate	0.053499	0.045015	0.079135	42232976	21176968	8626928	9570923	7400662	7.02733e+06	7077159	10051766	9342702	6.73556e+06	9631651	9201680	17370562	9474587	5696087	11013173	8743988	8787208	7934972	11001457	8458681	10311824	10114679	10534920	7.82724e+06	4.41318e+06	7.61962e+06	8.28851e+06	4477358	4384697	6.55199e+06	13921055	9929006	9229034	42232976	10028342	8672747	10116860	8084082	7674270	7547673	11340239	10750175
117.043	11.492	C4H7NO3	L-2-Amino-3-oxobutanoic acid	-0.23603	0.64179	0.91583	3243517	901761	1.61223e+06	1.79661e+06	1.41385e+06	1.27854e+06	1364493	1.57564e+06	806090	1.44541e+06	1.47698e+06	3.24352e+06	1.55853e+06	1.36016e+06	1.20116e+06	1.26531e+06	976916	2229155	1.46971e+06	1288113	651118	1.60652e+06	1.21062e+06	639020	1.23746e+06	1.16273e+06	1.54364e+06	1.51821e+06	1.34437e+06	927427	1415342	844268	2.00387e+06	1.28256e+06	947778	1.14458e+06	1260310	751696	1.08212e+06	898940	814638	1.09228e+06	1.65254e+06
161.069	12.1151	C6H11NO4	L-2-Aminoadipate	0.019412	0.017106	0.033774	3563482	289286	775501	1.4641e+06	1.60063e+06	1.82202e+06	1.52814e+06	3.56348e+06	1.72212e+06	1.64388e+06	1.18094e+06	1.2092e+06	1.49251e+06	2.02143e+06	1.3119e+06	2814769	1.91491e+06	1.33316e+06	2.01038e+06	2.93135e+06	1.89773e+06	2.48243e+06	2.92731e+06	3172012	3.3817e+06	468401	1.99648e+06	1.82502e+06	759991	419588	1.26875e+06	1.82165e+06	1538875	1583865	1.50312e+06	2.605e+06	2.93402e+06	3.52515e+06	1.75024e+06	2.02002e+06	3244448	3.13719e+06	2.82587e+06
147.053	9.85006	C5H9NO4	L-4-Hydroxyglutamate semialdehyde	-0.29927	0.93761	1.3887	15109055	1.74608e+06	7.48928e+06	8.15596e+06	9963957	5.34062e+06	6665784	13710680	7520455	8851480	8773014	13723294	9201073	12388932	7181280	15109055	12915239	11752698	10687358	14072913	6.19508e+06	13019087	11267410	12220030	10636444	4.44984e+06	11288324	7817453	4704435	3.96329e+06	6496037	10508025	10622741	7988882	7.11308e+06	9778418	8.13141e+06	9376412	5855158	4722078	8377769	9875681	11051502
89.0477	12.3587	C3H7NO2	L-Alanine	-0.23954	0.9172	1.3596	143316544	36414020	55497092	87278712	92607144	98033328	80666288	107213576	92329856	82525160	82411376	74961008	83650872	118169000	76086752	143316544	105787488	85703192	108946736	131410760	75694056	108101600	101185456	115820456	103759888	45062336	110966960	84480784	66906576	36838624	77751104	99690776	71606176	61135780	63747616	96368784	94275800	101137224	66121956	51910244	103645104	96101960	92029648
166.048	11.2897	C5H10O6	L-Arabinonate	-0.55329	1.6428	2.3806	9403798	882871	2730205	5043276	5253138	3.33096e+06	3655646	6.71981e+06	4.57196e+06	3993582	4.27544e+06	4.47519e+06	5.17224e+06	6739714	3.47039e+06	9228027	7.4245e+06	5.1804e+06	5.86922e+06	8127168	4534185	8.03762e+06	7.62073e+06	9403798	7838146	2.04976e+06	7.25317e+06	4597505	2.58188e+06	1.78386e+06	3.64927e+06	6.55136e+06	3433046	2.50283e+06	7413047	4312248	3.37577e+06	3.21293e+06	1762263	1.04656e+06	3.91231e+06	4259771	3461233
174.112	19.6032	C6H14N4O2	L-Arginine	-0.28444	0.77932	1.1483	187760672	87363384	75064440	99619296	73213560	55073208	68192600	99014208	76442120	50753484	61512740	100979616	64102612	91860488	51969720	187760672	155639312	114210752	107992408	136971472	64571876	122585048	87392376	90289888	80861144	37199004	90843664	60480276	38050368	46291432	50171096	106678032	97674352	84913184	73135216	98813504	97508680	81154712	60332424	66311644	84947176	87068224	102088592
255.999	14.0958	C6H9O9P	L-Ascorbate 6-phosphate	-0.2157	0.39484	0.58456	88949	0	38735.2	45257.9	38404.1	21849.2	38981.2	68542.9	51898.7	33230.4	35950.2	66944.5	30401.9	64718	38318	88949.1	73457.9	77716.6	49561	76743.1	47095.5	83702.1	78085.5	87724.9	52558	9044.56	76233.5	40489	31322.3	24203.8	36759.4	75570.6	68774.4	58740.6	15456.7	57239	44587.4	47548	35739.3	16014.1	72952.1	51365.5	53383.4
132.053	12.5715	C4H8N2O3	L-Asparagine	-0.2618	0.40414	0.60759	22299558	2251107	3.38742e+06	9343698	10026892	6.84398e+06	5246210	13255785	8475066	6810672	6.11232e+06	4.21061e+06	8969399	14329813	7.1701e+06	22299558	13893832	5255379	10630196	16908696	10908300	16971640	13723311	17479224	11351948	2.09355e+06	14018973	7.91975e+06	5756409	1.30122e+06	5.835e+06	14033705	5001764	5088089	6845721	11624271	11581924	12538664	5117801	4.96686e+06	12500100	13432025	11881366
133.038	12.2807	C4H7NO4	L-Aspartate	-0.37725	0.86194	1.2687	54220580	8676668	15656700	25701608	27236802	26969056	18823260	47814692	31007612	20996830	22333284	23395194	28865912	45336032	22897748	48994240	43980568	24671916	37102148	52443624	31262000	42810328	39480304	54220580	29682410	6671871	47628860	29239256	16029127	8900078	24408024	29467902	13569473	15519277	18355936	33285948	30520006	39333340	17220242	6793434	34067476	32237396	33898940
117.043	9.84778	C4H7NO3	L-Aspartate 4-semialdehyde	-0.34287	1.1985	1.7934	710543	125750	372222	360244	436005	262133	319973	600568	337874	412165	441201	612929	415286	582593	336406	710543	652365	552298	468934	587848	259102	636652	510518	541675	499182	217493	479217	345239	217981	218041	300773	471859	465006	364797	470444	414783	212741	449780	267679	220488	375680	415357	494362
161.105	11.2551	C7H15NO3	L-Carnitine	-0.58331	2.9925	4.2946	3360968448	2275103744	1859280512	2256877056	2069717248	1558949504	1759525376	2764462592	2772913408	1513737856	1803634688	2671322112	1836455296	2664684544	1523141760	3360968448	3162395392	2876989184	2514865920	3210320896	3040704512	3066052608	2928639488	3293729280	2579796736	787173696	2726271232	1910614400	1080701696	1492432128	1719312384	2696705280	2668965376	1758600064	2074770816	2044450944	1536896384	1324596224	799673920	384769440	1425905408	1346157056	1477045248
175.096	12.8684	C6H13N3O3	L-Citrulline	-1.389	1.8589	2.6838	63606588	6661509	2936029	12450179	13879485	10065968	7.49977e+06	25838686	13930533	8688753	7521405	4.97936e+06	9655768	18756392	7.15367e+06	63606588	36274584	11316540	26852264	59472468	19311592	42442724	28206286	52457872	21577934	1.35351e+06	24785414	11551923	4489834	1375965	7244184	11852052	3.87522e+06	2.86267e+06	5.27038e+06	8746543	8317384	16191070	3.27153e+06	2064471	12565150	9068202	7.62862e+06
222.067	13.301	C7H14N2O4S	L-Cystathionine	-0.69661	1.8334	2.6286	147656	38467.1	40770.3	65683.8	49405.5	41845.5	29567.6	57648.7	69997.5	43676.5	39888.6	53830.1	43207.1	76106.9	47076.7	126783	101529	66456.2	84539.7	131786	82382.7	122205	105223	147656	87399.4	33515.4	85453.9	45151.3	39192	0	35117	75886.7	61775.7	37514.7	13667.7	60450.1	37383.3	62375.2	34738.7	38113.5	65232.4	45352.8	48136.7
169.005	12.6804	C3H7NO5S	L-Cysteate	-0.32757	1.0085	1.5118	1791847	486523	640214	1.05046e+06	1072139	778094	849009	1700010	959333	882990	874568	1.0977e+06	936122	1.51844e+06	781723	1.77686e+06	1.47683e+06	1162029	1.23786e+06	1.52553e+06	956637	1.62638e+06	1.43088e+06	1.79185e+06	1374529	346132	1.49442e+06	1.01751e+06	675076	483498	733306	1.12193e+06	1.03695e+06	853589	632409	1.21491e+06	1.01516e+06	1.14739e+06	681515	279981	1.10658e+06	1.15237e+06	1.23715e+06
121.02	12.0108	C3H7NO2S	L-Cysteine	-0.29258	0.88233	1.2998	218612	198124	186806	218612	116052	73492.2	103793	88257.4	108950	153444	201895	72526	108679	119686	156964	118144	204883	147341	169891	148300	88527.9	190251	154839	89218.8	130863	69872.4	127466	121040	81651.1	56115.6	154295	138966	163240	88229.1	89991	138907	127469	117568	51860.3	93161.2	116944	123325	180133
174.017	11.2121	C6H6O6	L-Dehydroascorbate	-0.38515	0.94763	1.4016	3822627	430845	1.10445e+06	1.46525e+06	1.45097e+06	1.00973e+06	1.06693e+06	3.82263e+06	1.60057e+06	1.12127e+06	1.53318e+06	2.34693e+06	1.39147e+06	2.20266e+06	1.30726e+06	3644539	3.46681e+06	2.22943e+06	2.60186e+06	2.82812e+06	2.05144e+06	2234279	1.98146e+06	2.91519e+06	2.28574e+06	559942	2.2411e+06	1.45053e+06	887031	828679	1.27432e+06	2.08131e+06	2127621	1.89854e+06	880846	2.17667e+06	1.65139e+06	1.8683e+06	1.17229e+06	973557	1.86365e+06	1.73879e+06	1.49254e+06
147.053	12.0629	C5H9NO4	L-Glutamate	-0.33248	0.79357	1.1699	359983072	33650576	88489880	192124560	205591456	186260256	151930640	333058976	216183632	181169696	182196960	141465440	223681936	301334912	180113424	326096352	294757024	158636064	242757744	355913440	259999168	311219968	331811904	359983072	307292704	64664064	349998848	259033632	151860160	63484536	208069264	254209120	129202376	113573632	147970128	224697152	254130672	247008832	126736224	75413536	228442160	229541536	220624144
131.058	12.0904	C5H9NO3	L-Glutamate 5-semialdehyde	-0.64071	1.8886	2.7275	103166616	12971427	23817054	44735552	52698248	46288764	37794636	67549656	50513568	35300116	37077356	28377918	39917980	52309676	38787400	103166616	72838448	49637756	62071560	92657264	60685728	75963232	80874896	89463520	80267224	14271556	70413016	51918756	29159866	14538821	34674604	60016192	24104322	25187320	22873978	45647028	39089992	43004788	21495276	6920552	47698532	45740976	30512764
146.069	12.4316	C5H10N2O3	L-Glutamine	-0.018105	0.019995	0.037896	604886144	87752600	123430400	274397952	382452288	272109408	236651184	445056064	300125024	265203664	254538768	165415440	286315104	417385184	256924912	470540384	363017984	186770272	396150272	444465216	307773312	489321184	401886496	485923328	364646144	116814408	505415616	313482880	240137136	73773608	252690976	604886144	353181760	198130528	294093280	395195040	385233024	413198368	228655472	285657248	392390080	376959520	366992000
155.07	12.0959	C6H9N3O2	L-Histidine	0.31896	1.3569	2.0035	168209808	37267588	73267104	96589488	93924880	85463472	78877000	107159760	74895328	79637856	80862896	94385736	91758168	102463056	79535264	118619624	101373632	70749488	92045904	112570408	84633344	121228720	117757088	115330152	146226960	57538032	111176584	121306848	68815880	50174280	85554752	115676088	168209808	113232768	99580936	144899200	148325088	161890224	109857400	133956392	147502320	142807296	141097984
189.111	12.4279	C7H15N3O3	L-Homocitrulline	-0.46528	0.93397	1.3822	3973250	511853	437238	1.84068e+06	1556395	1.30301e+06	1158240	1.29391e+06	1.38316e+06	1.07983e+06	1030173	964382	1.34154e+06	1859310	1.05098e+06	3.97325e+06	2.99952e+06	1608297	3395147	3292837	1774363	2.88355e+06	2.37781e+06	2412830	1856812	445543	2.01852e+06	1.47273e+06	961328	325291	1.05594e+06	2414084	507086	755901	1.27731e+06	1.50292e+06	1.76302e+06	1.86651e+06	1.22538e+06	910309	1.96006e+06	1.68653e+06	1.65974e+06
135.035	10.5146	C4H9NO2S	L-Homocysteine	0.77829	3.4543	4.8481	207484	13035.8	82076.6	88707.1	108181	85123.8	106350	49622.7	79232.3	77691.2	72607.6	96121.7	74594.4	70905.7	55274.7	65457	55420.6	50970.3	43592.9	64624	68847.8	154529	139236	119363	115391	50789.1	139879	133645	79763.5	103306	116896	99460.7	68804.2	168045	88445.2	191456	190065	207484	148730	100930	198226	158074	184910
141.079	7.8727	C7H11NO2	L-Hypoglycin	-1.1753	3.7553	5.3796	2369221	555520	768853	1.05993e+06	1.00409e+06	718298	774495	1.36263e+06	1.02814e+06	667807	639965	1.15913e+06	687730	1.09104e+06	810724	2.36922e+06	2.15276e+06	1.6931e+06	1.44663e+06	2.33294e+06	1.1344e+06	2.13773e+06	1.815e+06	1.9206e+06	1.27396e+06	249594	943510	683572	370241	660668	554923	1.29144e+06	685794	493826	338707	501726	589859	655681	482731	229291	459001	432387	600759
208.085	9.78758	C10H12N2O3	L-Kynurenine	0.66757	2.5238	3.6295	11330092	5.14566e+06	2.651e+06	2.85741e+06	3529540	1.90461e+06	2.87683e+06	4.04661e+06	2235229	1924761	2.77537e+06	3.69153e+06	2.30629e+06	3.33237e+06	2.29973e+06	4.833e+06	4.68255e+06	3.3976e+06	5.46184e+06	4.0734e+06	2.7365e+06	5.37523e+06	4.07485e+06	3.50625e+06	4.13637e+06	1.8436e+06	6.95827e+06	4.55784e+06	2.69092e+06	2.81757e+06	4.24092e+06	7636551	11330092	5520069	4.1211e+06	6101207	5176448	6526564	3.87354e+06	8813405	6541666	5924096	7003288
190.095	18.237	C7H14N2O4	LL-2,6-Diaminoheptanedioate	-0.066525	0.11172	0.1678	2152093	420681	1.20679e+06	1.2053e+06	1.44886e+06	756804	1.09071e+06	1.20525e+06	880494	681470	877104	1.47784e+06	1.01884e+06	1.44641e+06	808580	2.15209e+06	1.58676e+06	1251991	1314506	1575965	998562	2.06522e+06	1.533e+06	1.62543e+06	1.55885e+06	391172	1683884	911709	558897	513161	622357	1.42705e+06	1.85092e+06	1.56044e+06	909599	1.92874e+06	1.40934e+06	1.20075e+06	907481	1.02985e+06	1.4185e+06	1.51974e+06	1.66742e+06
131.095	9.74732	C6H13NO2	L-Leucine	-0.29917	0.80543	1.1886	357702048	136332928	162700592	227773008	309532032	89630592	180068800	270050720	125968952	153622736	145458032	283498272	179456752	269234240	162534640	324834944	325614080	191576944	291233664	357702048	145295040	297296256	289541856	248420416	232698528	205739440	228701312	86295928	126899024	54986620	86715960	285935168	264875040	210357216	140591648	226481424	150736512	250805968	167183600	116572256	204168384	262304400	277374112
146.105	18.2403	C6H14N2O2	L-Lysine	-0.061356	0.084078	0.12972	135979680	19976826	73830824	75923576	84521328	41389000	63171180	71371784	48082332	34252776	45252332	90503216	60308912	85417816	40500172	128980880	90523192	76861272	72289568	103595616	55940500	135979680	89588496	97672712	91619544	22045724	104815872	49096632	25775568	26946464	34160280	78471600	117769768	83897872	52037840	131162024	89113704	76805368	45238604	54021972	86560248	91860536	99248776
149.051	10.2757	C5H11NO2S	L-Methionine	-0.72648	3.1864	4.5319	342368032	111332424	146070768	151785280	182922144	109248240	139263200	233341936	166459856	124829920	144105792	250167504	138895840	187374304	118611336	342368032	293600768	255712432	274239712	304530048	136704400	210522512	181967056	173045328	160377952	97740152	185612192	140418112	98203408	74139600	108248000	179562144	115719000	125177024	75856552	144193744	123843200	90240200	74774424	95208664	103395736	112571792	149072368
165.046	11.2606	C5H11NO3S	L-Methionine S-oxide	-0.71483	2.174	3.1081	8179817	1.56678e+06	2026312	3.42305e+06	3.67746e+06	2.83028e+06	3.93394e+06	5.73208e+06	2677590	4.12143e+06	3797281	3345611	4.0632e+06	4.23001e+06	2.56505e+06	8179817	6.3177e+06	4899326	5.91257e+06	8070379	3591717	5.03547e+06	5.68885e+06	4230784	3.54946e+06	1.64532e+06	3.56059e+06	3.76296e+06	2.18152e+06	1.67805e+06	3.03248e+06	4756513	1.7012e+06	1.69225e+06	7465683	2.01503e+06	2894158	2.29933e+06	1.37537e+06	2.81054e+06	1.57787e+06	1.85646e+06	2.99632e+06
287.21	4.35818	C15H29NO4	L-Octanoylcarnitine	0.23692	0.30055	0.46393	11675946	538138	1.60425e+06	2.74106e+06	2.16955e+06	3044015	4461068	6.48235e+06	1733202	3.3071e+06	2.10107e+06	1.68735e+06	2.14218e+06	1894800	1.21493e+06	5131821	3.94498e+06	2809847	2.07235e+06	4.94981e+06	3.75124e+06	5.766e+06	6938161	5654072	6.58458e+06	1.48415e+06	3.00493e+06	4912510	1.14532e+06	2.52138e+06	2.97422e+06	6715173	4118450	4500455	2.78185e+06	6394239	11675946	5004263	2365070	1.19506e+06	2.97818e+06	2.9345e+06	6619355
132.09	17.1296	C5H12N2O2	L-Ornithine	-0.42143	1.1811	1.768	14203082	1.76396e+06	8070726	6.52848e+06	9401661	4806615	6224247	10293633	5999982	4929586	5.995e+06	10774229	7.18369e+06	10074695	5004484	14203082	10564058	10946053	9893147	12101379	4159015	12137287	7323382	7.48859e+06	7181973	2.93969e+06	9137203	4.97831e+06	4225567	3165294	4.1927e+06	8878228	9431270	6.05657e+06	3.32989e+06	8975015	6814861	5.14586e+06	3.2346e+06	5585339	6.26735e+06	6735806	7479622
165.079	9.30031	C9H11NO2	L-Phenylalanine	0.28433	0.67863	0.97529	527740576	103681592	167893664	175977424	196243232	120274488	167619472	253796944	161403744	129307840	145422560	237555408	140077424	215488560	108143272	312992000	280969728	219797952	211679392	287026464	137476912	298748576	245520128	240427008	230460256	66610052	237666320	154512080	84444760	93208696	139364384	267066464	527740576	289165184	180849392	363816704	334757408	308995584	205372896	193055744	269457792	273099008	315166336
129.079	10.8411	C6H11NO2	L-Pipecolate	-0.77511	1.3272	1.9693	168696576	11434304	38614812	54292616	55317184	36931508	39174684	63805928	85680336	41028688	45031004	59885748	42892320	73419480	37522876	168696576	146346592	129813128	111947112	149830960	40576872	75304456	67614568	81647520	57414640	23088006	102813792	67209312	42146396	40374708	61043520	62353188	20269626	22136668	13839051	27561658	23885544	34163916	15582691	4.14806e+06	32561520	29034208	41692232
115.063	11.1015	C5H9NO2	L-Proline	-0.08516	0.27151	0.40725	2417248256	483808000	1767020416	2012208896	2001989760	1477121664	1764739968	2417248256	1326146048	1794727424	1936784640	2321480960	1881267072	2328921856	1749596160	2348895744	2190089216	2076854144	2008034688	2166916352	1480610176	2128917760	1589879040	1894982656	1790001536	1266975104	2241713920	1759439232	1368625152	1244041984	1622852352	2052198528	2138807040	1842836352	1269997952	2031020032	1981619456	2177809920	1540351488	1241876992	1986667008	1992708736	2032455552
166.084	10.6506	C6H14O5	L-rhamnitol	-1.2668	3.6728	5.2179	103346	54529.7	16263.8	28093	35859	23761	24869.3	50692.3	103346	43972.7	38957.6	62546.8	65505.9	77536.5	55220.7	55872.2	35220.2	44699.5	33370.5	45935.5	32838.2	45189	43298.9	56005.2	43815.4	14907.2	48581.5	48502.8	30097.5	21908.1	33578.3	47032.9	15763.5	9734.96	23597.8	0	0	0	0	0	0	17197	0
105.043	12.939	C3H7NO3	L-Serine	-0.44707	0.71583	1.0348	44438500	2.47552e+06	6326829	13070619	18272060	11545442	9779547	25677448	16578946	11396642	11259706	9152478	14046486	24687488	11133822	44438500	34181080	13654917	25469602	41418784	20916204	41441268	28477190	43329512	27870618	3.24432e+06	30939630	15825764	8826346	3.09639e+06	9687525	25974950	11129723	7.97942e+06	10435854	20900718	20242334	25085804	11098403	7.76375e+06	23672118	21502284	18626116
204.09	10.4563	C11H12N2O2	L-Tryptophan	-0.29763	0.92426	1.3696	40878452	14461150	20501754	26865346	29715932	14829718	18556550	24228820	17212362	13135882	16045740	25389366	16091231	25752394	13698941	37616632	33174318	27725202	27028560	32805274	28071948	40878452	31463014	35393712	28912888	8451462	32835846	19888078	13258623	11429648	16516895	28279502	27315352	21479374	12932586	27728916	20010322	21166850	14599194	13476646	22669964	22847782	28035538
181.074	11.3444	C9H11NO3	L-Tyrosine	-0.11845	0.27411	0.42272	63925308	24498304	23778486	39801092	44261240	28491490	33864148	43814940	49291968	34001108	29616128	36994016	36222560	44064680	26801408	59550724	47628556	35387400	41958756	59754472	36823492	63925308	54165132	48274252	43663516	17756858	44528724	34295640	23160982	13639490	30111542	47198364	47871064	34189472	31798016	50063596	55688292	47347528	29643220	37643052	42828532	43438548	59120340
195.09	4.46467	C10H13NO3	L-Tyrosine methyl ester	-0.1681	0.19384	0.29049	948571	521872	262081	271787	245798	188088	134671	267296	254582	123978	185929	242620	230549	276344	186805	287480	207547	242254	205818	266739	724634	511419	240892	309371	325948	482691	308486	167855	90019.3	91694.6	157844	223816	190409	193422	172263	237534	206754	204935	232746	258007	210721	220241	948571
117.079	10.0833	C5H11NO2	L-Valine	-0.1269	0.73761	1.0877	5216246784	3516188416	3698088960	4258921984	4289493248	3689438208	3623330560	4723581952	4671617536	3769699072	3879197952	4538085376	4006358784	4522400256	3767786752	4525473792	4458846720	4685756416	4155043072	4702484992	4447864320	4595547648	4415063552	4848894976	4110140160	2141831040	4428550656	4117636352	2711076608	3632084224	3856783104	4167510272	4806190080	4071197952	4246917376	4336544256	4123867648	4276922880	3483213312	1380404992	3643691776	3807966464	4344415744
115.027	10.1355	C4H5NO3	Maleamate	-0.31465	0.80404	1.1828	295546	115879	73058.3	112091	72332.1	110419	63173	139033	67108.6	119124	115539	174742	145402	158256	106952	198383	143506	104496	104969	295546	241351	247977	142574	256032	223498	103183	134249	91292	90801	82308.6	93288	113432	110741	132754	128388	119098	128398	149488	82807.6	78487.2	134559	143662	172055
104.011	12.7866	C3H4O4	Malonate	-0.080325	0.14017	0.21179	687606	157342	161759	370701	337067	248500	209851	469080	438137	289297	278740	227823	473293	345835	297617	656254	303314	224498	325357	414535	310470	326744	370458	311493	338464	290457	302058	319359	245411	172368	317106	687606	238324	105176	435212	223325	279542	417403	473835	234087	263531	452730	312935
72.0209	9.67915	C3H4O2	Methylglyoxal	-0.37048	1.6573	2.4183	316232	108759	157060	190217	201828	145796	133729	132940	168005	162799	129634	316232	229340	285560	187434	283105	227506	196827	193899	211247	178635	241369	211462	215635	149590	67539.1	182250	133196	113985	132597	112261	253929	163849	160956	189173	171960	142035	167803	119538	85880.2	134894	144959	179479
140.059	9.30973	C6H8N2O2	Methylimidazoleacetic acid	-0.19788	0.64668	0.92382	1479456	955296	903780	878112	1.4489e+06	841089	1.14699e+06	1.03774e+06	887808	329058	484908	704364	652794	832992	440211	1.12978e+06	977968	856671	720543	1.04046e+06	856407	1.19273e+06	1.47946e+06	1.14556e+06	1.06684e+06	575141	1.20857e+06	950847	614479	639011	971754	597485	1.24465e+06	692108	737926	677146	706902	1.08078e+06	767919	794630	640252	571475	873168
144.042	7.09581	C6H8O4	Methylitaconate	-0.42359	0.58047	0.83369	518790	42676.2	99920.6	80833.9	104495	53055.3	78902.1	224706	114996	77335.3	114695	81842.4	518790	104639	90023	151561	132559	109147	103412	158269	105518	105713	76283.1	101927	104180	63712.6	70575	98741.3	92068.9	90217.7	67129.8	137033	101792	79414.2	64030.5	74953.6	61085.5	154849	87140.3	87861.4	84954.9	88226.3	30615
146.022	12.7444	C5H6O5	Methyloxaloacetate	-1.2478	2.3656	3.3564	11546403	104273	912216	2.77756e+06	3.83671e+06	3.38379e+06	1525097	9094481	3.28541e+06	2.97806e+06	2.86829e+06	1.92604e+06	3.89866e+06	5574649	2.88639e+06	10201426	4474844	2.27477e+06	5.29443e+06	10002576	4.60704e+06	10016559	9863478	11546403	7457343	1.29283e+06	4096119	3132655	1.93809e+06	445584	2968258	3.15862e+06	2.83539e+06	638177	1.76386e+06	1.85421e+06	2.23676e+06	2.52878e+06	1.00008e+06	991482	2.48774e+06	1.97343e+06	2.37922e+06
95.9977	8.83265	CH5O3P	methylphosphonate	0.060654	0.13732	0.2053	70934	24758.2	21427.1	24859.7	37042.8	18634.6	28032.1	26041.3	32976.8	28258.7	23494.8	36474.5	25884.3	29885.7	36063.8	48902.1	28150.4	32411.4	59509.6	38603.7	70933.9	36653.8	42209.4	40874.8	33304.3	49943.8	40967.2	35666.5	32649.4	26185	28703.7	43748.4	35399.5	42299.3	27686.1	35731.8	40723.4	39945.8	42621.9	28353.6	30726.8	47682.9	28459.8
175.024	12.2898	C6H7O6	Monodehydroascorbate	-0.057295	0.20968	0.31152	1392289	495005	1.19865e+06	926482	1.15276e+06	814419	960362	1.10754e+06	1.01079e+06	909841	1.20698e+06	1.30727e+06	903202	1.11814e+06	936749	1.11045e+06	1294626	1.39229e+06	1273724	1.07209e+06	966803	1101424	908442	1.06573e+06	1.14209e+06	719894	1.07526e+06	955474	830304	789897	975849	1.39061e+06	1.2264e+06	1.25611e+06	681700	1.22991e+06	1.01e+06	944144	1.01369e+06	658784	973648	1.08315e+06	984579
111.983	8.46485	CH4O4S	Monomethyl sulfate	0.081642	0.19384	0.29085	511394	177183	168180	179980	188337	169815	157661	177915	313665	192530	186131	215209	267572	159517	189039	222684	217677	195645	245289	229592	511394	323067	239961	262123	271623	202998	179987	216240	215726	260027	220479	312502	232389	228861	434657	206947	237139	250668	225737	295194	195995	222686	211384
180.064	13.863	C6H12O6	myo-Inositol	-0.40529	1.7141	2.4869	70006432	28489660	43452644	37150044	41666332	40105272	37634280	45170068	40532556	29163210	37470780	35426900	35244920	43657520	31012080	55656756	70006432	59078128	43937484	48747244	57727288	60322396	60097276	49946532	53343424	15778041	49850204	38827900	19643586	29790332	29650922	62792988	27037786	40933712	22885614	41478480	32814074	34298304	25583526	9607367	41747488	32485388	28275154
290.122	12.9962	C10H18N4O6	N-(L-Arginino)succinate	-0.4439	0.70036	1.0045	623583	52109.1	48083.1	163844	150667	157637	129305	343119	251107	122251	162374	140162	156087	284419	176063	580726	415972	178265	294970	623583	261814	445542	272470	520576	259925	71971.1	266024	193620	87880.7	40937	148398	354644	97865.7	138887	133645	299036	300409	230044	136283	70239.3	287512	244689	297198
245.163	7.37036	C12H23NO4	N-(octanoyl)-L-homoserine	-0.3816	1.2251	1.8282	101941280	40178512	48033428	57866848	46496120	35084228	37378452	73355688	55241704	31831962	46403344	60638732	42106420	51044976	31140402	101011872	101941280	83190592	72441640	90313944	42105056	70060760	54008772	61786060	65898352	14974046	52569860	42603088	20927662	28858500	32248600	55665996	44181864	48267312	41340056	60582964	65126072	50438488	33122532	23863686	54989536	56281172	46213728
169.085	10.829	C7H11N3O2	N(pi)-Methyl-L-histidine	0.61044	2.0143	2.9143	124056672	8324954	32918462	44410884	49839088	38340888	51258208	48080520	31658150	34045760	34530452	37208160	35793900	45730104	27521382	65837056	55913584	43304168	46827220	60903876	19571898	34348124	32786230	29335498	23490444	17685188	49203260	49882572	23883402	29714904	39229396	44483816	57904008	66792532	38669716	72102512	45707632	124056672	75723880	51109740	76640304	68045344	101766288
121.089	4.37402	C8H11N	N,N-Dimethylaniline	0.43049	0.65717	0.94411	334588	140128	151212	144052	78989.2	191207	91158.6	33413.7	157709	169357	223925	44669	228467	60082.8	232291	60104.6	57145.9	281285	58769	52364.3	64392.5	87436.1	40616.1	56196.3	50648.7	139829	60239.7	132893	246259	106334	138386	76667.1	55550.8	82642.3	321611	90031.4	110737	89180.4	270729	334588	92137.8	60521	195501
103.063	10.7059	C4H9NO2	N,N-Dimethylglycine	-0.66531	2.177	3.12	19467564	4.16805e+06	8122227	9122798	9986204	6.55064e+06	7275261	12912703	8612197	6942262	7.27144e+06	11897631	7016041	10841967	6100845	19467564	17393588	13812592	13467488	18205056	8432897	16471947	17145694	14879692	10544156	3070704	10436219	5894357	4.77671e+06	4.33255e+06	5423666	10026606	15689147	6.51224e+06	5829220	7187324	5202521	8.12919e+06	6.43703e+06	4993962	2320848	6.94446e+06	6985993
291.168	4.23027	C27H46N6O8	N1-(3,4-dihydroxybenzoyl)-N8,N'8-citryl-bis(spermidine)	0.4255	0.67863	0.97453	735012	39279.2	196143	88585.3	127673	66557.4	65305.5	553193	179028	225653	181970	95517.2	110685	104419	283959	244326	210489	270958	199856	297761	316121	259399	171569	258909	332452	249569	221490	143599	116012	147596	96748.5	416119	194695	207659	211009	191802	273932	241686	274374	735012	538575	597334	114834
152.059	7.10699	C7H8N2O2	N1-Methyl-2-pyridone-5-carboxamide	-0.9199	2.416	3.4398	27034664	4225558	12099955	12112942	14772121	6.83137e+06	8635090	7348536	9402599	12084113	14762564	22829820	13314218	17775644	11071648	27034664	21717448	20330940	20931266	22855036	6120292	17933094	9936215	16709183	10149981	4.53193e+06	20523628	9265807	8.10917e+06	7.74068e+06	7.42989e+06	22057588	15036820	3.34904e+06	5120726	3.296e+06	2.31118e+06	6992860	4.90815e+06	4.04994e+06	5849222	6467763	4.75715e+06
152.059	10.9518	C7H8N2O2	N1-Methyl-4-pyridone-5-carboxamide	-0.52257	2.4495	3.5297	616058	240142	240174	384894	362123	331035	419340	365630	288666	263877	346888	323850	311150	534766	192289	616058	348342	404385	406689	414479	342096	479322	367722	266086	341508	208594	304302	377842	273317	260382	339604	456292	117252	321497	93084.6	246721	222285	253472	218811	100736	134424	253096	222860
246.133	11.7523	C9H18N4O4	N2-(D-1-Carboxyethyl)-L-arginine	-0.26976	0.71859	1.0462	1324443	291599	529926	856260	841014	567499	646115	863394	762009	416164	466400	845460	670773	607494	366261	1.22276e+06	1.32444e+06	717977	775349	1.14537e+06	641502	684782	536214	661940	898399	362313	694787	534216	464021	304666	441728	641850	738037	643646	640125	1.01898e+06	654941	824637	447691	658332	501362	681133	556786
232.106	11.2707	C9H16N2O5	N2-Succinyl-L-ornithine	0.2869	0.26929	0.39818	2474160	1.50425e+06	562126	994019	697151	871594	859063	255583	439504	264942	372445	221736	376562	507776	261935	241768	286474	232861	457371	231190	652547	430601	159702	308960	178906	686918	490930	458456	365114	137871	394613	204798	133698	307527	700619	522134	1.13872e+06	644309	510344	846694	510106	375608	2474160
129.079	7.0752	C6H11NO2	N4-Acetylaminobutanal	-0.33151	0.71583	1.0348	28498968	2.79306e+06	10240631	9304283	11015258	4.6616e+06	6029185	9394454	11760158	10119557	12895156	13506501	17451544	14742904	10644825	14520624	15074003	18567690	11931458	13675942	28498968	26973028	20523862	22494536	20833926	5.10531e+06	22404538	10253886	7.42223e+06	5.86643e+06	9911008	13427555	10611485	13388763	5332962	13598564	9189793	15749844	7.03662e+06	6376534	12300605	11206740	15774125
285.096	7.83991	C11H15N3O6	N4-Acetylcytidine	0.22951	0.54479	0.77638	1682343	259144	1.07266e+06	968035	1.22018e+06	604299	916002	816344	642270	570277	563137	820953	391720	897110	560575	1.68234e+06	1.2796e+06	1.04496e+06	1338817	1.32376e+06	669813	1.49228e+06	978913	1.41837e+06	1.12185e+06	345894	1.37732e+06	853487	518234	582850	714612	824277	1.42849e+06	1.57421e+06	731924	1.68102e+06	1.29602e+06	1584209	1076705	1.1494e+06	1.34237e+06	1.39982e+06	1.3968e+06
463.074	13.4871	C14H18N5O11P	N6-(1,2-Dicarboxyethyl)-AMP	0.65218	0.88709	1.3127	791711	0	81300	246160	379179	105766	219850	89096.4	168166	71840.8	42082.5	164912	70902.4	271382	113536	212823	285682	185430	166259	404394	181301	348766	301707	379664	387669	28565.6	297469	173826	130568	88377.4	126352	468375	58756	632420	142830	695196	791711	436514	145099	66880.7	395338	550583	486959
188.152	16.6572	C9H20N2O2	N6,N6,N6-Trimethyl-L-lysine	-0.19207	0.29584	0.45623	27323744	3093017	7.06606e+06	8224191	9421689	5415357	7.06104e+06	10421576	8733387	5.30204e+06	6740812	10217956	6.67665e+06	10556488	4911508	20149670	15026984	11548766	12010648	16830908	10145525	19961726	16942256	27323744	14405834	2.66548e+06	11475967	7509558	3716905	4.61759e+06	5661081	14136881	17081366	9752743	7.51518e+06	13706964	10070341	11714649	8137887	8192568	10099281	10954846	11163288
188.116	10.8948	C8H16N2O3	N6-Acetyl-L-lysine	-0.099758	0.16009	0.24537	5660240	952146	1.78641e+06	2113406	2.49678e+06	1.61049e+06	2.2011e+06	3923471	1.7085e+06	2.02398e+06	2.32488e+06	2.90486e+06	1.72863e+06	2.57922e+06	1.74463e+06	4.42399e+06	4.17694e+06	2.75218e+06	2.96216e+06	4510408	2.76035e+06	5.66024e+06	5.41884e+06	3.89781e+06	3.61728e+06	939961	2.92422e+06	2.30898e+06	1.22237e+06	1.34173e+06	1.9337e+06	3343165	3227952	2.34612e+06	2.64482e+06	3629021	4127288	3.35235e+06	2.54258e+06	2.92572e+06	2.81248e+06	3.55557e+06	4.6175e+06
162.1	16.8858	C6H14N2O3	N6-Hydroxy-L-lysine	-0.41284	0.99832	1.4837	132017	57866.9	35684.5	48153.1	51397.7	31904.8	36827.4	44775.7	43181	25471.2	34977.7	47398.5	40341.8	48873.6	25297	102442	61443.1	54439.1	54943.4	97401.7	87648.8	132017	71813	65175	75965.2	18727.3	45653.6	38169.4	24496.5	21988.8	22533.1	52836.9	66235.7	43692.9	41091.2	72838.3	43850.5	54060.4	32004.3	36785.2	57292.8	37528.1	48502.6
160.121	17.5449	C7H16N2O2	N6-Methyl-L-lysine	-0.45091	0.81045	1.1992	9377037	1.1997e+06	3.16848e+06	3.4639e+06	3.69726e+06	2.95697e+06	3.63753e+06	3585929	2.06955e+06	1.87554e+06	2.11354e+06	4.39532e+06	3.08512e+06	4.44452e+06	1674209	9377037	5.93672e+06	4.05432e+06	3.92557e+06	5471541	3.00365e+06	8.34712e+06	6.96245e+06	5.43926e+06	4.50624e+06	1.26053e+06	4663438	2541329	1.58151e+06	2192927	1.8195e+06	4.30105e+06	6245893	2358361	1.66281e+06	8638571	2.81181e+06	2189180	1.14731e+06	794315	2670810	3.49932e+06	2.6747e+06
151.063	4.50463	C8H9NO2	N-Acetoxyarylamine	0.082081	0.26949	0.40382	377325	211799	172353	191310	251094	149789	176329	214286	335595	235164	193902	223520	233424	231117	195723	310259	238793	244962	205062	244582	299199	268534	288258	254798	291732	165335	182540	238287	197811	198743	186235	356414	300562	299706	257933	223871	276478	266896	377325	250305	210022	366360	198648
131.058	8.84101	C5H9NO3	N-Acetyl-beta-alanine	-0.027946	0.031878	0.05737	1846318	288145	568032	622420	687630	449548	464434	906832	524292	564787	521994	905966	508804	820108	362740	1.18107e+06	944857	808440	981999	966487	597298	1.30344e+06	1.38816e+06	1.01574e+06	927759	299764	724809	614186	303928	359644	532417	670164	1846318	647513	568356	907327	764484	1.00212e+06	703282	644912	699444	791105	1.14253e+06
221.09	10.4895	C8H15NO6	N-Acetyl-D-glucosamine	-0.22171	0.21054	0.31369	5620695	5.62069e+06	1286841	1.59992e+06	1.33258e+06	1.03573e+06	1.28662e+06	606912	729864	485570	733412	853817	667276	734584	592872	1.0569e+06	889693	661422	857763	853806	1.45233e+06	1.48587e+06	894901	1.13062e+06	762393	798813	874389	773009	766450	438612	637178	594812	1.18228e+06	994446	1.25003e+06	1.20918e+06	1.04992e+06	1.00191e+06	1.01837e+06	1.86522e+06	1.01759e+06	899548	2.07213e+06
301.057	11.8482	C8H16NO9P	N-Acetyl-D-glucosamine 6-phosphate	-0.2735	0.97725	1.4372	576411	521296	237940	473827	565725	441587	415655	433520	295681	292151	314919	242362	335134	516471	266942	448709	378119	254525	409063	475185	510148	576411	427692	533095	428941	177851	406295	338867	231038	138319	310299	357275	233192	277866	433830	422648	449281	468399	306583	220088	389777	393466	523154
205.095	9.68333	C8H15NO5	N-Acetyl-D-quinovosamine	-1.294	4.6614	6.4406	706273	268688	207850	297987	302378	192038	221785	419014	339042	208932	248764	330299	220726	282486	176386	706273	581636	536091	407573	644341	441748	598419	528516	505723	392798	82436.2	335851	238069	127072	173438	174753	290062	172645	131017	135724	184633	128682	119769	69700.1	47689	102698	108032	139635
301.047	10.7793	C8H15NO9S	N-Acetylgalactosamine 4-sulfate	-0.14001	0.39177	0.57988	524334	359280	276626	316436	335448	171509	256218	258981	427972	176757	232765	311650	232273	273380	178868	325820	345477	351577	376279	332831	320432	524334	335609	383863	316161	172168	309248	183906	153609	122573	161320	280285	411998	305385	192345	397327	320162	341890	288660	306649	300214	308345	442843
188.08	9.67038	C7H12N2O4	N-Acetylglutamine	-0.19949	0.53621	0.76429	2060671	270980	1.09125e+06	1.15418e+06	1.21544e+06	904263	1202337	2.06067e+06	935780	1327101	1436957	1.78444e+06	1.10525e+06	1609680	1.03991e+06	1801025	1.73796e+06	1.37957e+06	1358934	1898937	1.07723e+06	1.97421e+06	1.72357e+06	1.83649e+06	1.68575e+06	548263	1.68546e+06	1.1262e+06	682279	603839	1.15393e+06	2.01629e+06	1.763e+06	1327961	1.26237e+06	1354433	1.1738e+06	1.55178e+06	1.13374e+06	996402	1339836	1.13259e+06	1.5171e+06
383.143	11.4325	C14H25NO11	N-Acetyllactosamine	-0.35133	0.87672	1.2915	1129003	288977	314974	472069	532480	358758	303162	913475	503625	488043	630937	480078	503604	625485	685530	1.09071e+06	778211	456850	685986	882766	577035	1.129e+06	710221	1.08632e+06	733156	275557	680939	524166	343727	172646	457670	762406	319790	472172	404307	619564	523977	580328	327144	235326	544468	462870	1.02554e+06
175.048	11.9472	C6H9NO5	N-Acetyl-L-aspartate	-0.77043	1.3999	2.0511	90087384	1.1918e+06	8.30684e+06	38740872	43163728	43836540	22270804	59786972	27352798	28032318	21506798	12129793	37314504	63643632	20078568	82733824	49085096	15490000	35228808	80820616	68713296	65763308	90087384	86917168	58509372	5306182	55083576	43551180	16038217	7539805	26037354	52248396	11227623	11175055	15584333	31524350	43615076	43383144	10125839	2.44818e+06	37694844	30943960	24357178
189.064	11.6354	C7H11NO5	N-Acetyl-L-glutamate	-0.57432	1.8334	2.6251	1915060	606016	408688	1.11155e+06	1.18894e+06	822589	719158	1.53047e+06	715175	1.00035e+06	834431	705942	1.06836e+06	1.7783e+06	716115	1.83961e+06	1.24861e+06	669051	1.03719e+06	1.66969e+06	967856	1.52362e+06	1.37159e+06	1.91506e+06	1242730	415852	1.3772e+06	964985	507938	317370	810447	1.17998e+06	518931	430754	450773	751667	929315	1.08214e+06	441683	295878	969311	940698	977621
173.069	8.82437	C7H11NO4	N-Acetyl-L-glutamate 5-semialdehyde	-0.19073	0.24853	0.37038	335296	62291.1	68900.9	70453.7	71015.7	48001.5	63990.3	119968	69955.8	64303.4	62232.4	123958	72434	102608	69508	114306	117858	98404.2	93226.8	121435	80407.7	142646	131130	140386	82755.4	31467.1	95574.3	55571.5	35605.9	39225.8	50541.1	84374.8	96443	78232.1	335296	73521.6	63065.3	79223.3	104953	43738.6	59025.7	59056.7	84177.3
197.08	9.40411	C8H11N3O3	N-Acetyl-L-histidine	-0.31358	0.72323	1.0651	1084441	776072	328945	382253	408743	235367	374850	493433	315611	280860	268843	415782	319432	555108	248335	1.08444e+06	757386	568329	549826	936835	526428	822280	729476	474664	542495	153473	440434	332158	178034	223358	345636	599700	618095	423488	330369	497210	444625	338576	470908	511305	582094	447510	615404
309.106	11.2744	C11H19NO9	N-Acetylneuraminate	-0.41798	2.416	3.4585	1090745	739027	819811	972431	882592	1.02776e+06	947842	639143	562656	677542	762334	415803	740858	560028	461319	690766	664512	544893	518513	704786	1090745	785472	810553	838012	618761	316526	681683	732364	503662	312608	542701	705703	366302	488675	500398	576692	710117	549434	534624	455820	597797	463786	763237
130.111	17.2835	C6H14N2O	N-Acetylputrescine	-0.55931	2.3352	3.316	3475851	287764	2848907	2.85778e+06	3.01954e+06	1.78198e+06	1.85426e+06	2166191	1.5497e+06	1833971	2.38984e+06	3.00058e+06	2.15093e+06	2.80531e+06	1.73713e+06	2.5086e+06	2.56022e+06	1.97551e+06	2070979	2179111	2.28385e+06	3030939	2.63899e+06	3.47585e+06	2.63856e+06	558956	2759007	1.65175e+06	1.15888e+06	1.00589e+06	1.29921e+06	1.75559e+06	2.18092e+06	1.7838e+06	1.18046e+06	1.92132e+06	1.32834e+06	2.82914e+06	1.34153e+06	462998	2348583	1.61248e+06	1.71619e+06
253.095	7.8386	C12H15NO5	N-Acetylvanilalanine	-0.31275	1.0085	1.5141	101483	15347.5	54763	50943.1	69375.5	39659.9	61636.9	67995.3	83807.5	42057.8	44481.2	73205.1	43895.6	62942.2	29209.1	101483	78515.2	72775.3	72720.2	73550.2	41373.8	87771.8	66801.7	61697.5	60560.1	33838.1	61497.2	49322.6	35219.5	26315.7	40960.1	70345.6	79177.2	46631.1	38335.4	65965.3	77570.6	38347.2	35585.8	45793.1	41786.8	46118.4	52104.4
663.109	11.3768	C21H27N7O14P2	NAD+	-0.26795	0.65774	0.94756	4278720	251863	1.48181e+06	2003764	2.80259e+06	1.51168e+06	1.71578e+06	3.6856e+06	2.18809e+06	2.55708e+06	2.71924e+06	3.24259e+06	2.25536e+06	3.69215e+06	2.22449e+06	4.27872e+06	3919286	3.20952e+06	3.05123e+06	3.67849e+06	2356642	3.7955e+06	3.62274e+06	4.15986e+06	2.39202e+06	1.15219e+06	3.88959e+06	2.45897e+06	1.79547e+06	1.26079e+06	2287880	3441417	2834659	2.1245e+06	982364	3.23243e+06	2.0677e+06	2.80653e+06	1.2487e+06	497099	3.08701e+06	2.67937e+06	2704048
176.043	13.2694	C5H8N2O5	N-Carbamoyl-L-aspartate	-0.21336	0.34356	0.513	918523	19886	135947	309948	248373	155203	153414	887576	344570	536128	554723	671126	556207	918523	558526	720125	554676	630469	529034	548124	201801	478361	321399	530983	292150	138875	673140	448733	425991	162057	376434	580181	540332	253935	303293	407705	383055	436927	270559	214464	379130	356610	589452
132.054	10.6017	C4H8N2O3	N-Carbamoylsarcosine	-0.14795	0.24997	0.3732	11835908	1.63425e+06	3.57102e+06	4.62963e+06	5017706	3.35932e+06	4.17073e+06	7183540	3.07133e+06	3.25621e+06	3614814	6083958	3.6049e+06	5417749	2.74361e+06	11835908	10114703	7.16671e+06	8423802	11509351	4360798	8302806	8939082	6.15074e+06	5.72629e+06	2.24606e+06	6687962	4955805	2.77589e+06	3400995	4.52838e+06	6.34172e+06	6029001	5159865	3.09506e+06	5539473	5262641	6.73194e+06	4.61074e+06	3.55194e+06	6474329	6.15556e+06	7.64274e+06
190.059	13.0113	C6H10N2O5	N-Carbamyl-L-glutamate	-0.31664	0.71011	1.0205	902210	215518	227741	352226	405778	273710	265815	601853	354168	368682	354798	321265	428324	582841	310029	902210	687510	395752	525094	740134	502194	802712	650600	862076	592586	184850	625679	394750	233617	154426	286445	477176	321566	224486	296221	473525	455525	668380	304644	241244	562867	466015	658876
255.111	8.39511	C12H17NO5	N-D-Glucosylarylamine	-1.0437	2.2265	3.188	3900133	1.06363e+06	1.20922e+06	1.415e+06	1.27477e+06	1.00759e+06	1037593	2.92326e+06	2.20231e+06	925012	1.26768e+06	1.60749e+06	1046718	1.82448e+06	1.02212e+06	2.52817e+06	2660784	2230742	1.80137e+06	2.45808e+06	2.55544e+06	2.3775e+06	2.28054e+06	2.65073e+06	2168408	956449	3900133	2.71023e+06	1.38952e+06	1.79263e+06	2083139	1694704	587821	289114	242572	386582	251963	161574	102310	0	247702	265074	227535
174.137	16.2968	C8H18N2O2	Ne,Ne dimethyllysine	-0.33381	0.39688	0.59463	8678016	440239	1.63974e+06	2.26482e+06	2.01015e+06	1.37272e+06	1.41075e+06	2.18884e+06	1.23447e+06	1.0038e+06	1.38875e+06	2488935	1.36756e+06	2209761	887527	5686995	3.33957e+06	2.52279e+06	2.378e+06	5014309	2.37476e+06	8678016	6.84213e+06	5.08914e+06	4.68505e+06	750932	2.49394e+06	1.53573e+06	701992	1.13438e+06	1108485	2797482	5.86729e+06	1.79504e+06	1.60715e+06	3.23784e+06	2763429	3.27963e+06	1.50215e+06	1.80965e+06	2311629	2.24528e+06	2617937
174.064	10.4356	C6H10N2O4	N-Formimino-L-glutamate	-0.64275	3.0412	4.3644	996828	97466.4	621514	610008	677982	377572	477471	814052	490148	434449	583404	754163	535959	869866	482472	824895	996828	880231	636974	770454	789137	835500	630654	856213	782602	205740	717666	508940	376791	390322	453253	555665	495341	326245	621100	372972	291938	468581	289331	157330	370152	425982	435299
177.046	7.09301	C6H11NO3S	N-Formyl-L-methionine	-0.43029	1.4035	2.0593	1261417	619537	643085	794139	812626	455731	448695	760730	695582	449411	719724	1.03268e+06	642755	977258	499003	1.26142e+06	996483	1.01427e+06	956378	1.01301e+06	512675	905902	708154	1.1523e+06	753520	199642	986489	452406	384482	275882	424685	641269	573187	800016	302009	806319	450720	899861	435114	286026	715118	855673	502878
202.143	16.5748	C8H18N4O2	NG,NG-Dimethyl-L-arginine	0.11886	0.23033	0.34007	36761724	5.51252e+06	17523002	19057560	22056850	12140285	15874063	20140776	14005271	12032531	14727800	28206768	15344373	22277774	14066227	33797880	25445334	22983848	23795400	30495270	14105254	34101228	24043408	34551264	24905762	8687519	27540832	15267045	10302592	10887295	12942433	28233048	36761724	26742678	17248164	31746120	24979704	27387332	18219856	20396492	25934108	26064688	30681998
188.127	18.0711	C7H16N4O2	Ngamma-Monomethyl-L-arginine	-0.1755	0.28668	0.43907	6885334	725298	2920897	3.23979e+06	3.5025e+06	1.68509e+06	2980877	3534598	2.11921e+06	1.69775e+06	2399885	4261235	2.40394e+06	4222246	1.92387e+06	6885334	5.18217e+06	5.55467e+06	3.72351e+06	5827405	2.03811e+06	5679077	3.78307e+06	4.46139e+06	4.01387e+06	1.24681e+06	4628795	2.71533e+06	1.29266e+06	1.60019e+06	1.89026e+06	4.15778e+06	6070147	3.31418e+06	1.8878e+06	4898069	3.44588e+06	3.38413e+06	2.04903e+06	1.73688e+06	3.93862e+06	3.47867e+06	3.99627e+06
187.121	4.48215	C9H17NO3	N-Heptanoylglycine	-0.098046	0.097008	0.14592	419564	48437.4	78632.3	180340	88482.2	158838	67727.8	93780.2	220587	105386	65751.8	133476	347073	122504	166461	297696	123368	71639.5	109138	281973	296237	85038.2	336549	380240	87721.4	62248.7	65693	68236.2	152728	140218	157953	419564	80048.8	146660	69018.3	88501.8	183638	237893	324837	124654	131841	148417	119550
239.095	8.00793	C15H13NO2	N-Hydroxy-2-acetamidofluorene	-0.16912	0.35359	0.53253	49469880	9818135	15206822	17023518	17553658	13321541	12960070	22554194	39402444	23062856	25224328	33457916	24305814	29890272	19441038	44130948	47931800	42853372	35215688	49469880	29616118	37318328	32803798	41626044	28350244	12473930	39668744	31742218	19034944	20201624	28082428	31390242	30619166	25032662	16443638	31661910	26215118	28837508	19330928	8914101	25457914	21332978	27500212
147.09	7.22643	C6H13NO3	N-hydroxyisoleucine	-0.014103	0.013656	0.020938	746362	284664	257986	467861	248765	177086	165886	225733	462637	240446	329965	531736	483466	26655.6	161584	277119	566603	669448	216507	680178	214121	120154	97718.5	294190	147759	135976	250856	171126	177580	304830	177261	746362	220244	223006	242003	209019	156712	270471	401855	308927	167720	376436	396692
191.043	13.3606	C6H9NO6	Nitrilotriacetic acid	-0.50231	0.67209	0.96596	351058	52132.1	48154.3	61007	73561.6	61471.1	59780.1	87224.5	76444	46337.5	46151.3	64060.9	53913	81916.8	35413.9	135026	84222.7	63856.7	228422	117377	193952	351058	121107	113756	99422.6	97732	105514	69288	43081	28124.8	38466.4	69937.9	83618.2	48111.6	45034.2	69453.7	65015.5	78080.6	34909.4	55848.9	62859.8	64174.2	219589
99.0684	11.6225	C5H9NO	N-Methyl-2-pyrrolidinone	-0.81313	2.6459	3.8723	633737	435979	307579	194807	202990	249874	482622	446288	421060	163204	331198	210768	337193	206552	159494	633737	585942	609271	459196	595483	351872	439208	488527	233979	407142	214709	400117	306323	250291	284568	309793	240677	145037	137536	107936	394726	210618	196009	78866.1	57708.1	161129	333534	195737
155.035	11.9725	C3H10NO4P	N-Methylethanolamine phosphate	-0.68012	1.7141	2.488	379210	40841.3	58183.9	148544	167000	118503	116246	157604	231649	149031	126358	77497.1	137789	232491	126400	358810	262826	166190	170569	379210	223567	262978	316869	296771	243968	68881.4	228554	170162	110435	0	130936	205140	40619.4	66814.6	96939.9	148445	113035	119848	85647.3	60149.1	159600	156902	140810
125.095	18.51	C6H11N3	N-Methylhistamine	0.025595	0.014041	0.022373	636191	636191	70493.3	40431.9	64926.6	33328.8	51648.4	78591.3	71164.3	42001.9	41704.2	50616	46536	51520.6	42403.9	108228	110327	88458.5	106196	109300	68078.5	96927	105138	113829	113033	23309.5	107003	45122	36593.2	30248.8	54465.5	66509.2	166541	105248	82380.7	114050	116738	149329	119557	219037	123086	107910	109310
93.0579	19.3674	C6H7N	N-Methylpyridinium	-1.4364	2.6252	3.8023	78470	12609.2	16396.2	13907.9	17138.7	9195.41	16188.3	33952.2	34345.9	13879.3	15250.7	17555.3	16294.4	27549.4	11131.3	78469.6	63133.7	38080.2	41846.9	67892.6	19042.3	31854.2	28541.8	28100.1	21678.2	5974.85	23288.4	13249	14540.9	9059.32	14924.1	22185.8	9971.64	6569.48	6142.21	9081.59	8469.1	5370.46	11371.4	0	5860.29	7360.69	0
102.079	7.06729	C4H10N2O	N-Nitrosodiethylamine	-0.00020429	0.00054276	0.00054276	627097	424331	412464	326905	406604	287740	425568	425295	221059	333880	563436	432785	189864	211068	164548	430998	627097	595003	348738	417610	210150	471980	289362	478885	572111	287737	448002	361319	417857	426528	289304	395194	571069	294325	282508	442148	373720	433568	534146	248593	499531	380673	407639
215.152	4.34098	C11H21NO3	N-Nonanoylglycine	0.17097	0.12265	0.18108	13382476	388174	1.47288e+06	3.88379e+06	2095736	4.04232e+06	1.98319e+06	2.07278e+06	1.13393e+06	1.12821e+06	979514	1.90706e+06	4788327	1.77557e+06	2.16399e+06	9056258	2.77718e+06	1.09712e+06	1.79627e+06	7163784	1.88962e+06	760255	3.26852e+06	3.23887e+06	1.63589e+06	571571	1.64331e+06	1.84641e+06	2.01201e+06	2140852	2.93153e+06	13382476	1.18906e+06	1714536	1.52068e+06	1.07199e+06	3437236	4.58746e+06	8.1607e+06	2141422	1.55678e+06	3894215	1719878
158.131	3.85325	C9H18O2	Nonanoic acid	-0.063792	0.062052	0.10087	115655072	60439224	67133600	67039436	23245908	49101880	38084512	37346888	76394648	73345216	75891024	44210792	87386248	20550070	31828676	38304196	26783918	51081444	31228436	17563474	24929710	33873880	26172594	34332928	32737418	13602170	46337908	26431624	32110970	31508284	23356004	106470576	39844416	51292040	14802766	6.62548e+06	33225866	21492506	54446408	80513400	25770238	35706548	46276404
175.03	4.79527	C9H19O12P	nonulose 9-phosphate	-0.42762	0.53614	0.76171	362105	62927.2	36080.9	114805	96410	32593.1	56297.1	161961	91756.8	30096.9	46352.3	166065	56773.1	130215	45243.8	128915	189637	79053.1	148725	93610.8	197585	88644.4	123079	362105	143448	25015.4	79017.1	35666.9	20043.8	49155.9	44664.8	225104	172253	87520.4	16298	83158.9	81651	130463	28339.8	15726.5	244268	89673.3	95848.4
289.08	11.1101	C11H15NO8	N-Succinyl-2-L-amino-6-oxoheptanedioate	-0.47671	0.54479	0.77789	291968	5522.9	59795.1	77809.9	47914.9	25774.4	13848.2	291968	58996.7	86360	122990	279629	96908.6	137216	81889.9	160563	147316	156246	138095	143310	39207.4	87426.2	57845.6	85861.8	77254	36451.8	137618	70592.9	42625.1	40762.9	60644	132504	266583	108008	0	72885.4	0	59453.9	38257.1	24695.1	56567.6	66530.9	45027.9
247.069	13.3165	C9H13NO7	N-Succinyl-L-glutamate	-0.36899	0.84864	1.2493	310682	0	102219	164309	170174	135708	114083	207994	116563	131056	145159	159233	135568	235848	145610	282623	209531	167771	183323	268584	152871	221618	232282	310682	258989	39827	291356	154413	77981.7	51813.3	127245	229422	136295	135764	90530.3	190019	128913	193922	77736.3	33124.5	174964	160901	130514
161.069	9.03214	C6H11NO4	O-Acetyl-L-homoserine	-0.72463	0.997	1.4752	7635038	3796577	2.85652e+06	2.69008e+06	1.02175e+06	2.81134e+06	1495105	618091	559621	908108	1.53989e+06	1.01844e+06	1.60923e+06	2.39767e+06	546995	1.68888e+06	1.96181e+06	797652	633819	1.4277e+06	2.74554e+06	2.5742e+06	1.77687e+06	7.63504e+06	1.68179e+06	2.00014e+06	1.47741e+06	1.04536e+06	782470	446854	898350	1.19167e+06	992310	1.68919e+06	1.44909e+06	631093	819947	656486	1.25933e+06	1.6901e+06	709791	1.80312e+06	3046583
231.147	8.07042	C11H21NO4	O-Butanoylcarnitine	0.29013	0.90229	1.3391	1871969536	806350016	841673216	941267072	844172096	647202880	683971200	938579520	979226752	593758976	844129408	1029954240	706167296	1055954176	626261696	1137555712	1087519616	1118042752	866357760	1068626496	1049117504	1238261120	1034730496	1464393216	1014866240	340026304	1167774720	832849792	508128064	578811840	716467392	1221964032	1123019008	1329546752	961098816	1639056384	1252726528	1730946048	1167960064	459790368	1520911744	1405435392	1537632768
129.152	8.47775	C8H19N	Octylamine	-0.040309	0.75058	1.1109	1731176	1513449	1.48758e+06	1470681	1.40139e+06	1.62284e+06	1.50609e+06	1.57232e+06	1.42974e+06	1.68157e+06	1.66356e+06	1.50836e+06	1.49084e+06	1493547	1.43149e+06	1.55703e+06	1.55261e+06	1.63062e+06	1.73118e+06	1.55206e+06	1.50992e+06	1.60073e+06	1.64786e+06	1.60256e+06	1569700	1.61577e+06	1.54784e+06	1.60323e+06	1.44147e+06	1.6054e+06	1.5529e+06	1.43452e+06	1.42149e+06	1.48694e+06	1.54706e+06	1.51554e+06	1554242	1.5024e+06	1.47737e+06	1.62768e+06	1.46624e+06	1.41822e+06	1.55463e+06
217.131	8.88797	C10H19NO4	O-Propanoylcarnitine	-0.19652	0.647	0.92886	88537640	58589800	67340584	72142808	73384656	55546912	56384708	63611908	60026320	33712504	45317572	60680172	40907244	59128196	32084876	75786312	79223560	70626248	55425292	71296728	59617336	75035816	55648868	69389320	57803848	20283786	60603788	48323708	23976794	28685424	43094500	68904592	45261556	65128384	38359680	88537640	65836208	66466028	38461444	19289464	64176472	56597736	63019512
156.017	9.70142	C5H4N2O4	Orotate	-0.018443	0.024382	0.045519	19298758	389949	9718587	16357144	14130043	8643644	10680332	15552520	6739796	11137406	9760349	18365082	9556723	16400634	10463870	15782095	15417565	14799979	13285013	16842200	7643808	13387004	15348339	17594302	15584211	6.79393e+06	17786708	13357282	8599209	7498549	12676635	12404798	11083687	14504450	6679470	19298758	15350015	15862031	8692775	4399351	13964078	15932992	16340661
112.027	9.38667	C4H4N2O2	Orotate(Fragment)	-0.0070076	0.012305	0.018539	14209875	10445752	9142015	12181108	13708892	8.11246e+06	11860284	8.01136e+06	6428345	6.11237e+06	5.17632e+06	9495044	5.11618e+06	9035789	5.72577e+06	10018361	10107639	7825970	7963653	9857886	6.43023e+06	9872024	8916388	10276554	9490894	3636075	9416352	7.04776e+06	4636905	4.2117e+06	6.9714e+06	8723855	6.17843e+06	13255518	8145401	14209875	13161831	11380301	8554303	5802662	10784294	11295682	10795927
288.06	10.9109	C10H12N2O8	Orotidine	-0.18485	0.64668	0.92266	4909091	1.46455e+06	2544089	4393889	4.02948e+06	3.06638e+06	3274450	3667364	3.03091e+06	2.85947e+06	3.11021e+06	2.96197e+06	3030738	4.10911e+06	2.84323e+06	4.06396e+06	4.19681e+06	3.51274e+06	3.70784e+06	4349096	2.59338e+06	4.55868e+06	3.94168e+06	4.90909e+06	4.15382e+06	1.576e+06	4281515	3230160	2.1333e+06	1.55756e+06	2.79508e+06	3.66384e+06	2.6707e+06	2699437	2.79938e+06	4289355	3.97224e+06	4.03219e+06	2.55567e+06	1.26143e+06	3.76537e+06	3.41611e+06	3.91268e+06
97.977	12.0367	H3O4P	Orthophosphate	-0.1513	0.37342	0.5568	27985678	8.29654e+06	9149966	21164830	18518438	13396660	11683077	21167172	17584910	12934557	14234076	12243642	15464763	22867894	13404541	25099768	22957284	15005280	19277488	25083486	14855259	22405710	24579738	27985678	17447416	10017823	23190846	15000023	11181261	5.31737e+06	12450388	20279588	14407494	13421493	15816489	19615304	17974724	24786032	12639778	7761883	18297646	17546954	17700762
219.074	11.4874	C8H13NO6	O-Succinyl-L-homoserine	-0.32978	1.0068	1.5008	1484123	314092	526552	1.05031e+06	913520	796415	704818	1.20943e+06	600868	1.01254e+06	807888	984758	1.01933e+06	1.18684e+06	719220	1.22588e+06	713331	805818	1.09824e+06	1.19913e+06	498823	1.27298e+06	1.15467e+06	733270	955683	581156	1484123	961338	749050	386554	889709	805609	714058	527665	565522	707644	874989	636228	389392	319519	507946	698563	1.04234e+06
89.9954	13.9889	C2H2O4	Oxalate	0.21135	0.2246	0.33301	929081	140412	115255	161375	170617	108010	135771	207535	232637	143186	234715	302942	189153	286056	132501	233413	193843	219231	132140	194270	253461	181295	189292	225577	142937	121069	175259	107491	141561	108318	98980	270403	260476	200637	929081	149411	131636	160308	450250	98707.7	147795	160381	147989
132.006	13.2877	C4H4O5	Oxaloacetate	-0.27803	0.38504	0.57157	114216	21229.7	17078.5	28285.7	36533.6	33366.7	24855.8	36109.9	31162.4	20415.3	35997.1	100577	26800.1	44402.6	24888	45607	54347.5	28402.4	37867.2	81878	29850.7	100506	75639.7	36446	45338.5	21173.8	27264.1	25037.5	21079.3	14021.2	37524.1	51229.9	114216	48543.1	24642.1	38432.5	36722.6	35127	31612.9	34064.3	26342.4	31219.7	31218.7
219.111	8.34756	C9H17NO5	Pantothenate	-0.49844	1.0652	1.5995	208322688	17666772	70049240	89326808	104503056	58113004	74137520	103820544	74163216	58115236	54145260	103684872	61527364	110445864	44727284	180305056	143638336	127335120	109533624	149028176	106482536	193882720	187344320	152348592	99171424	24409440	90455184	60908952	36055608	37213440	52942652	98397104	208322688	65335732	44717636	82820520	72464776	88199032	83799200	26101348	60432292	64497764	101863200
101.084	7.87539	C5H11NO	Pentanamide	-1.0537	0.72323	1.062	7019730	412021	418147	1.19186e+06	419405	313287	342049	660218	874411	1.87872e+06	1.36648e+06	5066443	7019730	6864499	5716476	492250	612981	556072	384772	556252	614345	643274	532723	882105	426276	529538	661048	979530	671973	576529	1.00162e+06	1.41139e+06	669695	672219	795592	740075	753389	938356	607077	835852	430075	572075	866311
102.068	7.07596	C5H10O2	Pentanoate	-0.084927	0.16009	0.24577	3349429	2328770	1786108	3.34943e+06	1.91551e+06	1846031	1.54009e+06	1.1698e+06	2.63784e+06	854264	1.9557e+06	2.36383e+06	2.69676e+06	2.45067e+06	1.29531e+06	2.09566e+06	2022974	1790537	1.61301e+06	1.23619e+06	1.42701e+06	1.39645e+06	986812	2237792	1.13339e+06	1017244	1.81999e+06	1.44094e+06	2.26963e+06	1.38823e+06	1.1615e+06	2793574	2.4069e+06	1.50593e+06	2299762	1.31687e+06	1.05576e+06	1.88829e+06	2386683	932552	3.00173e+06	1046329	1.7882e+06
94.0419	5.22667	C6H6O	Phenol	-0.08353	0.27151	0.4073	1364942	1.00644e+06	827299	803146	624121	1.00274e+06	870293	898820	706628	1.02879e+06	771614	773376	787494	736196	812328	695665	792048	472948	799695	998939	1.05572e+06	709821	731283	893830	1.07208e+06	676208	740765	950386	699808	1070681	851545	786675	851268	721360	698144	822531	940308	842712	671184	861096	778070	627835	1364942
173.999	5.12102	C6H6O4S	Phenol sulfate	-1.4625	3.6728	5.2299	779492	248944	118022	161877	141895	172077	158919	353632	308218	275048	360231	407952	248686	310193	324586	766434	467226	373217	440446	779492	446633	740594	599076	380011	405349	95296.8	146831	129203	54409.2	93755.6	103994	419247	354377	84816.2	102800	64070.2	51872.9	291317	156259	167582	71645.6	54876.6	90960.6
136.052	8.63687	C8H8O2	Phenylacetic acid	0.23633	0.34687	0.51789	234029	44469.6	119492	92321.1	62837.8	80364.2	95603.6	59094	61309.7	40712.5	40155.5	74921.7	38557.5	52732.1	31544.8	96590.2	80880	80970.5	81347.9	78855.1	94553.1	77715.9	62063.1	97422.7	83227.9	51396	48421	43666.9	71204.7	36496	36329.4	47307.5	73098.5	50133.3	143275	77737.6	127529	64037.6	122199	218400	63313.5	59239.4	234029
134.073	4.24514	C9H10O	Phenylacetone	-0.90286	0.75837	1.125	1439651	228157	176966	151858	86316.6	140670	102279	261945	577922	334952	491788	914319	1.43965e+06	673216	322806	146077	106252	60131.8	94481.7	91467.2	190368	65124.6	117964	113753	129541	54327.3	227613	205080	301314	330093	151219	493398	155210	119644	86992.2	114930	150464	105912	147535	90611.9	99755.8	79658.2	110273
164.048	4.33432	C9H8O3	Phenylpyruvate	-0.065131	0.051206	0.086656	221759	25810.5	23614.3	32996.9	35046.5	50260.2	51474.8	186022	28069.6	42041.4	52045.2	95991.9	81731.2	55078.7	45349.3	75562.2	41885	35605.9	79656.7	67244.8	49277.8	80717.4	89992.9	60175	73664.7	53097.8	32912.3	36877.5	26022.3	47187.1	46884.2	96684.8	82860.5	41627.2	41070.9	25967.2	50262.6	40693.7	40138.3	21729.7	82821	32683.9	108607
169.05	11.4162	C4H12NO4P	Phosphodimethylethanolamine	-0.67343	1.6428	2.3973	9668796	910330	2.07847e+06	4.66393e+06	4.52964e+06	3001008	2905220	9668796	3382143	4.01917e+06	4294391	5.66152e+06	4.7447e+06	7.55494e+06	3734686	8.14607e+06	7857214	4682997	5.89759e+06	8170150	3.4816e+06	6.6309e+06	7826237	6986022	5850179	1.33108e+06	9151832	7.39958e+06	3.44624e+06	1.59706e+06	6.13728e+06	4.71616e+06	3387180	1.96537e+06	1.49813e+06	3.01172e+06	3.01858e+06	3.0947e+06	1.5797e+06	650293	2.99304e+06	3.24946e+06	3619886
123.992	11.9148	C2H5O4P	Phosphonoacetaldehyde	-0.22239	0.71859	1.0515	5146807	728891	2.59212e+06	5.07402e+06	4415610	2888952	3.15449e+06	3.80135e+06	3.21731e+06	3.38666e+06	3.65508e+06	3.28219e+06	3.46906e+06	4722953	3.93386e+06	4.93697e+06	5.10983e+06	4046789	3857593	4.68836e+06	3675694	4.92505e+06	4.94499e+06	5146807	4.161e+06	1.32846e+06	4618792	3.32153e+06	2.66774e+06	1.68526e+06	2.82281e+06	4393914	3.63656e+06	2363488	2837624	3.9366e+06	4.17818e+06	4.39822e+06	2.6789e+06	993140	3.452e+06	4344960	3.42252e+06
559.072	11.8707	C15H23N5O14P2	Phosphoribosyl-AMP	0.42408	0.87542	1.2875	1263668	67381.1	448646	963068	899062	568674	727044	374920	489856	350755	387882	257782	390839	830914	449599	208843	350643	278611	253616	249253	400976	177524	291821	406224	261515	275109	584270	653237	433498	191425	532955	318101	148263	513875	357614	741592	1.26367e+06	859388	538656	416729	797737	695749	721449
166.027	11.8271	C8H6O4	Phthalate	-0.92663	0.80543	1.1867	6016517	820012	184785	825299	593448	494515	196964	496941	6016517	2.16248e+06	470928	1364474	1606768	2.24058e+06	3.21841e+06	1.7229e+06	456623	627916	429657	1.10427e+06	818309	496155	386890	662313	725702	491831	478953	262341	967784	233985	305693	2.29401e+06	450672	417120	322554	252289	618443	827437	973076	285840	377917	1.03177e+06	429459
122.048	7.08992	C6H6N2O	Picolinamide	0.26652	1.0241	1.5446	916007168	694980672	838613632	745345856	668460800	540041280	752882432	439753152	540936000	521369792	579548544	566470144	594024704	18071134	461963968	350230144	540384576	643835200	439472416	354551904	582127808	332830752	478132128	623417216	642346816	382468512	650615232	617352832	564948608	413795104	588294336	429079744	389882464	857613376	716367872	779596288	809585152	668745728	724005952	623436544	916007168	676586752	786274304
324.153	16.9468	C12H24N2O8	Procollagen 5-(D-galactosyloxy)-L-lysine	-0.21901	0.65396	0.9378	620696	489906	272594	253194	302502	189428	241841	363282	320755	227840	303482	385620	305667	425817	231019	543208	518011	409006	460007	476538	473453	620696	398030	532110	435508	152990	471539	280226	180744	155535	227788	431579	371502	334984	244351	471441	338330	376105	282141	248418	406028	333735	488001
74.0366	9.49828	C3H6O2	Propanoate	-0.51485	1.8334	2.6308	309975	132406	100259	161448	126575	99278.7	118405	138489	101573	87096.5	83646.1	169761	91549	131815	69787.1	309975	161261	161680	161166	240361	103216	207859	222938	172385	171648	56711.7	125221	93438.4	70680.2	95452.3	55959.6	114175	159041	119315	79462.9	126860	102730	106778	93778	55438	126751	135707	112258
154.003	10.4222	C3H7O5P	Propanoyl phosphate	-0.37405	1.2835	1.8992	1054614	896462	624548	780965	868007	505857	631545	938181	486277	513833	461178	1.01586e+06	463636	648611	459127	1.05461e+06	539830	592187	493744	832442	254128	899400	715460	529483	463943	327951	558463	456871	390292	304469	385405	573027	933893	413566	401676	462755	607078	507286	409288	463413	375842	465810	871153
324.036	12.1254	C9H13N2O9P	Pseudouridine 5'-phosphate	0.40321	0.6415	0.91305	8001867	1.13443e+06	3064797	8001867	6.33442e+06	5757797	5.7313e+06	1327186	2182989	1.40556e+06	1549327	1.18431e+06	2.14129e+06	3544447	2.082e+06	1628373	1.85374e+06	1233281	1836426	1.98902e+06	3876944	2.88048e+06	3.68557e+06	4.49547e+06	3.5568e+06	1.32218e+06	3509775	2858980	2.4253e+06	1.03564e+06	2.12614e+06	2.33606e+06	1.07233e+06	3.34598e+06	5695472	5.10933e+06	7.85871e+06	7360242	4.39779e+06	3.33072e+06	5.59772e+06	6.6818e+06	7.6345e+06
79.0421	7.09133	C5H5N	Pyridine	0.23324	0.78403	1.1555	1169200	680738	610889	778410	683554	516603	621804	492754	536010	610422	573612	219403	834407	657553	463039	337994	455160	542341	287439	555324	581777	345346	420195	549965	585384	391357	515929	533811	743275	608577	439932	515040	462612	568152	1.1692e+06	643818	740914	552717	689031	577494	1.08933e+06	776078	670219
167.058	7.75038	C8H9NO3	Pyridoxal	-0.41388	1.1023	1.6437	3794935	1.32561e+06	1.47159e+06	1837044	1397313	1.1921e+06	1.16641e+06	1.8911e+06	1.24627e+06	1.44136e+06	1.4399e+06	1.92543e+06	956281	1.26645e+06	865270	3.05793e+06	3794935	2509767	2.0186e+06	3.29146e+06	1.79546e+06	3.04927e+06	2629355	2.73e+06	1.39814e+06	706034	2.34319e+06	1.83081e+06	813988	1.20179e+06	1.33481e+06	1.47379e+06	1514183	1.44904e+06	934807	1.96767e+06	1.33066e+06	1.94922e+06	1.00804e+06	786171	1.73189e+06	1.10796e+06	2.12668e+06
111.032	9.26784	C5H5NO2	Pyrrole-2-carboxylate	0.013287	0.017106	0.031794	359671	223062	247561	285272	332391	223747	301023	181176	166599	137522	108758	183353	93893.9	186252	125745	276159	213085	203329	205183	238457	185825	279735	249441	294107	241664	62386.1	196617	170692	116332	102212	134242	246726	202327	337351	191119	309554	359671	288949	211691	135127	223275	313075	266845
88.0161	8.17617	C3H4O3	Pyruvate	-0.59235	1.5532	2.2637	4239355	389187	1.28656e+06	1425152	1357933	1.32299e+06	1.39101e+06	2.38359e+06	1.43319e+06	1.37171e+06	1.53132e+06	2.96448e+06	1.71292e+06	2.29992e+06	1.3703e+06	3.15539e+06	1.8573e+06	2472543	2.01425e+06	2.76285e+06	1.2561e+06	2.88874e+06	3.39099e+06	3.3253e+06	2.51998e+06	1.21301e+06	1.36622e+06	1.41275e+06	917587	923957	1.54886e+06	1316918	4.23935e+06	909959	820790	880504	908243	1.32669e+06	1.11116e+06	1.26699e+06	1.2063e+06	1.15683e+06	2.0322e+06
277.117	15.428	C12H15N5O3	Queuine	0.18517	0.45353	0.66117	2080487	86665.4	1.38127e+06	1.10935e+06	1.2978e+06	1.01009e+06	863393	908855	827175	613053	914169	1.16861e+06	803577	1.00976e+06	661438	1.26047e+06	1.15273e+06	1.18699e+06	862794	1.0627e+06	649654	1.2957e+06	1.09229e+06	1.36608e+06	754222	335655	1.2973e+06	936305	691649	697339	778878	682312	2.08049e+06	1.20684e+06	842356	1247845	1151103	1.6779e+06	1.11667e+06	596516	1.44372e+06	1.10385e+06	1.56221e+06
192.064	11.7559	C7H12O6	Quinate	-0.13344	0.14414	0.21772	494785	92270.2	38751.6	181049	198002	188070	113677	199443	237042	74148.3	97147.1	105408	177521	160869	101860	151836	177935	65643.9	84092.7	89880.7	165319	173311	494785	193630	130492	58837.7	105461	95218.5	93999.5	53626.9	101826	218707	136928	72861.9	117853	78075.9	122218	187464	112642	75166.5	214452	176473	169390
258.085	8.0719	C10H14N2O6	Ribothymidine	0.12672	0.16254	0.2528	511417	36445.1	219349	263927	461252	170622	275082	197076	166844	91571.3	86881.9	157653	92947.7	158300	108617	258867	312832	213344	237668	321336	128694	327528	290222	456829	330953	34721.3	216387	148302	102788	96360.6	120019	251227	214458	445646	239110	511417	402172	324704	263254	155975	264734	336419	215931
249.086	7.29065	C10H19NO2S2	S-Acetyldihydrolipoamide	-0.068816	0.14572	0.221	3889368	1.30118e+06	2.03994e+06	2.51765e+06	2839913	1.20662e+06	2.09462e+06	2206712	1.3997e+06	1.64962e+06	1.83275e+06	2240155	2129937	2.08812e+06	1.52502e+06	2.25544e+06	2897215	2696310	2.36828e+06	2719170	1.74911e+06	2.99124e+06	2.12803e+06	3.88937e+06	3.22436e+06	551732	3091557	2.10522e+06	1.69852e+06	1.27917e+06	1.53083e+06	2612974	2.03228e+06	2.79349e+06	1.41319e+06	2.69593e+06	2.71463e+06	2.3674e+06	1.82e+06	1.46737e+06	2.44787e+06	2.74601e+06	3.0305e+06
384.122	11.17	C14H20N6O5S	S-Adenosyl-L-homocysteine	0.057443	0.10433	0.15807	205477	69718.6	86187.9	125663	118344	56733.6	81309.9	111971	100088	85198	97477.5	126879	101567	133260	91565.3	132591	162033	111036	109817	142636	107494	149523	146610	152525	140007	39923.6	189847	105311	83177.9	51020.2	105067	143009	81241.6	153158	72082.2	205477	137443	133852	95267.4	51340.3	142640	166873	177075
211.067	8.98426	C10H13NO2S	S-benzyl-D-cysteine	-0.4757	1.4035	2.0627	3059700	472101	1.39183e+06	1.66872e+06	1.3918e+06	1.28784e+06	998046	1.69687e+06	2.08631e+06	1.16908e+06	1.29121e+06	1.87168e+06	1.33872e+06	1809960	1.26167e+06	2890021	2.56594e+06	2267583	1544312	3.0597e+06	1.37436e+06	2.05516e+06	1.62097e+06	1588686	1.21901e+06	717276	2.69526e+06	1.96625e+06	1.39731e+06	1.39176e+06	1.89957e+06	1.61299e+06	1.31323e+06	939481	608207	1177604	1.06244e+06	1.11284e+06	628862	301870	893401	742029	1.14351e+06
174.053	11.5699	C7H10O5	Shikimate	0.0029049	0.0017328	0.0048386	228197	52450.3	25327.1	98462.8	60794.8	70617.2	41768.5	76347.8	70612.4	61290	66861.9	43504.9	143802	141857	82999.1	121869	55659.4	43544.9	51563.3	72603.9	84110.2	56916.8	40957	73549.5	110017	38608	60483.3	59011	67284	23813.3	62036.6	228197	67477.3	41157.5	67207	55222.3	82781.9	78478.8	77774.8	57244.7	81899.5	97721.5	62240.9
210.089	4.21898	C11H14O4	Sinapyl alcohol	-0.24031	0.305	0.4714	486261	139144	79284.7	201452	156387	141377	114428	486261	250346	45127.2	72284.9	212902	210533	110208	43109.5	131546	158448	198080	85093.7	197176	103631	141155	89693.1	146669	230264	47998.9	69432.6	87847.4	27971.1	150930	44749.4	228924	213604	155843	41011.3	72885.9	100204	178940	214088	133967	76324.2	252131	129078
136.019	9.26935	C4H8O3S	S-Methyl-1-thio-D-glycerate	-0.85713	0.71583	1.0369	1436537	60665.1	155551	179705	168334	128126	154356	302438	194424	224749	172087	316163	157289	232989	151543	727610	607816	505336	483988	669377	143304	359355	304621	190203	192599	93231.8	320238	144720	110533	97702	162168	193564	86073	63968.1	1.43654e+06	30836.3	0	121122	67947.5	37645.2	37027.9	27406.7	59473.4
257.103	11.8117	C8H20NO6P	sn-glycero-3-Phosphocholine	-0.63357	2.6017	3.7635	913069760	269599840	422778528	670790592	546830016	485969696	408169088	864461120	492433696	620575040	715674624	768722816	645759872	913069760	658694144	854153536	891995072	681022336	766111744	835789376	549452352	834160576	617903936	752194240	571501888	226655392	887736064	697875328	497582912	206415232	537783680	736930368	195696960	250156256	281857760	358457536	303924096	392114368	209018544	105295504	476104192	427462848	485234080
215.056	12.5761	C5H14NO6P	sn-glycero-3-Phosphoethanolamine	-0.81027	1.9836	2.8675	12162605	1.41668e+06	1.99536e+06	5305400	4953977	3932558	2792781	7.74123e+06	3940884	4680356	5198512	3.85621e+06	5.62988e+06	11109152	4890814	12162605	7749115	4.10262e+06	6794480	9459196	4.64444e+06	7.98265e+06	5.84341e+06	9324862	5.34282e+06	1.09343e+06	8615814	5170194	3.46625e+06	768992	3.81905e+06	6168898	1.15061e+06	1.36021e+06	1.93606e+06	3.14969e+06	2.62927e+06	3.4886e+06	1.35593e+06	548968	4625065	3.3933e+06	3.99674e+06
172.014	11.8193	C3H9O6P	sn-Glycerol 3-phosphate	-0.72034	2.907	4.1695	11326959	4200923	4454288	6.9808e+06	6.83227e+06	5484706	4683890	10844351	6.10084e+06	7.32567e+06	8407341	8315308	7414980	11326959	7.42568e+06	10651593	11167264	7.60459e+06	8416594	10931991	6.56051e+06	10816115	7542231	9679398	7056718	2.58221e+06	9863853	7674357	5.93641e+06	2629519	6348591	9731420	2.18377e+06	2.77632e+06	3.25226e+06	3.57318e+06	3.16964e+06	4017141	2.35396e+06	1.36891e+06	5121579	4129686	5.18133e+06
143.095	9.65603	C7H13NO2	Stachydrine	-1.6853	5.5327	7.8559	625643584	252304128	182317824	250113152	270807744	164268816	172119472	273485952	274375584	161636160	177492288	270318144	240950720	244704160	143101216	625643584	479549696	425827072	326228128	528909920	366762624	477043584	428420448	416457280	290394752	62294480	230559072	154494704	81586560	118914440	133291264	225434080	104643648	67136656	111257328	85906208	74194816	57270648	35425008	17819754	51215904	53600804	65593460
174.089	9.75275	C8H14O4	Suberic acid	-0.18312	0.28668	0.44017	523990	200840	189006	266742	224568	185703	162593	135818	249647	179793	219883	324430	523990	352744	220764	156556	155328	216158	133062	148853	234281	144784	138453	167263	196735	116273	205568	135036	232930	193973	129572	504597	168515	169943	87519.2	73427.7	146998	164405	277401	152920	142457	175141	172600
118.027	12.3521	C4H6O4	Succinate	-0.13239	0.27151	0.4078	72361880	11909135	39138624	54893216	55963200	36535396	41896996	36610404	32562776	30170894	27841442	51008448	42082340	72361880	39573536	48944360	37354376	36793716	43022780	44351636	29667832	41713848	38863416	51460204	41645724	8716658	52902460	33536458	21294130	17942374	23194310	49935388	33654100	45636168	29008224	50268528	49730332	58100300	28421488	15373534	49104184	51170052	56246644
126.104	4.15728	C8H14O	Sulcatone	0.23301	0.51079	0.73195	246873	108341	86891.4	81228.6	84429.4	92358.1	68417.3	44514.4	74715.2	75142.6	65519.5	33699.4	110072	88770.2	25217.7	79621.2	96814.8	78788	66503.9	91879.8	115655	118707	93402.9	158548	122317	71177.4	66646.6	69751.1	93337.2	107314	77140.3	246873	103384	48090.6	109636	52823.8	115663	140195	70865.5	166132	64877.9	69442.8	106435
125.015	12.6781	C2H7NO3S	Taurine	-0.26338	1.1296	1.682	355068288	122760272	176057392	259041424	242898048	197124416	203596272	295303072	241488256	223699792	232577696	241594336	251224912	280205664	204627824	351400512	355068288	267072000	302096000	325245888	212517728	326020704	288589280	349358016	294993856	111600104	298852768	237971920	171451792	122288336	204579040	274143904	238866960	199378848	160942848	275779744	228729728	252439536	172741344	84015904	259845520	247234032	272206432
167.036	13.3053	C3H9N3O3S	Taurocyamine	-0.34191	0.88233	1.3045	2617609	856818	884912	1.12891e+06	1.08404e+06	801890	844700	958685	984710	935754	877155	1.22764e+06	1.05215e+06	1.49034e+06	993574	2.61761e+06	2.05888e+06	1.86103e+06	1.98177e+06	2.25908e+06	1.07119e+06	1501877	1.22779e+06	1.74926e+06	1.26552e+06	463880	1.78736e+06	1.09134e+06	727436	592054	925315	974012	806736	1.08071e+06	774682	1.70915e+06	1.11867e+06	1.07627e+06	632528	277992	1.29902e+06	1.11707e+06	1.33337e+06
228.209	3.56804	C14H28O2	Tetradecanoic acid	0.73795	0.28668	0.44023	50838440	6.28686e+06	3.04485e+06	1.02322e+06	857062	2.26192e+06	4152849	2.71372e+06	3.83332e+06	1.9192e+06	3.67647e+06	5.16427e+06	2.55375e+06	6.85043e+06	1.62021e+06	4.4261e+06	1922159	3315747	1.96493e+06	1.96201e+06	2232198	3.09009e+06	1.83164e+06	3.05684e+06	2.36754e+06	498462	3.75626e+06	1.57123e+06	1.22692e+06	5135440	1.7135e+06	50838440	2773116	4.98286e+06	3.79975e+06	3094332	2.88832e+06	2.3571e+06	2.25587e+06	2.36846e+06	4382777	1244851	811192
371.303	4.18035	C21H41NO4	Tetradecanoylcarnitine	0.12118	0.13425	0.19964	2380923	602745	620844	590176	494365	706110	570359	672887	959190	287718	544512	303794	398857	513590	363306	1.10978e+06	813676	2380923	467448	497853	620828	1.52633e+06	686956	1.10573e+06	868946	209018	516580	429509	467170	425668	361792	1.52595e+06	514769	856409	1.41023e+06	930525	1.49194e+06	727991	991556	1.33694e+06	654022	592496	265697
264.104	18.2842	C12H16N4OS	Thiamin	-0.37187	1.1348	1.6949	708474	591779	361495	422620	507621	233334	305702	320624	373280	243119	261344	414422	270948	470693	226250	708474	584874	477288	412409	694674	290604	655189	538306	503728	399424	92878.8	435184	254614	147543	178983	178061	403078	496475	400050	277867	487952	389740	412351	271783	190121	344972	353044	409692
344.071	24.077	C12H17N4O4PS	Thiamin monophosphate	-0.032003	0.16724	0.26004	41651	33220.1	27151.1	31197.7	28247	30409.1	27040.1	41650.6	31856.2	36232	30309.2	23539.4	30890.7	25513.6	31356.7	27841.8	31757.1	32498.1	30330.8	40095.9	37155.8	27259	31010.4	31124.1	29866.1	30105	26644.3	34020	28380	29593.2	34542.8	29621.4	26212.6	35141.1	29829	30713.4	28918.3	33285.4	35538.6	30193.2	26723	30022.2	24850
147.035	11.4569	C5H9NO2S	Thiomorpholine 3-carboxylate	-1.1775	2.3896	3.4011	3146490	832759	664203	1.00449e+06	866634	743874	822049	740953	601219	339969	378814	911141	408432	610834	408517	2.16527e+06	1.37882e+06	931227	1.08817e+06	1.86034e+06	738707	3.14649e+06	1.86411e+06	1.66354e+06	1.27818e+06	167174	676334	380388	251065	238149	339065	619613	1.22627e+06	441067	271537	475722	415148	530018	250586	741602	511430	385933	434908
126.043	7.09808	C5H6N2O2	Thymine	0.7397	1.5919	2.3241	13791574	2.23313e+06	8360634	10821567	10556152	5571365	9453171	2.28205e+06	2.95192e+06	1561906	2536026	3066603	2.30432e+06	4.03716e+06	2.61631e+06	4101856	5662331	4.13508e+06	3.80688e+06	4.84327e+06	2.78852e+06	4.11956e+06	3.92997e+06	5.8367e+06	4.94534e+06	808903	4779811	2.941e+06	2.3275e+06	2.38871e+06	2.15274e+06	3.67021e+06	8.29097e+06	11890234	8411030	13277120	13574307	10305431	8612452	11592480	10113476	13156829	10445445
243.147	7.70631	C12H21NO4	Tiglylcarnitine	-0.78788	3.4543	4.8524	1077494	252824	657926	707949	616823	453253	493601	937008	667229	486054	552720	1.07749e+06	220895	890228	414569	995579	986256	844178	716448	1022241	735067	824524	741821	968102	785786	194584	799361	760684	328478	381705	483824	532454	529130	358455	266950	398610	380711	425577	287925	242057	450342	484287	372741
174.017	12.5416	C6H6O6	trans-Aconitate	-0.10052	0.14572	0.22206	3713845	497428	556161	1.35482e+06	2.0386e+06	1.21978e+06	1.04067e+06	1.9428e+06	1.90689e+06	1.40699e+06	1.05747e+06	1.03936e+06	1.33258e+06	1.84118e+06	1.10692e+06	2.39777e+06	2.37207e+06	1.29684e+06	1.83412e+06	2.2786e+06	1.57748e+06	2.08958e+06	2169025	3.71384e+06	1.77105e+06	833823	1.95533e+06	1.2282e+06	973661	290856	872220	2.38877e+06	3.4838e+06	1.17814e+06	1032485	1.88768e+06	1.7294e+06	1.93955e+06	1.18219e+06	489082	1.70652e+06	2.08037e+06	2.26533e+06
266.165	3.67914	C12H27O4P	Tributyl phosphate	-0.084895	0.098665	0.15061	15925931	8156500	14072502	7.56936e+06	11371270	8274396	6.15658e+06	11552882	10401760	4173916	5.26157e+06	7519887	6.35133e+06	6914793	6760706	3.36328e+06	7.45936e+06	9583791	5.26167e+06	5816440	1.59127e+06	7420571	740088	6.86448e+06	6.93071e+06	4.34794e+06	15925931	3.66745e+06	1.26475e+06	9217467	4.7068e+06	6012509	8490748	5262447	3.05882e+06	2.3509e+06	2695264	6.93965e+06	4.99337e+06	13607534	2.08073e+06	12832312	4.91291e+06
149.105	13.1962	C6H15NO3	Triethanolamine	0.13667	0.13732	0.20747	278023	52504.2	61837.8	84667.2	96911.3	90378.7	35517.4	37877.6	48472.3	36814.9	35384.3	26799.7	40773.7	93828.9	31334.1	58312	101908	75360.9	57753.1	142824	90310.8	73911.2	35810.7	56708.9	20037.1	56960.9	36246.7	55486.7	46045.5	88244.4	51243.2	62649.8	74373.2	92727.1	94730.6	48466.5	29579.7	51093.6	54914.5	67792.3	42166.2	47983.2	46948.1
239.899	23.5496	H3O9P3	Trimetaphosphate	0.010003	0.028994	0.051216	150845	100268	101080	96328.8	129938	88626	119933	116412	102349	111817	126359	145931	104307	141338	129308	111897	87578.5	94975.8	109327	96344.5	132517	91702.2	112161	94805.8	96844.1	86653.8	107666	126211	133788	69032.9	113475	143605	104761	110906	113045	150845	136289	94267	99988.3	94792.7	115445	122378	96765.2
75.0684	9.83807	C3H9NO	Trimethylamine N-oxide	-1.6727	4.2962	6.0174	28053436	4857179	8889146	14505836	10680061	6705031	8719310	20520524	10699047	9096173	8603643	16201561	11031386	13619085	9755918	24414322	20663774	14565851	19187014	25025842	16903400	28053436	27572216	22343828	20114736	4.09098e+06	15334723	10167734	5593737	8491099	9166750	22042612	1.93606e+06	1.77459e+06	897148	1711610	1.83642e+06	1.50771e+06	1.233e+06	1.15447e+06	1.95561e+06	1.77477e+06	1.67564e+06
252.136	4.00463	C14H20O4	ubiquinol-1	0.18474	0.24709	0.3653	143862	39914.3	32208.7	41193	26155.4	35034.4	30681	61752	39956	21587.8	33080.2	48529.3	38897	30032.3	24386.9	34496.6	35501.4	54867.1	23513.6	28320.7	32392.2	33987.8	25146.8	48205.1	30072.9	16809.7	32803.6	16720.3	20830.7	37789.4	20971.6	74342.4	41086.2	41332.6	30720.8	14242.1	29384.8	39050.7	60762.4	22921.9	143862	38246.6	35723.2
404.003	12.8572	C9H14N2O12P2	UDP	-0.014741	0.014041	0.022989	4390353	78327.4	943021	2725305	2758836	1.7324e+06	1.56186e+06	1.76162e+06	1.87436e+06	1.77783e+06	1379111	1.27451e+06	1.99104e+06	4330355	1.89749e+06	1.92072e+06	2.15955e+06	1.16256e+06	1.94222e+06	2413851	3.22149e+06	2.19808e+06	2524122	3.78266e+06	2.58406e+06	493221	3.72631e+06	2.80188e+06	1.38528e+06	602418	1.9337e+06	1955629	954269	1.18833e+06	773129	2.68559e+06	2.48553e+06	4.39035e+06	1.39512e+06	94486.7	3.40192e+06	2.98832e+06	2.84193e+06
566.056	12.8544	C15H24N2O17P2	UDP-glucose	-0.36318	0.71583	1.0399	5510678	84098.2	826748	2458213	2.3122e+06	1.69999e+06	1542347	3.85188e+06	2426688	2291204	2.23188e+06	1.57941e+06	2262741	4.30974e+06	2040136	4.2898e+06	3.23523e+06	1.90625e+06	3.12711e+06	3.92733e+06	3.12554e+06	3.92565e+06	3.75147e+06	5510678	3.10687e+06	706034	4.07888e+06	2818366	1.49336e+06	644021	2.09244e+06	2821933	1.37165e+06	1.25169e+06	1.02751e+06	2900518	2.76381e+06	3.69529e+06	1.14898e+06	317695	2.80142e+06	2.81408e+06	2.9141e+06
607.082	12.0608	C17H27N3O17P2	UDP-N-acetyl-D-glucosamine	-0.25356	0.49378	0.70644	6300887	168539	1339117	3.25404e+06	3.43582e+06	2662070	2.3899e+06	5160500	3705442	2.92705e+06	2.95863e+06	2.15427e+06	3.1089e+06	5.46974e+06	2.99058e+06	5871221	4.39089e+06	2773931	3.86e+06	5.91658e+06	4.07197e+06	5522869	5.22836e+06	6.30089e+06	4.24217e+06	1.18939e+06	6.09677e+06	3.85785e+06	1.93862e+06	948748	2.94358e+06	4.51683e+06	2429574	1.90418e+06	1.72217e+06	4.09905e+06	4577653	4.6874e+06	2.09767e+06	724171	4.09923e+06	4.00779e+06	4224627
104.022	10.187	C2H4N2O3	Urea-1-carboxylate	-0.94801	2.416	3.4382	2155971	179122	578002	721350	770060	447121	541021	996375	582132	540922	617203	1.09317e+06	558668	1107777	490569	2.15597e+06	1751365	1.40288e+06	1.45884e+06	1.91664e+06	588468	1.70805e+06	1368578	1.38801e+06	1.15168e+06	219803	926530	463463	301720	352030	353994	705807	989667	460600	343075	474876	356674	773793	455510	332986	630676	499574	615123
244.07	9.25772	C9H12N2O6	Uridine	0.025458	0.031878	0.05884	33981156	23798468	23016472	29144608	33340568	20229430	28374774	14779809	15022729	9942201	10784696	15255644	9690021	16966740	10299737	25636278	24442414	20544150	18505296	25399332	15158649	24529078	21585332	25905814	23965098	4.67278e+06	20890802	15978814	10008896	9868722	12357099	20193162	15882270	31431656	19425694	33981156	32535420	28415900	20795686	13066448	24995276	27493712	27927952
143.058	8.86294	C6H9NO3	Vinylacetylglycine	-0.50562	1.9341	2.7876	625278	616972	563000	571502	291319	523677	293948	284720	236460	380194	492614	377631	414329	332758	322726	343269	290157	339905	274685	377446	460740	525152	449674	378623	348693	434839	224235	244826	189043	183505	229302	180304	344917	182440	625278	197638	232844	233644	271662	462854	175920	177582	499066
152.069	11.3888	C5H12O5	Xylitol	-0.47092	2.3662	3.3672	2767156	1.08425e+06	1411701	2.12695e+06	2.09134e+06	1.55542e+06	1.70775e+06	2257047	1.54621e+06	1.32715e+06	1.3091e+06	1.75607e+06	1.49734e+06	1.90012e+06	1.17093e+06	2.76716e+06	2.12417e+06	1.76086e+06	1.76318e+06	2.41586e+06	1.5803e+06	2.55163e+06	2.56338e+06	2.45962e+06	2.178e+06	813475	2.38262e+06	1.68225e+06	1.04428e+06	936092	1.4002e+06	2221157	1.3596e+06	1.10961e+06	1.00718e+06	1.50381e+06	1.34255e+06	1.32518e+06	910815	596907	1.45816e+06	1412521	1343252
282.095	11.4628	C10H18O9	Xylobiose	-0.40192	1.288	1.9123	92933	43186.9	62682.6	35536.4	46598.3	26126.8	34057.9	52919.4	56496.8	31326.2	37704.5	59046.8	87266.6	58765.5	33035.3	92932.8	66197.9	53901.9	61315.1	64215.2	45181.9	64725.6	37604	74085.8	41047.7	22091.8	55870.8	40038.8	33813.7	29766.2	32594	54758.5	33615.4	45808.8	28886.7	54946.7	35285.3	48532.4	24152.5	10336.2	47029.1	42464.1	79666.1
[truncated: 11 more columns]
