# Supplementary material for: Maternal Toxoplasma gondii Infection Perturbs Foetal and Maternal Foetal Interface Metabolism, Exposing the Foetus to Kynurenine
Source: Br J Biomed Sci. 2026 Feb 4;82:14989. doi: 10.3389/bjbs.2025.14989 (PMC12913195; doi:10.3389/bjbs.2025.14989)
Supplement: Supplementary file 5 [file Table6.xlsx]

## Sheet: Foetus1 pHILIC
										Infected								Uninfected
Mass	RT	FORMULA	Putative metabolite	Pathway	max intensity	VIP	log2 FC	-LOG10 q	-LOG10 p	GW14	GW16	GW19	GW47	GW52	GW56	GW9	GW20	GW12	GW53	GW58	GW68	GW6	GW71	GW24	GW35	GW37	GW51	GW63	GW70	GW77	GW81	INF	CTRL	SD INF	SD CTRL	INF/CTRL	P	Log2 FC	Log10 P	M1.VIP[1+3+0]
102.079	14.0834	C4H10N2O	&gamma;-aminobutyramide	0	46750	0.854496	0.31838	1.95	2.4751	40128	41161.3	34374.8	46750.1	34028.8	35416.6	44371.8	43222.3	28133.1	26066.4	38836.8	36069.9	31300.2	41525.9	26986.2	33056	32079.3	38801.4	28286.6	35466.1	21917.8	29842.1	39931.7	32026.3	4850.54	5611.23	1.24684	0.00334211	0.318279	-2.47598	0.854496
258.085	16.4466	C10H14N2O6	(1-Ribosylimidazole)-4-acetate	Histidine	126676	0.616368	-0.40581	0.26291	0.34391	25678.1	25215.8	20694.1	124812	62923.1	25093.1	11283.3	15643.4	25842.8	118234	62378.3	126676	22424.4	34393	38720.5	41143.4	39568.9	86367.7	70673.1	14175	33060.6	8398.57	38917.9	51575.4	38070.8	36801.5	0.754582	0.452229	-0.406251	-0.344642	0.616368
132.09	15.3605	C5H12N2O2	(2R,4S)-2,4-Diaminopentanoate	D-Arginine and D-ornithine	43919	1.06621	-0.29444	1.1442	1.4388	29947.3	27293.3	23361.3	25062.8	23808.6	21279.6	24068.7	24830.6	43918.9	35652.7	28593.3	29011.3	31778.6	35741	25249.3	39259.1	27407.2	35126.9	22696	30526.1	24183.3	19545.7	24956.5	30620.7	2634.01	6779.14	0.815022	0.0359609	-0.295089	-1.44417	1.06621
104.047	11.1617	C4H8O3	(R)-3-Hydroxybutanoate	Butanoate	3427	1.07395	0.51185	2.766	3.4782	2200.86	3028.3	2461.61	2347.63	1854.81	2550.42	2410.52	3427	2140.95	1569.35	2449.31	1783.32	1941.55	1724.96	1984.95	1644.77	2072.11	1709.63	1261.15	1858.57	1215.68	1554.4	2535.14	1779.34	488.37	333.635	1.42477	0.000332943	0.510729	-3.47763	1.07395
88.0523	12.9289	C4H8O2	(R)-Acetoin	Butanoate	16361	1.36774	1.9609	3.9479	5.08	7406.91	8146.02	4451.22	16361	12223.3	5577.29	8045.13	5606.05	2013.2	1538.45	2802.02	2044.74	1321.92	2321.92	2137.99	1755.89	2357.34	3568.99	1892.74	2181.98	2292.55	2278.68	8477.11	2179.17	3972.96	544.084	3.89006	8.20866e-06	1.95979	-5.08573	1.36774
158.033	10.6483	C5H6N2O4	(S)-Dihydroorotate	Pyrimidine	19189	0.660449	-0.11542	0.10028	0.1284	4294.68	5105.01	8656.55	5348.5	7649.76	10413.6	4513.82	18330.6	3757.97	4366.89	6251.28	6022.38	5210.78	4768.46	10247.6	9196.47	8237.87	12535.7	6521.55	15323.7	10284.5	19189	8039.06	8708.15	4696.24	4495.4	0.923166	0.7444	-0.115338	-0.128193	0.660449
134.022	15.2205	C4H6O5	(S)-Malate	TCA Cycle	75647	0.451055	0.042031	0.099584	0.12494	60463.2	62746.8	48454.9	54328	51216.2	48255	61952.7	55753.6	75646.9	52869.6	64496.2	37491.3	69951.3	53995.7	61587.2	60684.5	51069.1	65713.6	43086.5	41014.3	32034	43776.7	55396.3	53815.5	5862.88	13095.3	1.02937	0.751574	0.0417679	-0.124028	0.451055
151.063	7.31522	C8H9NO2	(Z)-4-Hydroxyphenylacetaldehyde-oxime	Tyrosine	32193	0.292577	-1.031	0.18616	0.24881	1407.64	1957.28	2167.55	1840.06	1613.13	797.016	2782.45	799.268	2597.76	1051.4	1230.91	777.563	1183.09	1081.45	994.464	32192.5	714.466	1078.03	998.849	1883.34	1025.88	982.467	1670.55	3413.73	674.95	8297.24	0.489363	0.563827	-1.03102	-0.248854	0.292577
136.037	11.8798	C4H8O5	[FA trihydroxy(4:0)] 2,3,4-trihydroxy-butanoic acid	Ascorbate and aldarate	80288	0.698126	-0.006919	0.017839	0.021746	56115.5	61368.1	53455.7	73076.1	66212.9	68773.8	42454.9	59784.6	48806.4	62919.6	57713.8	54252	37094.8	55147.1	61325.6	74295	80287.8	72352.9	55330.9	67011.3	58982.6	61013	60155.2	60466.6	9666.12	10956.4	0.99485	0.947423	-0.00744965	-0.0234561	0.698126
338.052	10.3034	C10H15N2O9P	1-(5-Phosphoribosyl)imidazole-4-acetate	Histidine	776039	0.88809	1.2802	0.93866	1.1649	138740	125817	50676.4	776039	294950	65643	747433	69596	88450.9	390973	125822	94625.1	194465	90680.8	106245	50797.4	67098.8	126885	179673	23208.2	67601.4	28298	283612	116773	305006	93342.5	2.42874	0.068513	1.28021	-1.16423	0.88809
162.035	7.47457	C6H10O3S	1,2-Dihydroxy-5-(methylthio)pent-1-en-3-one	Methionine	47626	1.59113	-1.5979	5.8717	7.3176	11180.8	9772.02	11323	9475.8	7922.8	11661	11425.3	12192.3	31900	20757.5	36276.3	23945.3	34065.5	44073.3	29507.6	31561.1	28493.1	29443.7	29299.1	33457.5	29625.9	47625.7	10619.1	32145.1	1430.09	7037.05	0.33035	4.79761e-08	-1.59793	-7.31898	1.59113
163.084	15.3197	C6H13NO4	1-deoxynojirimycin	0	154215	1.18087	0.66465	3.854	4.9477	119131	100483	91005.9	112094	101006	121931	107490	154215	58365.5	47097.6	63319	58612.8	50799.6	67298.3	69935.1	84395.1	90436.8	75685.2	83942.6	78960.8	80447	91037.1	113420	71452.3	19383.5	14315.7	1.58735	1.07748e-05	0.666617	-4.96759	1.18087
281.112	14.0348	C11H15N5O4	1-Methyladenosine	0	157008	1.06934	-0.41762	1.5277	1.9524	76305.2	103553	60655.8	106557	62199.8	72621.2	81267.4	96615.9	78136.2	85922.8	120831	83576	103663	110251	95943.1	83851.5	109908	111147	128991	157008	125378	150207	82471.8	110344	17920.2	24424.6	0.747408	0.0107681	-0.420033	-1.96786	1.06934
136.064	22.92	C7H8N2O	1-Methylnicotinamide	Nicotinate and nicotinamide	349676	0.944205	-0.30151	0.77894	0.97155	190794	176373	139560	221585	212844	150988	198598	188108	349676	168904	291069	227134	238884	306810	180689	222518	219188	271964	117274	286013	180407	131450	184856	227999	28379.4	67991.4	0.810778	0.105027	-0.302621	-0.978699	0.944205
194.079	10.4335	C7H14O6	1-O-Methyl-myo-inositol	Inositol	4475	0.965991	0.50908	2.2347	2.8199	4474.71	4112.51	3417.58	3343.84	3523.72	2548.6	3893.44	2736.88	3303.95	2245.99	3154.95	1727.36	2559.93	1969.47	2877.41	2261.33	2859.58	2713.92	3381.45	1679.83	1310.29	2444.34	3506.41	2463.56	654.538	635.237	1.42331	0.00153832	0.509254	-2.81295	0.965991
129.043	18.877	C5H7NO3	1-Pyrroline-4-hydroxy-2-carboxylate	Arginine and proline	342448	0.939241	-0.11673	0.30024	0.39072	216236	189588	282753	197515	187015	321569	170959	295910	303112	138558	261738	272592	246241	342448	259906	255232	242447	284493	179194	261481	251829	237327	232693	252614	58144.2	48860.1	0.92114	0.400266	-0.118507	-0.397651	0.939241
171.053	12.762	C7H9NO4	2,3,4,5-Tetrahydrodipicolinate	Lysine	14394	0.785897	0.12849	0.25696	0.3364	9580.14	10679.8	8020.11	10319.1	9610.02	6771.52	12312.4	5826.68	9265.11	14394	8495.03	8038.57	10711.5	8674.32	9292.94	7499.24	8299.86	5985.32	9778.71	6350.72	5055.34	5190.2	9139.97	8359.35	2140.83	2437.7	1.09338	0.460034	0.128799	-0.33721	0.785897
130.027	17.2103	C5H6O4	2,5-Dioxopentanoate	Ascorbate and aldarate	11062	0.836077	0.42073	1.8976	2.3973	8525.84	7312.97	6628.66	8945	7994.99	6438.99	11061.6	9730.01	6507.74	5843.72	7010.35	4718.84	9384.53	5806.35	5001.72	5210.04	5502.82	8301.37	6203.27	4378	6020.45	7282.39	8329.76	6226.54	1579.13	1392.28	1.33778	0.0040156	0.419844	-2.39625	0.836077
191.08	8.83812	C7H13NO5	2-amino-3,7-dideoxy-D-threo-hept-6-ulosonate	0	13831	1.23987	-0.64643	2.3573	2.9685	7401.17	6922.53	6899.25	3800.88	5304.93	8174.39	4237.61	4976.53	10717.2	7999.69	8444.87	5723.32	6079.7	10667.5	9575.58	9715.08	13830.7	8708.01	8067.93	11864.4	8470.57	10849.4	5964.66	9336.7	1595.25	2179.5	0.63884	0.00108513	-0.646472	-2.96452	1.23987
87.0319	13.8042	C3H5NO2	2-Aminoacrylate	Cysteine	61713	1.08856	-0.48382	1.414	1.8151	27543	32060.1	31060.8	29195.4	26345.3	58033.4	19266	36308.3	32447.6	38538.8	54691.7	58383.9	26949.8	61712.7	39837.8	50123.7	51283.5	50324.7	43253.2	53337.3	29557.5	45500.1	32476.5	45424.4	11446.9	10766.7	0.714957	0.0152482	-0.484072	-1.81678	1.08856
417.035	14.8464	C10H17N3O11P2	2'-Deoxy-5-hydroxymethylcytidine-5'-diphosphate	Pyrimidine	91444	0.903346	0.41301	2.178	2.7373	64647.6	68966	73524	91443.7	72453.9	77190.1	63209.9	53854.6	46965.5	32235.6	51446.9	67504.2	46144.8	55197.3	57141.2	57739.5	57770.6	59723	34693.4	69543.7	45270.4	61832.3	70661.2	53086.3	11103.2	11046.1	1.33106	0.00185866	0.412579	-2.7308	0.903346
278.151	3.97627	C16H22O4	2-Ethylhexyl phthalate	0	117592	0.630495	-0.55754	0.78053	0.97516	48472.1	10938	51587.7	29272.5	52061.6	58035.5	28816.9	10649.1	76494.1	37841.4	58970.1	16028.5	28787.2	63115.3	64594.9	48124	58937.8	42233.7	117592	53354.1	32731.2	47316.2	36229.2	53294.4	18933.2	24489.4	0.679794	0.105354	-0.556831	-0.977349	0.630495
112.016	17.125	C5H4O3	2-Furoate	0	184800	0.805542	0.33806	1.5249	1.9461	142732	126970	129116	184800	143465	115119	171586	168239	122163	101815	154795	80792.5	142003	123805	104463	89164.4	111286	154352	100047	89382.2	113403	150218	147753	116978	24634.6	25106.6	1.26309	0.0114557	0.336957	-1.94098	0.805542
125.999	10.3733	C2H6O4S	2-Hydroxyethanesulfonate	Taurine and hypotaurine	577231	1.24926	1.0721	3.7977	4.8756	375061	407145	208117	577231	510088	247783	442716	297658	180774	207691	204049	157354	141901	240098	145517	152733	167651	218500	170883	210704	177490	175701	383225	182218	127750	29705	2.10312	1.34378e-05	1.07253	-4.87167	1.24926
126.008	14.009	C2H7O4P	2-Hydroxyethylphosphonate	Aminophosphonate	104180	1.26225	1.2124	3.7867	4.8493	65986.5	63607.6	52286	104180	78040.3	65388.3	76261.3	25933.3	28092.7	33240.7	38883.7	43028	24880.6	37525.9	23571.4	27766.8	21130.2	39012.3	12360.3	27321.4	25348.7	19349.4	66460.4	28679.5	22379.1	8686.13	2.31735	1.43375e-05	1.21248	-4.84353	1.26225
158.058	9.55345	C7H10O4	2-Isopropylmaleate	Valine, leucine and isoleucine	76789	1.33422	-0.59996	2.9338	3.7106	35877.9	35812.8	35652.9	47008.3	38081.3	45230.1	32978.7	40630.3	40764.7	43676.7	52238.6	51879.6	47595.6	75515.4	54895.4	66394.3	66906	67023.7	51921.6	72304.7	57801.7	76789.1	38909	58979.1	4982.07	11799.5	0.659709	0.000196111	-0.600098	-3.7075	1.33422
145.038	10.2556	C5H7NO4	2-Oxoglutaramate	Glutamate	10296	1.15555	-0.65101	1.633	2.0973	4525.7	4694.76	3184.86	4966.11	3780.79	4375.33	3889.23	4862.48	4816.77	3629.34	6362.39	3537.09	4533.2	4774.53	7411.18	9846.41	10296.1	8751.65	6554.23	7126.68	7026.24	9530.32	4284.91	6728.29	615.58	2276.16	0.636849	0.0079751	-0.650977	-2.09826	1.15555
146.022	14.8022	C5H6O5	2-Oxoglutarate	TCA Cycle	34255	0.757039	-0.2363	0.43254	0.54934	22456.3	20009.9	14137.5	22329	18280.8	13014.7	14694.5	23180.1	28397.4	15849.5	25084.7	11338.8	29687.1	23748.6	32327.9	13894.1	25898	21051.4	34254.8	12127.9	13802.6	17872.8	18512.9	21809.7	4108.28	7765.36	0.848837	0.281169	-0.236441	-0.551032	0.757039
197.069	15.3151	C9H11NO4	3,4-Dihydroxy-L-phenylalanine	Tyrosine	38023	1.17743	0.99863	2.624	3.2917	24904.1	30715.8	16515	36232.4	38022.7	10787.7	35691.8	12367.2	12251.6	9473.32	12300.8	14044.5	10909.2	11135	19010.3	9982.77	17560.8	15595.8	11667.3	12934.5	9967.78	12857.5	25654.6	12835.1	11166.9	2852.9	1.99879	0.000513259	0.999125	-3.28966	1.17743
329.053	9.20096	C10H12N5O6P	3',5'-Cyclic AMP	Purine	27101	0.777764	0.14319	0.25657	0.33291	19509.4	18239	27101.3	12178.4	13323.9	25738.7	10941.7	24304.4	26869.8	13280.1	18998.2	15452.4	20134.3	23950.5	22081.8	17391.2	15784.9	11587.1	15756.4	14276.6	10123	13733.6	18917.1	17101.4	6365.63	4798.29	1.10617	0.456816	0.145575	-0.340258	0.777764
84.0212	8.53193	C4H4O2	3-Butynoate	Butanoate	3195747	0.857771	0.29497	2.9254	3.6932	2.57728e+06	2571697	2.61441e+06	2.52422e+06	2.589e+06	3.1118e+06	2557579	3.19575e+06	2058070	2.16815e+06	2.58228e+06	2.20543e+06	2.37952e+06	2.39209e+06	2359304	1.93909e+06	2.22503e+06	1.98733e+06	2.35894e+06	2196858	1682661	2.45955e+06	2.71771e+06	2.21388e+06	271290	237510	1.22758	0.000194776	0.295817	-3.71047	0.857771
159.089	7.80679	C7H13NO3	3-Dehydrocarnitine	Carnitine degradation	311667	1.69093	-4.0377	8.5998	10.842	15917.8	12493.4	10219.1	13727.7	13701.6	13531.1	14834.3	13034.4	177015	155586	227025	164204	199181	212121	203045	235078	262108	269119	200672	230476	236652	311667	13432.4	220282	1676.62	42533	0.0609784	1.43579e-11	-4.03556	-10.8429	1.69093
116.047	8.13984	C5H8O3	3-Methyl-2-oxobutanoic acid	Valine, leucine and isoleucine	49519	1.1707	-0.80353	1.7852	2.2688	13298.4	15333.4	9770.46	27641.2	16773.3	14402.2	31678.9	12461.1	27112.7	26452.4	42706.3	34007	18544.8	31955.1	28982.6	23124.1	19626.1	49518.5	45688.7	20433	41518.3	22204.3	17669.9	30848.1	7757.59	10345.6	0.572802	0.00535438	-0.803891	-2.27129	1.1707
88.016	16.508	C3H4O3	3-Oxopropanoate	Inositol	122948	0.746149	0.15844	0.82286	1.034	96458.3	81064.2	90754.1	114476	97238.1	101898	102266	98090	87693	85893.1	99630.6	80639.2	78632.7	122948	76728.7	104066	87071.9	101335	73712.8	79152	77832.2	70849.2	97780.6	87584.6	9612.22	14529.7	1.11641	0.0925353	0.158872	-1.03369	0.746149
185.993	16.0678	C3H7O7P	3-Phospho-D-glycerate	Glycolysis	183012	0.834145	-0.46668	0.65903	0.83968	70534	50954.9	80399.8	124970	77862.1	54882.7	8667.75	46380.7	129466	62435.8	183012	92557.9	99902	115170	110896	84903.2	71608.5	61543	92441.9	53952.2	44860.3	42725.5	64331.5	88962.5	33478.4	38109.3	0.72313	0.144088	-0.467672	-0.841373	0.834145
324.036	18.0388	C9H13N2O9P	3'-UMP	Pyrimidine	160020	1.12012	-0.8122	1.1931	1.5363	27267.8	12395.5	133031	31179.4	25706.5	137670	16495.7	120364	150954	10163.3	120285	130263	125397	160020	112668	110333	98542.8	114729	54357.9	133141	92874.4	135734	63013.8	110676	56282.8	38870.3	0.569354	0.0290367	-0.812601	-1.53705	1.12012
153.09	7.44213	C7H11N3O	4-(beta-Acetylaminoethyl)imidazole	Histidine	78132	1.66652	-3.623	7.4179	9.244	4467.2	4194.1	3168.46	5196.5	3771.06	3621.59	5590.73	7002.95	55103	36652.3	78131.5	34855	70767.2	45444.8	61899.1	53343	74313.7	63504.4	49819.4	51894.9	53796.5	68542	4626.57	57004.8	1252.54	13238	0.0811611	5.78646e-10	-3.62307	-9.23759	1.66652
161.047	7.38575	C9H7NO2	4,6-Dihydroxyquinoline	Tryptophan	49768	0.291122	0.17087	0.054203	0.070046	49768.3	4831.05	15464.5	0	11065.6	5790.08	3939.35	2261.46	13492.1	8568.79	39491.2	2881.28	20880.5	2779.21	1428.24	46465.2	1262.06	2274.7	998.039	2634.39	573.553	1301.52	11640.1	10359.3	16177.8	15044.5	1.12363	0.853525	0.168164	-0.0687837	0.291122
145.074	7.23687	C6H11NO3	4-Acetamidobutanoate	Arginine and proline	124734	0.792708	0.40511	1.2232	1.5839	96610.4	105621	68642.8	119368	104509	67393.3	79841.1	85335	76725.7	53880.2	57325.8	61415.6	55065.2	76598.9	47327.4	55579.3	66665.4	78322.3	38634.5	72955.9	124734	96207.3	90915	68674.1	18693.6	21942.2	1.32386	0.0259551	0.404752	-1.58578	0.792708
149.069	15.1082	C5H11NO4	4-amino-4-deoxy-L-arabinose	0	31196	0.705099	0.2199	0.95574	1.1844	23176.5	24432.8	20318.8	31196.5	26290.6	28017.7	25927	13534.2	24149.6	17753.7	20272	22357.2	26058.2	18439.4	18266.3	22178.3	24522	19113.7	18160.3	17647	18033.5	22681.8	24111.8	20688.1	5355.13	2900.53	1.16549	0.0638585	0.220938	-1.19478	0.705099
103.063	14.9587	C4H9NO2	4-Aminobutanoate	Arginine and proline	7749773	0.98434	-0.20036	0.82401	1.0373	4892311	4.44333e+06	4.96925e+06	5139008	5002545	5.32072e+06	4828057	6.42457e+06	7749773	7.01648e+06	5.33299e+06	5273657	4.92249e+06	7.17206e+06	6.42662e+06	5986102	6859828	5608816	6.5076e+06	5.42207e+06	4.35627e+06	3.82042e+06	5.12747e+06	5.88966e+06	582310	1.12832e+06	0.87059	0.0923257	-0.199935	-1.03468	0.98434
145.085	14.633	C5H11N3O2	4-Guanidinobutanoate	Arginine and proline	280656	1.64041	-1.6319	6.7405	8.4205	77295.7	85649.3	61177.9	63998.4	58424.7	67473.2	56032.8	56369.8	206016	201099	196030	193389	208895	232178	280656	187705	242039	252338	182675	143873	143425	185017	65802.7	203952	10638.7	38261.7	0.322638	3.74024e-09	-1.63201	-8.4271	1.64041
152.047	16.3842	C8H8O3	4-Hydroxyphenylacetate	Tyrosine	3463	0.634524	-0.17056	0.22936	0.30108	1223.27	1093.72	713.843	1600.09	1374.22	1202.53	1921.01	3463.14	1186.85	716.18	2111.29	1323.65	1817.69	1481.35	2147.47	1455.06	2008.78	2607.15	2209.85	1530.98	2343.16	1821.32	1573.98	1768.63	841.885	513.893	0.889944	0.505603	-0.168214	-0.29619	0.634524
158.069	10.0148	C6H10N2O3	4-Methylene-L-glutamine	C5-Branched dibasic acid	195625	1.12498	4.6195	1.9719	2.5026	49515.5	44143.9	3390.75	107801	180919	1562.05	195625	2440.87	980.465	19321.6	3750.64	3469.71	1309.15	1995.33	2051.27	641.301	1457.34	1944.79	3042.79	535.953	1031.69	211.255	73174.8	2981.66	79467.7	4826.22	24.5416	0.00313536	4.61716	-2.50371	1.12498
183.053	15.8839	C8H9NO4	4-Pyridoxate	Vitamin B6	38877	1.04115	-0.37308	0.95574	1.1841	13064.8	14712.9	25600.7	13726.1	14833.9	31350.3	11327.9	30421.1	32949.5	23253.3	19371	21285.7	20010.1	38876.6	23392.7	28032.6	25968.6	25530.9	22126	27752.2	19356.7	23262.6	19379.7	25083.5	8306.82	5496.78	0.772609	0.0659998	-0.37219	-1.18046	1.04115
145.11	12.9681	C7H15NO2	4-Trimethylammoniobutanoate	Lysine	5844249	1.01832	0.46313	3.6288	4.6419	4406243	4.54517e+06	4.26476e+06	5.84425e+06	4280052	4.18988e+06	4.31012e+06	5.0147e+06	3.65835e+06	2667909	4124521	3.17019e+06	4.16555e+06	3962366	3.41732e+06	2.71544e+06	3.52823e+06	3.26293e+06	2.95863e+06	3.01039e+06	2.83836e+06	3.28742e+06	4.6069e+06	3.34054e+06	564076	497079	1.37909	2.30969e-05	0.463712	-4.63645	1.01832
227.043	15.8821	C9H9NO6	5-(2'-Carboxyethyl)-4,6-dihydroxypicolinate	Tryptophan	24335	1.08597	-0.4151	1.1636	1.4736	8461.3	9597.35	15520.5	9277.02	10173.6	23065.5	8471.62	20292.5	22159.1	14783.1	13340.5	17345.2	13840.1	24334.8	18012.3	18777.5	18944.9	16002.3	18810.7	19519.8	13611.6	15492.8	13107.4	17498.2	5797.63	3254.53	0.749073	0.0327464	-0.416822	-1.48484	1.08597
114.043	16.5122	C4H6N2O2	5,6-Dihydrouracil	Pyrimidine	96989	0.598251	0.31731	0.25657	0.33303	28384.6	29513.3	21431.5	96988.9	58077.9	23195.5	11231.5	18828.1	19494.2	55829.2	30273.6	62146.9	22562	19542.8	19945.4	19598.8	18940.5	51808.6	36204.4	12159.2	27968.1	7532.36	35956.4	28857.6	28263.3	16711	1.246	0.464399	0.317299	-0.333109	0.598251
246.085	9.70627	C9H14N2O6	5-6-Dihydrouridine	0	3104	0.760213	0.32838	0.74847	0.93705	3104.47	2783.11	2497.8	999.63	1301.97	1437.64	1824.65	3019.76	2020.83	1527.72	1888.56	1297.43	2645.59	1366.53	2119.74	1741.55	1780.86	1705.74	1534.89	1603.84	957.771	1438.18	2121.13	1687.8	831.389	408.932	1.25674	0.114316	0.329687	-0.941892	0.760213
159.089	12.44	C7H13NO3	5-Acetamidopentanoate	Lysine	1130662	0.75066	0.12951	0.61958	0.78101	792872	690673	850716	831060	696244	741452	732866	1.13066e+06	794300	532681	801615	641240	836369	748515	766668	663588	832621	762455	676238	757927	719398	809901	808318	738823	142940	85101.8	1.09406	0.165362	0.129695	-0.781563	0.75066
127.038	10.4843	C4H5N3O2	5-Amino-4-imidazole carboxylate	Purine	93498	1.10832	-0.82119	1.9076	2.4156	29446.4	21155.6	26541.6	44619.5	19697	33730	53331.6	19449.8	41258.3	72231.3	50414.1	93498	33251.7	45151.6	50784	84442.7	53594.3	59090.6	38821.5	59032.5	53537.1	31076.8	30996.4	54727.5	12375.2	18215.9	0.566378	0.00389352	-0.820162	-2.40966	1.10832
116.095	12.9092	C5H12N2O	5-Aminopentanamide	Lysine	41257	0.814218	0.67833	1.1321	1.4092	14214.7	13901.2	15058.6	41257.4	18323.4	16883.8	15674	11942.8	7828.28	17686.8	16852.2	20913.7	9112.93	9141.8	10629.1	10112.9	9251.17	15531	17922.3	4683.56	8136.55	3329.78	18407	11509.4	9432.56	5335.25	1.5993	0.0390184	0.677438	-1.40873	0.814218
117.079	10.9606	C5H11NO2	5-Aminopentanoate	Lysine	163858528	0.731516	0.086372	0.9644	1.1994	153646528	145374576	143765808	143525856	138047200	136803472	153909552	163858528	145329600	131541208	139018416	121524256	158365360	127455656	152489808	135134496	148445808	143842672	135892784	132411920	129674560	145307392	147366440	1.39031e+08	9.13664e+06	1.03729e+07	1.05995	0.0735201	0.0840015	-1.13359	0.731516
205.998	15.8522	C7H7ClO5	5-chloro-2-methyl-maleylacetate	0	7802	1.13282	0.92048	3.2774	4.2226	6750.58	4701.2	6629.26	7802.06	5706.43	7172.86	5537.48	3699.29	1929.64	3482.97	3640.72	5871.09	1495.06	4287.26	2322.31	3752.86	2642.8	2787.39	1957.44	4432.99	3643.65	2139.68	5999.9	3170.42	1355.55	1210.26	1.89246	6.0618e-05	0.920264	-4.2174	1.13282
192.027	14.9575	C6H8O7	5-Dehydro-4-deoxy-D-glucarate	Ascorbate and aldarate	53664	0.971427	-0.94912	1.1549	1.4572	10397.1	8363.27	10204.5	15959.1	13786.1	20832.2	7321.82	12272.5	12519.7	14066.6	19481.2	21824.9	11115.8	14292.2	13281.4	31610.1	18033.4	28955.3	18357.5	24667.3	53119.4	53663.8	12392.1	23927.7	4417.85	13892.2	0.517896	0.0349122	-0.949267	-1.45702	0.971427
269.093	15.7301	C10H12FN5O3	5'-deoxy-5'-fluoroadenosine	0	25875	1.22356	-0.62776	2.1412	2.6885	13574.2	10086.7	12141.7	11310.7	9720.95	12955.8	11175.8	12113.9	13502.2	11505.1	15474.1	10657.4	12118.5	18569.9	18494.8	18560	25875	23580.2	17639.8	25021.9	19156.7	21502	11635	17975.5	1329.22	4917.52	0.647266	0.00205782	-0.627568	-2.68659	1.22356
173.08	13.68	C6H11N3O3	5-Guanidino-2-oxopentanoate	D-Arginine and D-ornithine	112444	0.804367	0.010854	0.028159	0.038656	84940.7	82961.6	63906.9	98905.3	78621.1	75704.5	79139	66838.3	78074.6	70013	90454.1	69882.9	84613	112444	66646.4	67383.6	70905.5	78734	63474.4	85782.3	87469.3	70297.4	78877.2	78298.2	10914	13087.5	1.0074	0.916942	0.0106297	-0.0376583	0.804367
257.101	10.3513	C10H15N3O5	5-Methylcytidine	0	84885	1.06475	-0.45283	1.4449	1.8527	48960.7	41563.6	41407.3	41605.6	40953.4	39642.3	43079.4	53555.8	46110.9	37027.6	50979.9	38227.8	66802.7	40343.8	52410.2	74182.8	81955.7	74346.9	84884.9	65403.3	54744	73203.1	43846	60044.5	4829.13	16421.6	0.730225	0.013824	-0.453588	-1.85937	1.06475
125.059	9.19903	C5H7N3O	5-Methylcytosine	Pyrimidine	131011	1.36054	1.1295	5.3722	6.7212	89757.1	94882.3	77658.1	131011	115835	81005.9	91757	78824.9	32377.5	23771.1	47811.6	51674.1	32582.3	62958	25581.7	44006	33760.3	54322.8	45148.6	59408	41520.3	53707.8	95091.4	43473.6	19000.3	12382.9	2.18734	1.90891e-07	1.12918	-6.71921	1.36054
459.186	13.5749	C20H25N7O6	5-Methyltetrahydrofolate	One carbon pool by folate	40668	1.06462	-0.5396	1.4867	1.9012	14856.4	16482.5	19544.9	36045.4	16181.8	20555.5	15781.4	14752.2	19222.5	32793.7	21366.7	37474.7	20695.9	31418.5	26662.5	40667.6	26634.8	34545.3	33265.6	27563.7	23562.1	16488.2	19275	28025.8	7096.4	7263.8	0.687759	0.0126168	-0.540026	-1.89905	1.06462
129.043	13.8335	C5H7NO3	5-Oxoproline	Glutathione	919029	1.0833	-0.24688	1.1141	1.3888	607391	639360	644865	521492	439247	803962	507431	718544	660342	595188	844054	788230	725431	919029	695059	758364	818458	832046	635426	751702	476627	638447	610287	724172	118922	116672	0.842738	0.0407487	-0.246845	-1.38989	1.0833
389.953	17.8253	C5H13O14P3	5-Phospho-alpha-D-ribose 1-diphosphate	Pentose phosphate	6794	0.984111	-0.83845	0.81155	1.0164	0	0	2427.16	0	0	5868.87	0	5654.99	5077.08	1144	3909.12	3321.82	4898.28	6794.31	2887.92	3056.91	2015.53	2689.65	1984.37	2796.38	4484.98	2162.45	1743.88	3373.06	2618.2	1514.08	0.517002	0.0770799	-0.951757	-1.11306	0.984111
242.067	16.4695	C6H15N2O6P	5-Phosphonooxy-L-lysine	Lysine	528215	0.784196	0.324	1.3837	1.7721	412988	381284	336673	386827	420158	528215	416915	504233	406102	365657	337866	335790	329831	492439	219279	336825	330550	432557	221673	391746	294367	238840	423412	338109	63599.4	78728.1	1.2523	0.0168161	0.324575	-1.77427	0.784196
152.034	16.644	C5H4N4O2	6-8-Dihydroxypurine	0	8662	1.13243	-1.1334	1.5931	2.0354	1824.11	2243.64	1701.15	2650.24	1794.18	1951.82	2227.07	2144.18	2747.73	1231	4846.07	3757.37	2869.33	1877.27	4265.27	4207.52	5786.44	8662.24	2068.94	5249.96	7220.09	8610.37	2067.05	4528.54	312.476	2383.29	0.456448	0.00931677	-1.13148	-2.03073	1.13243
139.027	13.8607	C6H5NO3	6-Hydroxynicotinate	Nicotinate and nicotinamide	6350	0.692839	0.076346	0.27924	0.36337	4171.86	4489.91	3908.81	6349.73	5434.67	5225.6	3939.84	4339.67	3932.69	5001.11	5109.87	5187.46	3297.63	4981.04	4437.42	4173.78	3724.11	4922.26	4166.97	4930.79	4500.94	4475.16	4732.51	4488.66	860.721	573.822	1.05433	0.433264	0.0763208	-0.363247	0.692839
181.096	9.78105	C7H11N5O	6-methyltetrahydropterin	0	79659	0.619489	-0.033979	0.017839	0.022655	42819.3	33761.9	22659.3	6763.46	9999.86	12778	37930.1	21096.6	64595.8	22214.9	13604.3	9828.74	79659.2	9778.15	38624.8	20134.5	23291.9	16646.4	8737.08	10196.9	9039.97	10342.4	23476.1	24049.7	13472.6	22149	0.97615	0.94789	-0.0348256	-0.0232419	0.619489
276.025	16.7683	C6H13O10P	6-Phospho-D-gluconate	Pentose phosphate	21013	1.1554	1.0034	2.9254	3.687	10340.8	11009.3	15082.7	8782.84	7602.6	21012.8	11615.4	16430.4	5780.25	4247.42	8291.7	8634.31	6205.03	9618.62	4591.53	5159.37	4851.25	8177.84	4440.07	9966.87	5829.52	3052.03	12734.6	6346.13	4465.98	2191.11	2.00667	0.000201514	1.0048	-3.6957	1.1554
145.11	14.6637	C7H15NO2	Acetylcholine	Glycerophospholipid	1936042	0.746863	0.36217	0.44857	0.56878	1.47297e+06	1.25883e+06	1.70621e+06	292461	501733	872090	1.32108e+06	1.61702e+06	1.75833e+06	756356	916729	914709	1.93604e+06	677393	978736	944077	1.07483e+06	500907	833207	522361	214859	286550	1.1303e+06	879649	521352	485624	1.28494	0.269929	0.361705	-0.56875	0.746863
809.125	11.7372	C23H38N7O17P3S	Acetyl-CoA	Glycolysis	90586	1.05155	-0.98163	1.0066	1.2529	5696.35	0	47523.5	0	5524.1	83961.4	0	50183.9	49644.5	3186.33	67503.9	56441.7	28138.1	90585.9	42449.5	47006.9	43633.4	43166.2	21927.8	66642	35988.2	77150.6	24111.2	48104.7	32157.2	22813.8	0.501223	0.0541503	-0.996475	-1.2664	1.05155
135.055	9.21982	C5H5N5	Adenine	Purine	3691085	0.911261	-0.55432	0.7849	0.98157	895442	893073	1.21608e+06	1.29735e+06	1.53465e+06	2.34925e+06	267109	1.4947e+06	1.36584e+06	667295	1.91976e+06	1.69579e+06	1.30665e+06	1.7525e+06	923545	2562236	1.41768e+06	2.34452e+06	865941	2953621	2.08674e+06	3.69108e+06	1.24346e+06	1.82523e+06	606099	849752	0.681261	0.105097	-0.553721	-0.978411	0.911261
267.097	8.8031	C10H13N5O4	Adenosine	Purine	17407900	0.732349	0.64429	0.79937	0.99869	10149830	10182666	3.00945e+06	14559959	17407900	3.88113e+06	2.03439e+06	2.29057e+06	3154617	7102650	4205578	4.00493e+06	4.24007e+06	4.55141e+06	4.7733e+06	5.16394e+06	4970057	5052167	3858814	4224376	7.99582e+06	7829707	7.93949e+06	5.08053e+06	5.98755e+06	1.49625e+06	1.56273	0.100163	0.644066	-0.999294	0.732349
427.03	14.4361	C10H15N5O10P2	ADP	Oxidative phosphorylation	4837431	1.31629	-1.2166	2.2403	2.8309	229208	335011	3.5304e+06	195661	30636.9	4.47514e+06	253945	3041192	3.86389e+06	1.84048e+06	4038662	3689289	3.98345e+06	4837431	4.03757e+06	3.47268e+06	3456365	3.12352e+06	3066820	3250316	2.87851e+06	3.65307e+06	1.5114e+06	3.51372e+06	1.84132e+06	697538	0.430143	0.0014669	-1.21711	-2.8336	1.31629
621.028	16.0303	C15H22N5O16P3	ADP ribose 1'',2''-phosphate	0	126030	1.1536	-0.71242	1.3129	1.6949	30886.9	31386.9	80624.2	33391.2	35403.3	74968.5	420.087	88341.9	77383	24035.9	97855.9	77471	66226.4	126030	72225	66163.8	74654.8	87709.9	43943.1	91950.7	73984.6	96804.9	46927.9	76888.5	30740.2	24397.9	0.610337	0.0201959	-0.712323	-1.69474	1.1536
639.039	17.3102	C15H24N5O17P3	ADPribose 2'-phosphate	0	36491	1.0334	-1.0761	1.1912	1.5314	1429.41	1078.94	19241.1	4770.44	868.305	31047.1	5233.17	19509.2	36369.5	4728.94	19520.4	35003.8	29844.4	21844.9	36491	30877.1	24893.4	19114.2	20538	10258.4	9309.22	7782.37	10397.2	21898.2	11364.4	10919.7	0.474797	0.0296049	-1.07462	-1.52864	1.0334
158.044	13.0565	C4H6N4O3	Allantoin	0	18735	0.793678	-0.11331	0.13255	0.17641	1796.43	1414.07	2018.97	2221.24	2220.66	1444.17	2389.12	3318.94	2897.55	1805.17	1875.63	1078.73	4682.05	4015.52	1517.54	1977.66	2157.97	2676.47	1789.88	1439.01	2134.47	1769.53	2102.95	2272.66	609.209	1002.64	0.925327	0.669909	-0.111965	-0.173984	0.793678
674.24	11.7833	C25H42N2O19	alpha-N-Acetylneuraminyl-2,6-beta-D-galactosyl-1,4-N-acetyl-beta-D- glucosamine	0	2444	0.893277	-0.24109	0.53772	0.67538	1517.08	1417.82	680.01	1917.09	1313.75	1040.93	1517.86	969.57	980.866	968.312	1481.24	1254.67	1046.55	1536.44	1481.35	1280.19	1885.76	1716.3	1492.28	1942.47	1959.17	2443.73	1296.76	1533.52	387.309	424.763	0.84561	0.20957	-0.241935	-0.67867	0.893277
227.121	9.32491	C9H17N5S	ametryn	0	172876	1.0175	1.9489	1.583	2.0217	172876	144678	14165.3	67837.5	120074	8873.77	67161.8	14006.5	12080.7	119107	12485.9	8254.64	19461.3	28821.3	11219.5	6769.17	7892.76	7363.99	18446.2	8112.28	8074.61	8573.82	76209.1	19761.7	63652.1	29262.3	3.8564	0.00954805	1.94726	-2.02009	1.0175
347.063	13.1105	C10H14N5O7P	AMP	Purine	11871484	0.802083	0.19359	0.56276	0.71123	6.8328e+06	6668452	5.69781e+06	11871484	9139301	6.77413e+06	7.60321e+06	6.23016e+06	5.08332e+06	4636833	7290067	6.72679e+06	5.29467e+06	7.52459e+06	5704077	6837524	6.21008e+06	7636007	5408013	8361074	7161881	9233898	7.60217e+06	6.65063e+06	2.00885e+06	1.33097e+06	1.14307	0.195006	0.19292	-0.709952	0.802083
254.058	14.9449	C15H10O4	Apigeninidin	0	18563	0.771789	-0.13065	0.30024	0.39199	9458.49	9529.34	10859.5	11573.3	8100.28	8154.52	13429.4	9574.3	12567.3	7980.79	18563.2	9011.45	13878.8	10091	12881.1	8368.38	10610.3	10904.3	11227.4	8720.56	8245.67	11514.8	10084.9	11040.4	1797.93	2849.35	0.913456	0.404519	-0.130592	-0.393061	0.771789
506.996	15.6941	C10H16N5O13P3	ATP	Oxidative phosphorylation	5597222	0.98662	-0.76763	0.71671	0.9033	194349	39741.5	4554748	21397.7	47466.7	4.29808e+06	24646.8	5.56414e+06	5311759	717216	3.75921e+06	2.19509e+06	4.51711e+06	5.59722e+06	3.83823e+06	2.55858e+06	2.82815e+06	2.96949e+06	2.61057e+06	2.01949e+06	2.08037e+06	2.88555e+06	1.84307e+06	3.13486e+06	2.47981e+06	1.3437e+06	0.587928	0.125676	-0.766289	-0.900749	0.98662
290.094	4.3805	C19H14O3	Aurin	0	12830	0.385624	0.050741	0.13255	0.17615	7032.32	11305	9238.89	7576.69	8507.62	10201.2	7865.09	12829.8	7550.29	9230.6	7956.79	8311.82	8497.36	6431.03	8343.21	10966.8	11205	10761	9408.5	10654.3	8062.8	8426.03	9319.57	8986.11	2003.25	1439.57	1.03711	0.655019	0.0525663	-0.183746	0.385624
158.004	7.14654	C6H6O3S	benzenesulfonate	benzenesulfonate	5165	0.962561	-0.38287	0.99713	1.2366	1607.9	2246.45	3583.93	3119.68	3195.22	3408.83	1660.9	2810.9	2614.4	3077.23	4661.16	3276.54	2073.2	3488.16	3811.72	4760	4083.12	4423.7	5164.91	3262.53	2118.11	2579.69	2704.22	3528.18	774.176	994.174	0.766465	0.0576779	-0.383708	-1.23899	0.962561
419.077	13.8356	C24H41N8O17P3S	beta-Alanyl-CoA	beta-Alanine	37322	1.25594	-0.68627	2.2706	2.8714	14651.2	12708.2	13794	19307.6	19164.9	16869.7	25497.6	7266.79	23392.9	29136.1	37322.5	19824.2	17042.8	30487	30505.9	22242.3	23067.4	24454.4	34860.4	19143.3	31527.8	21415	16157.5	26030.1	5418.37	6237.83	0.620722	0.00130586	-0.68798	-2.8841	1.25594
245.149	15.9065	C9H19N5O3	beta-Alanyl-L-arginine	beta-Alanine	775597	0.765562	0.97612	0.42896	0.54206	27921.9	30125.1	28058.7	775597	164606	28993.8	292445	19482.9	24927.7	85159	115649	237267	41899.8	53009.5	31278.5	25270	25780.1	326329	58811.9	17784.5	166763	6624.53	170904	86896.7	263005	94785.6	1.96675	0.287199	0.975811	-0.541817	0.765562
321.069	18.8663	C11H15NO10	beta-Citryl-L-glutamic acid	0	6506888	1.11435	-0.30448	1.0859	1.3556	2998198	3.01791e+06	4.79959e+06	3.50567e+06	2.88255e+06	5.42237e+06	2.6914e+06	5.20074e+06	4.69938e+06	2.84428e+06	5205498	4833468	4.2245e+06	6506888	4781528	5007082	4876228	5012578	3.65741e+06	5090947	4670790	4546123	3.8148e+06	4.71119e+06	1.13411e+06	818080	0.809732	0.0439971	-0.304483	-1.35658	1.11435
117.079	8.53544	C5H11NO2	Betaine	Glycine, serine and threonine	42598	0.856622	0.37802	0.6283	0.80309	17576.2	17974.3	9782.67	42597.7	33948.1	19597.6	25288	12937.9	10585.2	12252.8	18314.5	18193.2	7558.04	21504.5	12917.8	13662.3	16774.4	27484.5	15197.5	19953.7	24634.4	22849.8	22462.8	17277.3	11013.3	5666.77	1.30013	0.157048	0.378656	-0.803967	0.856622
101.084	18.8756	C5H11NO	Betaine aldehyde	Glycine, serine and threonine	7727	1.05176	-0.31813	1.0412	1.2968	3624.59	4826.94	5291.16	3885.37	3775.15	6803.11	2717.77	5435.27	5766.93	3278.39	5996.63	6646.12	4871.76	7726.86	5762.74	5739.83	5244.47	6141.24	3807.8	5654.76	7181.83	5534.84	4544.92	5668.16	1295.13	1171.62	0.801834	0.0502258	-0.318625	-1.29907	1.05176
244.088	8.603	C10H16N2O3S	Biotin	Biotin	137649	1.04631	0.63153	2.6334	3.3072	110694	137649	81667.7	114058	97353.6	73615.2	107303	60416.6	49954.3	43601.4	70806.3	44197.9	48688.6	74822.5	57797.7	59604.6	76582.1	89674.7	50369.7	69433.5	70752.2	78213.9	97844.8	63178.5	24933.4	14497.2	1.5487	0.000488385	0.631061	-3.31124	1.04631
88.0524	8.54429	C4H8O2	Butanoic acid	Butanoate	214276	1.00146	0.51802	3.1414	4.0611	155315	133414	149367	214276	207831	206255	143805	185818	96421.6	119749	146683	115250	111105	158572	127502	113735	135159	130320	127392	103273	95433.2	123926	174510	121752	32644.3	17973.9	1.43333	8.07009e-05	0.519369	-4.09312	1.00146
175.084	12.8373	C7H13NO4	Calystegin B2	0	49713	0.759391	0.018588	0.026352	0.033029	35604.8	28636.7	18406.5	47189.2	49712.8	25189.9	27670.7	19781.9	16924	23730.7	34305.9	27597.3	20687.8	26435.7	37871.3	23292.8	32568.8	44144.3	37203.2	28079	42001.2	40897.4	31524.1	31124.2	11748.2	8540.8	1.01285	0.927454	0.0184142	-0.0327075	0.759391
226.106	15.19	C9H14N4O3	Carnosine	Alanine and aspartate	14178	0.827377	0.56936	1.4024	1.8003	7838.09	8033	8116.05	14177.8	10184.2	11413.9	10710.8	7176.51	11921.1	7636.63	6995.33	5212.49	7547.75	13329.5	3553.08	5181.4	3992.88	5483.75	5365.58	6562.55	4635.88	4233.58	9706.3	6546.53	2371.45	2881.45	1.48266	0.0161533	0.56819	-1.79174	0.827377
403.019	16.23	C9H15N3O11P2	CDP	Pyrimidine	385576	1.09115	-0.76431	1.1862	1.5126	102149	119226	208206	63566.4	9939.59	226696	67149.3	207103	264374	231907	294084	207305	385576	345905	204517	162887	165333	119486	246032	131562	91264	133138	125504	213098	80106.6	87517.5	0.588952	0.0306963	-0.763779	-1.51291	1.09115
488.107	14.8204	C14H26N4O11P2	CDP-choline	Glycerophospholipid	2866481	0.847426	0.32281	1.4427	1.8472	1.9161e+06	2.32851e+06	2592810	2866481	2.42958e+06	2.56436e+06	1.69793e+06	2.34185e+06	1.55502e+06	1.03621e+06	1.80958e+06	2.09453e+06	1.56138e+06	2.15959e+06	1.84167e+06	1.94838e+06	2.03877e+06	2.09961e+06	1.32469e+06	2.39714e+06	1.81548e+06	2.53389e+06	2.3422e+06	1.87257e+06	376354	405217	1.2508	0.0143868	0.322847	-1.84204	0.847426
537.077	15.835	C14H25N3O15P2	CDP-ribitol	Pentose and glucuronate	27926	1.32009	-0.37291	3.0589	3.8937	17769.9	18052.7	16522.9	18801.5	14912.1	17852.4	16060.5	18868.7	19883.7	16234.9	21544.1	22738.2	22886.9	25434.7	24169.7	23709.9	23613.1	27926.5	22348.5	20859.3	19513.7	24263.3	17355.1	22509	1395.18	2848.84	0.771027	0.000118276	-0.375146	-3.9271	1.32009
424.17	18.8395	C16H28N2O11	Chitobiose	Aminosugars	159684	1.28734	-0.36245	4.2447	5.4476	133557	103497	112115	114587	122523	83331.8	135849	131597	159684	153271	143651	158396	157122	136258	146486	145581	152887	148294	154523	145992	151502	156957	117132	150757	17802.1	6662.92	0.776957	2.93072e-06	-0.364093	-5.53303	1.28734
103.1	18.8322	C5H13NO	Choline	Glycine, serine and threonine	95275760	1.32157	-0.41649	3.1258	3.9787	50354392	54219124	53517972	61881784	50361424	47754488	53530620	68323296	80396592	60616692	80459440	59225480	95275760	73166008	78656384	72219944	78398104	74294720	64685576	67130136	67001464	76104768	5.49929e+07	7.34022e+07	6.81835e+06	9.44634e+06	0.749199	0.000104153	-0.416579	-3.98233	1.32157
183.066	14.5603	C5H14NO4P	Choline phosphate	Glycerophospholipid	130449952	1.19769	-0.2499	1.9492	2.4699	98697464	94438224	82123048	89744520	86175128	92011904	76517872	119431720	120911528	105043192	106243128	97696480	126289632	130449952	104414720	108453424	115307680	106319056	103208992	107834952	88260672	118895696	92392485	1.09952e+08	1.29743e+07	1.13357e+07	0.840298	0.00341847	-0.251027	-2.46617	1.19769
192.027	17.1905	C6H8O7	Citrate	TCA Cycle	229256	0.930566	0.22863	1.5466	1.9747	197207	191545	148789	229256	221127	167487	218367	172684	147146	191489	171474	145149	184773	156819	139577	173446	180529	173853	195210	146264	155114	148906	193308	164982	28751.3	18753.3	1.17169	0.0108551	0.228591	-1.96437	0.930566
323.052	15.197	C9H14N3O8P	CMP	Pyrimidine	731805	1.04385	0.75817	2.0404	2.5832	467413	473234	229571	731805	597939	288638	633423	269040	248795	315241	306155	322395	385791	382285	303454	289543	220134	202703	296422	190385	169387	188439	461383	272938	185981	70586.6	1.69043	0.00263646	0.757392	-2.57898	1.04385
614.147	14.6495	C20H31N4O16P	CMP-N-acetylneuraminate	Aminosugars	75097	1.37601	-1.4599	2.7241	3.4167	0	0	34512.3	16129.6	0	56919.8	0	39907.2	57013.7	0	75096.5	46285.4	57114.3	70202.5	63201.2	54284.6	54758.4	57167.7	45444.6	60868	58342.2	68636.7	18433.6	54886.8	22568.4	17844.8	0.335848	0.000450652	-1.57412	-3.34616	1.37601
767.115	12.9398	C21H36N7O16P3S	CoA	TCA Cycle	180267	1.35443	-2.2152	2.7778	3.4967	3056.4	0	46380.4	0	0	97464	0	44901.7	130786	0	137022	111173	40663.2	180267	129051	104157	108194	165053	54616.3	166283	110328	141923	23975.3	112823	36010.6	50826	0.212504	0.000317323	-2.23444	-3.4985	1.35443
131.069	14.1129	C4H9N3O2	Creatine	Glycine, serine and threonine	177021776	0.769822	0.0979	1.1894	1.5213	160519168	162801712	174562288	155320096	167543776	169101600	155424624	166905520	177021776	149413536	148642608	137505616	168692240	161085648	152058784	146855168	159480848	166620496	145037456	146336256	135557456	152477616	164022348	1.53342e+08	6.77194e+06	1.18887e+07	1.06965	0.0310507	0.0971412	-1.50793	0.769822
113.059	9.44828	C4H7N3O	Creatinine	Arginine and proline	22349164	1.02388	1.0105	1.7674	2.2433	22349164	20916916	5.6358e+06	13785866	19197794	5.40805e+06	14498118	6.94852e+06	5978954	17773870	5.8318e+06	5.03828e+06	7726304	9849960	5.88756e+06	4894119	5.81004e+06	4.94018e+06	7.30501e+06	4.70882e+06	3.93591e+06	4.69794e+06	1.35925e+07	6.74134e+06	6.93891e+06	3.52362e+06	2.01629	0.00569001	1.01171	-2.24489	1.02388
482.985	17.4938	C9H16N3O14P3	CTP	Pyrimidine	412223	0.928143	-0.87008	0.70099	0.88559	13451.1	8683.89	221443	2812.61	2431.05	238760	4710.42	365253	309251	79937.6	336742	107291	412223	376397	213213	109310	148727	158242	190507	82865.2	84820.4	132679	107193	195872	145319	115672	0.547262	0.130373	-0.869696	-0.884813	0.928143
243.085	11.4636	C9H13N3O5	Cytidine	Pyrimidine	5625800	1.05211	-0.24787	1.1428	1.4248	3.35669e+06	3.78932e+06	3945040	3.95609e+06	3575026	3.53453e+06	3533994	4.67374e+06	3.91913e+06	2.71897e+06	3.88017e+06	3.79124e+06	4.43526e+06	3965142	4861128	5.22201e+06	5.48215e+06	5.56882e+06	4.00286e+06	4970132	4.65611e+06	5625800	3.79555e+06	4.50707e+06	413547	841438	0.842134	0.0376646	-0.247878	-1.42407	1.05211
411.035	13.7187	C10H15N5O9P2	dADP	Purine	10433	1.23663	-1.0864	1.823	2.3187	723.087	1644.21	7664.44	0	0	10432.8	660.23	6848.15	6437.71	3521.72	7998.63	9237.53	6870.82	9935.88	7152.25	9163.63	8230.68	6322.05	6295.21	8670.68	5670.17	9274.2	3496.61	7484.37	4146.17	1768.9	0.467188	0.00480233	-1.09792	-2.31855	1.23663
160.085	7.27397	C6H12N2O3	Daminozide	0	5483687	0.855169	2.0239	1.1912	1.5287	263151	218401	869275	3.1913e+06	1.06112e+06	195446	5.48369e+06	1.00132e+06	444754	264740	516029	333339	228862	381520	537116	277104	717775	272596	701410	115991	274193	216008	1.53546e+06	377246	1.86829e+06	182481	4.07019	0.0295388	2.0251	-1.52961	0.855169
331.068	12.2994	C10H14N5O6P	dAMP	Purine	108906	1.07747	0.79128	2.3152	2.9212	55015.8	70515.7	46451.2	108906	84848.4	58370.4	50055.8	43260.9	24169.3	23798.2	29560.2	38525.1	18116.4	29578.6	37233.2	53575.5	46684	48900.1	30911.8	47240.1	39658.5	55430.1	64678.1	37384.4	22472	11783.4	1.73008	0.00120721	0.790842	-2.91822	1.07747
174.112	25.4577	C6H14N4O2	D-Arginine	D-Arginine and D-ornithine	7343300	0.85997	0.34609	1.1428	1.4284	4.15174e+06	4393179	3.31992e+06	7.3433e+06	4.74864e+06	3212864	5.47254e+06	3.07488e+06	3.36403e+06	3.8601e+06	4.15521e+06	3.72631e+06	3292669	4.61877e+06	2.96049e+06	2.63157e+06	3.158e+06	4.19107e+06	2.9146e+06	3.39173e+06	3.83438e+06	3.06432e+06	4.46463e+06	3.51166e+06	1.42904e+06	569564	1.27137	0.0369913	0.346388	-1.4319	0.85997
491.002	14.9672	C10H16N5O12P3	dATP	Purine	11605	0.920751	-0.56659	0.48123	0.61711	894.933	0	10529.9	0	0	8366.77	0	11604.8	8733.09	772.056	6282.5	4777.97	9132.86	7590.99	8836.47	4893.42	6076.5	5314.9	4552.32	5187.94	3297.23	7449.92	3924.55	5921.3	5252.72	2329.44	0.662786	0.229043	-0.593385	-0.640083	0.920751
387.024	15.3836	C9H15N3O10P2	dCDP	Pyrimidine	11207	0.97987	-0.48656	0.81155	1.0179	3746.49	5256.87	6173.9	2737.29	0	8671.1	3314.97	6892.62	7665.36	5818.59	7578.3	8515.79	9100.36	11207.1	7167.04	7492.04	3938.31	3604.54	6836.31	5098.36	3220.45	4300.79	4599.15	6538.81	2718.93	2320.32	0.703363	0.0913114	-0.507659	-1.03947	0.97987
251.101	8.00658	C10H13N5O3	Deoxyadenosine	Purine	148050	0.991983	1.5711	1.8096	2.3012	84809.3	105566	32246.3	92300.2	148050	21006.5	16741.7	9560.83	15668.8	24620.8	21492.4	28883.2	21261.5	21093.7	25364.4	18309.2	18761.8	25980.6	13128	19573.7	21116	25276.6	63785.1	21466.5	50821	4290.96	2.97139	0.00498207	1.57114	-2.30259	0.991983
252.086	9.21817	C10H12N4O4	Deoxyinosine	Purine	103866	0.712048	0.043106	0.084612	0.10587	77370.8	85661.2	87325	67216.1	63083.3	67701.5	80518.3	58791.7	95098.9	52846.2	77752.3	71986.1	103866	84492.9	63178.9	96896.6	79680.8	57209.5	36361.5	70246.8	40824.2	67644.9	73458.5	71291.8	10698.5	20262.7	1.03039	0.783082	0.043192	-0.106193	0.712048
228.075	7.98704	C9H12N2O5	Deoxyuridine	Pyrimidine	9785	1.07986	0.93321	2.7354	3.4344	9554.19	9784.71	9555.79	3556.58	4809.91	5513.39	5717.65	8732.61	3734.86	4692.18	3543.07	1794.69	4720.62	3657.28	6298.36	3758.82	5057.03	2306.15	2983.96	3639.06	1881.38	4375.04	7153.1	3745.89	2510.92	1254.94	1.90959	0.000367829	0.93326	-3.43435	1.07986
200.009	15.9578	C4H9O7P	D-Erythrose 4-phosphate	Pentose phosphate	45552	1.39168	1.3255	5.9418	7.4669	45552.4	40675.2	39539.9	43933.7	38163.4	38902.4	36969.5	22633.4	15178.1	17346.9	12756.6	24389.8	9859.74	24511.7	12094.4	17601	10347.4	17440	8414.71	21140.8	14516.1	8481.69	38296.3	15291.4	6960.21	5414.02	2.50444	3.41555e-08	1.32449	-7.46654	1.39168
180.064	11.5314	C6H12O6	D-Fructose	Fructose and mannose	5498	0.990296	-0.18123	0.62723	0.79817	3953.17	3703.68	2687.69	5498.2	4864.55	2891.04	3792.01	2430.88	4784.7	3932.24	4036.88	3775.73	3754.65	4240.15	4151.32	4530.15	5301.24	4941.04	3421.54	3606.02	4683.63	4000.28	3727.65	4225.68	1065.43	548.898	0.882142	0.160073	-0.180918	-0.795681	0.990296
339.996	17.8037	C6H14O12P2	D-Fructose 1,6-bisphosphate	Carbon fixation	238642	0.667518	0.089919	0.10308	0.1351	87529.6	77172.5	140672	145836	92817.2	200698	109679	211397	166473	93864.7	169958	102752	238642	203048	155789	117710	101646	87863.8	104901	65728	64365.5	79695.2	133225	125174	51123.1	53192.7	1.06432	0.732842	0.089929	-0.13499	0.667518
179.08	10.9294	C6H13NO5	D-Galactosamine	Galactose	78692	0.770567	0.40029	1.4592	1.8703	76125.8	62452.2	56004	57422.5	59015.3	43071.4	70598.8	78691.8	44705.3	44925.8	45840.9	24698	59754.9	42015.7	56108.6	33203.4	71015.8	46707.8	49944	37610.1	40151.8	70921.8	62922.7	47686	11769.2	13171.6	1.31952	0.0135587	0.400016	-1.86778	0.770567
210.038	14.9377	C6H10O8	D-Glucarate	Ascorbate and aldarate	29471	0.978314	-0.90792	1.1636	1.4739	6561.07	5818.39	5101.2	7424.61	7987.32	11321.4	3856.89	7167.42	6822.66	7650.8	11468.4	12578.4	5954.65	7587.97	6940.49	16435.4	9856.43	16978.3	9609.54	13736	26205.6	29471	6904.79	12949.7	2231.55	7233.12	0.533202	0.0336356	-0.907247	-1.4732	0.978314
196.059	12.8955	C6H12O7	D-Gluconic acid	Pentose phosphate	340458	0.797228	-0.060494	0.22548	0.29568	258235	257356	283334	264810	260194	217652	266613	277071	306770	203631	263084	223074	340458	222451	319375	326348	317491	277751	233727	250661	249903	270777	260658	271822	19649.9	44035.1	0.958931	0.507865	-0.0605017	-0.294252	0.797228
179.079	15.9077	C6H13NO5	D-Glucosamine	Aminosugars	29067	1.37292	1.0221	8.1901	10.113	26453.4	25592.7	20789.8	25300	21986.9	29066.8	22251.4	20409.6	11027	12197.3	9730.6	9827.72	9993.9	14452.6	10174.3	12183.3	12089.4	13369.6	11442	14261.8	12200.5	12446	23981.3	11814	3075.77	1552.33	2.02991	7.27247e-11	1.02141	-10.1383	1.37292
180.064	16.5007	C6H12O6	D-Glucose	Glycolysis	192529	0.658176	0.14856	0.65212	0.82886	176429	149114	174180	169504	142160	184779	168351	178351	172069	176499	163065	119501	150417	192529	147775	188613	164369	164227	136374	127681	121745	93689.1	167859	151325	14757.5	28598.5	1.10926	0.145899	0.149594	-0.835947	0.658176
260.03	16.1758	C6H13O9P	D-Glucose 6-phosphate	Starch and sucrose	452296	1.32758	0.90886	5.6289	7.04	452296	426853	401111	431658	390979	412053	389817	288812	208482	251694	211862	300130	164529	284038	198200	229831	159147	235881	144708	277742	171554	138482	399197	212591	49493.8	53028.6	1.87777	9.16213e-08	0.909019	-7.038	1.32758
274.009	16.7876	C6H11O10P	D-Glucuronate 1-phosphate	Pentose and glucuronate	19845	0.543188	-0.1006	0.10164	0.13114	4758.99	3657.15	6033.13	8170.25	3838.41	5679.72	19844.9	7442.88	8444.38	8590.99	8141.53	10160.7	7453.85	9899.86	9362.28	8580.6	8622.46	11087.3	7542.21	5701.71	5255.09	2544.5	7428.18	7956.25	5263.9	2219.09	0.933629	0.74353	-0.0990791	-0.128702	0.543188
147.053	18.8708	C5H9NO4	D-Glutamate	Glutamate	65424	0.955566	-0.16439	0.39893	0.50733	34129.8	31339.8	48454.7	36857.7	33975.7	55285.8	27457.4	57168.9	58043.7	23488.9	48193.7	49465.2	42994.7	65424.4	45772.9	44149.6	43723.2	52771.1	31016.7	46433.3	42403.6	43222	40583.7	45507.4	11402.6	10195.8	0.891805	0.308617	-0.165199	-0.510579	0.955566
146.069	11.9047	C5H10N2O3	D-Glutamine	D-Glutamine and D-glutamate	640626	0.7727	0.81029	0.81155	1.0189	64154.5	63527	215766	640626	338215	68582.6	459938	214484	113135	127809	201769	291019	53860.5	114692	231772	73664.7	210911	241483	232895	23943.1	129737	13607.1	258162	147164	209955	88214.5	1.75424	0.0954899	0.810849	-1.02004	0.7727
105.079	18.0049	C4H11NO2	Diethanolamine	Glycerophospholipid	152719	1.31494	-1.2369	2.7381	3.4436	48035.2	33752.6	37128	30117.7	46859.1	32667.7	33627.8	38076.6	71916.2	85023.1	79824.9	74483.7	102366	62534	114136	152719	145766	39797.1	98678.1	50039.5	65627.2	95756.2	37533.1	88476.2	6610.95	32835.9	0.424217	0.000352753	-1.23713	-3.45253	1.31494
96.9692	14.551	[H2PO4]-	Dihydrogenphosphate	0	1172946	1.06521	-0.18266	1.298	1.6769	717289	709425	694414	919030	827381	935002	722402	854187	835760	867574	934877	929172	763427	1.17295e+06	815776	856563	890502	925129	910435	901206	864513	1.0028e+06	797391	905048	98734.9	96746.9	0.881048	0.0215668	-0.182707	-1.66621	1.06521
146.106	14.6873	C6H14N2O2	D-Lysine	Lysine	41576	1.13911	0.87523	2.9406	3.7496	24929.2	24807.3	19947.7	41576.5	27059.2	22977.3	31635.7	12251.9	14115.4	8970.43	11003.7	10326.5	10990.9	12525.6	14011.3	17280.1	15542.9	22195.9	12984.8	14876.9	14934.8	16053.7	25648.1	13986.6	8551.24	3353.67	1.83376	0.000178675	0.874802	-3.74794	1.13911
132.09	25.4579	C5H12N2O2	D-Ornithine	D-Arginine and D-ornithine	669115	0.938942	0.43074	1.7482	2.2201	422318	463180	325753	669115	448022	295208	509275	331212	339001	351610	386121	338166	347733	382701	287932	253484	272678	390467	275874	307850	317309	245436	433010	321169	121695	48882.1	1.34823	0.00597989	0.43107	-2.22331	0.938942
150.053	11.4826	C5H10O5	D-Ribose	Pentose phosphate	6746	0.897222	-0.12913	0.43774	0.55625	6058.32	6215.23	3960.46	6144.56	6149.07	3675.66	4795.24	4198.12	5221.89	4075.71	5554.19	4118.23	4886.38	5649.12	6443.24	6605.23	6746.48	6594.38	4812.88	5855.73	6072.79	6228.15	5149.58	5633.17	1106.33	898.213	0.914153	0.276889	-0.129492	-0.557695	0.897222
309.986	16.1866	C5H12O11P2	D-Ribose 1,5-bisphosphate	Pentose phosphate	12716	1.41804	-1.5488	3.1341	4.0059	822.41	504.414	5160.78	711.091	486.199	5181.68	1146.13	8943.51	12433	5173.8	8577.43	7682.78	8329.05	12716.4	10491.9	7082.93	9124.83	7122.58	7931.67	7294.99	7731.28	5890.37	2869.53	8398.79	3175.41	2189.3	0.34166	9.94174e-05	-1.54937	-4.00254	1.41804
230.019	15.009	C5H11O8P	D-Ribose 5-phosphate	Pentose phosphate	46392	0.899261	0.47199	2.178	2.7299	44483.5	32572.1	34978.5	46391.9	27682.2	33539.2	39484	35797.2	25953.8	28999.1	37009.1	35257.6	21006.9	36212.8	28956.6	27189	22270.4	23789.8	27256.7	25828.7	15857.8	16448.9	36866.1	26574.1	6258.43	6593.49	1.38729	0.00185337	0.472274	-2.73204	0.899261
370.007	17.4354	C7H16O13P2	D-Sedoheptulose 1,7-bisphosphate	Carbon fixation	15673	1.04891	-0.94994	1.177	1.4979	1551.09	1750.02	6287.43	3213.06	867.874	8979.43	1965.52	4345.04	8402.71	1353.87	11210.9	6259.51	5822.61	15672.8	9964.44	5941.46	5724.48	7078.85	3102.77	5711.44	6987.95	4701.38	3619.93	6995.37	2793.33	3534.49	0.517475	0.0315511	-0.950438	-1.50099	1.04891
290.041	15.5271	C7H15O10P	D-Sedoheptulose 7-phosphate	Pentose phosphate	159410	1.16493	1.0515	3.1341	4.01	159410	151022	106233	159286	155259	140773	123979	35418.2	43565.8	54417.3	58020.8	111872	27122.5	73325.2	44986.2	77248	56748	74620.9	35395.7	92767.7	70137.2	49771	128923	62142.8	42183.6	22910.9	2.07462	9.6453e-05	1.05285	-4.01568	1.16493
402.023	13.9538	C10H16N2O11P2	dTDP	Pyrimidine	28124	1.303	-1.4	2.4267	3.0487	915.238	2135.33	15674	2422.35	0	23511	1349.33	15671.9	23809.1	12403.6	26449.5	24296.3	28124.1	27155.5	23922.1	19132	17637.8	11537	27580.9	16518.3	11535.2	15968.5	7709.9	20433.6	9115.11	6187.32	0.377316	0.000872236	-1.40616	-3.05937	1.303
589.106	14.2584	C18H29N3O15P2	dTDP-4-acetamido-4,6-dideoxy-D-glucose	Nucleotide sugars	189444	1.0781	-0.32671	1.1337	1.4132	82647.4	102505	74383.1	166219	143170	93449.8	102573	128725	103291	106204	163549	128528	122632	130112	139410	150544	189444	179178	154494	137344	100050	159038	111709	140273	31600.3	27513.6	0.796371	0.0380127	-0.328488	-1.42007	1.0781
274.041	42.1167	C16H26N2O15P2	dTDP-6-deoxy-L-talose	Nucleotide sugars	15808	0.45064	0.015859	0.026352	0.032882	11732.5	10082.5	11026	6292.6	6495.1	11391	14987.5	9160.78	15807.6	6289.24	9985.95	10361	14360.7	10724	8188.69	9984.73	7763.59	6550.9	10655.2	9716.76	9677.42	10317.5	10146	10027.4	2864.42	2602.53	1.01183	0.921937	0.0169672	-0.0352989	0.45064
322.056	12.3711	C10H15N2O8P	dTMP	Pyrimidine	59289	0.889429	0.58714	1.5753	2.0104	59289.4	52950.5	23191.9	57285.6	50154.7	22809.6	44197.4	21683.2	22185.8	17988.4	43390.7	33010.6	23811.4	27832.2	32065.6	34457.3	24927.4	21534.7	24509.8	26103.9	26478.4	28068.4	41445.3	27597.5	16283.8	6438.38	1.50178	0.00978302	0.586671	-2.00953	0.889429
481.99	15.259	C10H17N2O14P3	dTTP	Pyrimidine	56995	1.04497	-1.0753	1.0837	1.351	1069.99	0	34981.2	0	0	30785.3	0	55113.5	51458.3	7205.2	53288.3	19175.2	56995.4	48386.2	28502.7	26150.9	27308.3	24746.1	39826.4	19231.7	17046.5	33566	15243.8	32349.1	21879.8	15377.4	0.471227	0.0436784	-1.08551	-1.35973	1.04497
185.105	10.8211	C9H15NO3	Ecgonine	Alkaloid biosynthesis II	160763	0.66458	0.2366	0.46708	0.59122	82426.6	69446.5	76287.6	58291	62722.4	82537.2	60581.2	160763	65476.8	51299.2	68943.4	33664.1	71950.6	83448	80354.9	66662.7	106231	61601.8	64329.9	74474.4	62485.1	79358.9	81632	69305.7	33350.5	16565.2	1.17785	0.256814	0.23616	-0.590382	0.66458
199.121	10.274	C10H17NO3	Ecgonine methyl ester	Alkaloid biosynthesis II	443956	0.913506	-0.19479	0.61721	0.77677	241742	199567	214051	237180	225803	219679	236835	443956	253480	222900	358395	224858	260671	288057	325365	265104	332161	333605	318424	269956	282562	310897	252352	289031	78668.4	41933.4	0.873095	0.165701	-0.195789	-0.780674	0.913506
141.019	15.3851	C2H8NO4P	Ethanolamine phosphate	Glycine, serine and threonine	5704151	0.835323	0.24443	2.1796	2.7504	5073215	5067896	4.09115e+06	5663332	5209197	4479292	5.70415e+06	4296189	4894606	3.57774e+06	4.23184e+06	4.2328e+06	4254002	4.59515e+06	3854452	4.17632e+06	4.70003e+06	3.93603e+06	3573623	4201723	3.7736e+06	4.4833e+06	4.94805e+06	4.17751e+06	604799	403623	1.18445	0.00181052	0.244216	-2.7422	0.835323
785.157	10.9612	C27H33N9O15P2	FAD	Riboflavin	78351	1.36498	-1.1807	2.8165	3.5422	0	0	56082	28827.2	17340.4	48789.1	10390.2	42565.9	68166.1	26223.2	69402.9	65663.2	48171.3	66548.2	78351.2	49757.4	56284	77609	42303.5	58434.5	60992.7	57810.5	25499.3	58979.8	21958.9	14096.4	0.43234	0.000291744	-1.20976	-3.535	1.36498
116.011	13.4745	C4H4O4	Fumarate	TCA Cycle	627762	1.06321	0.56098	2.901	3.6552	574959	577555	439901	587104	578534	355837	627762	423680	451495	482741	278797	224087	395216	326948	404715	330014	400894	396291	329100	347597	233541	341484	520667	353066	98932.9	75188.9	1.4747	0.000225082	0.560424	-3.64766	1.06321
276.095	16.2854	C10H16N2O7	GammaGlutamylglutamicacid	0	587128	0.761867	-0.47187	0.47595	0.6083	141758	142509	115480	587128	317285	141681	63441.6	86329.7	225434	529131	332357	500229	248849	218372	255110	190442	196514	405127	327444	79881.9	184131	181683	199452	276765	174205	128102	0.720654	0.245842	-0.47262	-0.609344	0.761867
218.09	14.5803	C8H14N2O5	gamma-L-Glutamyl-D-alanine	0	435053	0.783268	0.88895	0.58214	0.73611	45817.1	55837.1	45517.3	435053	180186	34958.9	107704	29267.4	42703.4	81970	100207	140250	34418.1	64932.9	69536.9	24809.3	37809.6	131614	79416.2	21605.8	49559	0	116793	62773.6	138142	41062.7	1.86054	0.182133	0.895719	-0.73961	0.783268
250.062	13.4717	C8H14N2O5S	gamma-L-Glutamyl-L-cysteine	Glutamate	693488	1.0856	1.3501	1.8016	2.2892	291731	277167	99775.5	579713	693488	121143	392535	78877.8	93372.4	167052	108656	202020	68385	77215.1	111153	114856	114503	205559	122144	123985	122465	108288	316804	124261	227075	40798.1	2.5495	0.00514208	1.35022	-2.28886	1.0856
321.099	10.0077	C11H19N3O6S	gamma-L-Glutamyl-L-cysteinyl-beta-alanine	0	9494299	1.16613	4.8031	2.178	2.7317	2.93558e+06	2721134	149143	5.65654e+06	8394664	79578.4	9494299	103076	50846	1002996	159295	102254	49205.2	91065.7	97460.2	28732.3	53194.6	20186.6	167240	17043.3	11259.6	4204.27	3.69175e+06	132499	3.77279e+06	255902	27.8625	0.00186159	4.80025	-2.73012	1.16613
217.142	15.9601	C9H19N3O3	gamma-L-Glutamylputrescine	Arginine and proline	446317	0.743428	0.89439	0.43	0.54511	17581.3	14849	26667	446317	85490	30020.7	157528	19340.8	23477	37249.8	85180.3	139016	32377.7	54687.3	31687.2	29460.9	29832.3	150740	46037.6	15598.4	69541.7	6087.87	99724.3	53641	148458	43849.7	1.8591	0.285148	0.894608	-0.544929	0.743428
443.025	17.0717	C10H15N5O11P2	GDP	Purine	816718	1.33386	-1.391	2.4014	3.0179	11216.6	11505.6	599286	7863.02	4314.18	667198	10925.4	503284	718077	265407	564932	552600	729307	736263	816718	635686	723861	571436	432689	577968	487782	515504	226949	594874	303786	145945	0.381508	0.000965607	-1.39021	-3.0152	1.33386
589.084	16.7297	C16H25N5O15P2	GDP-L-fucose	Fructose and mannose	154863	1.37783	-0.84434	2.8575	3.5901	38806.2	43788.1	83992.5	60777	45022.6	99360.1	33983.3	95478.1	130814	52981.9	121233	129062	128061	154863	128790	92595.4	112852	124135	89025.6	110194	98518.1	101967	62651	112507	26568.3	24690.4	0.556865	0.0002545	-0.844602	-3.59431	1.37783
605.078	17.3279	C16H25N5O16P2	GDP-mannose	Fructose and mannose	105495	0.693482	0.15112	0.3001	0.38898	56541.1	54378.7	105495	79462.4	63861.7	104143	53232.5	72619.8	82481.6	29846.2	67699.2	78037.5	57304.9	102690	81038.6	80281.9	56274	72311.2	46647.7	69602.3	55176.2	48790.3	73716.8	66298.7	21231.8	18630.8	1.11189	0.402783	0.153013	-0.394929	0.693482
307.084	13.7465	C10H17N3O6S	Glutathione	Glutamate	13675363	1.09029	-0.30479	1.2645	1.6296	7.69021e+06	9623413	9217077	7140238	6480140	11568150	6.39523e+06	11467221	9087316	9261563	12313576	12558860	8.04423e+06	13675363	10577876	11095090	12437601	11227179	11373647	11342407	7896844	9674917	8697710	1.07547e+07	2.09408e+06	1.75052e+06	0.808732	0.0225629	-0.306266	-1.64661	1.09029
612.152	16.7103	C20H32N6O12S2	Glutathione disulfide	Glutamate	2448015	0.709055	-0.090049	0.089519	0.11214	990043	606321	899890	2.44801e+06	1.69977e+06	711120	845941	595602	884398	588158	1.1659e+06	1.08767e+06	906985	1.49158e+06	950241	1.09963e+06	551744	1.12948e+06	859452	1446320	2.0086e+06	2.2114e+06	1.09959e+06	1.17011e+06	648394	480158	0.939729	0.773308	-0.089684	-0.111648	0.709055
387.041	18.2134	C10H17N3O9S2	glutathione-sulfite	0	9319	1.20262	-0.89697	2.2347	2.8103	1169.01	1297.53	2733.12	4795.65	3650.4	3114.27	3977.33	2948.44	4150.93	4739.83	4718.88	5915.53	5921.06	9319	5140.99	6001.32	5005.85	4880.78	3354.75	4487.81	9090.54	4467.49	2960.72	5513.91	1249.46	1721.64	0.536954	0.00154379	-0.897129	-2.81141	1.20262
246.051	12.1712	C6H15O8P	Glycerophosphoglycerol	0	392098	0.78676	0.26444	1.2821	1.6579	358251	333099	279410	292366	287680	245452	392098	273428	355437	218059	258968	237248	341855	268407	293905	222843	247387	254455	203792	226514	231471	225333	307723	256120	49003.2	45541.5	1.20148	0.0217461	0.264814	-1.66262	0.78676
75.0322	15.0538	C2H5NO2	Glycine	Glycine, serine and threonine	761645	0.968122	0.4289	2.8668	3.6066	724136	719278	689677	746837	729968	570481	761645	719082	700376	357445	558067	530177	681159	548826	504540	480775	603599	594333	321029	518805	509730	449917	707638	525627	59311.7	105892	1.34627	0.000246281	0.428973	-3.60857	0.968122
363.058	15.9576	C10H14N5O8P	GMP	Purine	1387081	0.767366	0.15585	0.34091	0.43782	697260	695441	586594	1.38708e+06	875295	746238	1051171	647131	704473	430848	642587	950411	612821	773954	730339	843079	840189	975842	489693	742900	778408	988874	835776	750315	266316	168452	1.1139	0.364977	0.155619	-0.437734	0.767366
522.991	18.3883	C10H16N5O14P3	GTP	Purine	936231	1.05158	-0.96078	0.96388	1.1967	24850	1660.25	620903	1771.58	9965.99	612273	2753.88	735621	699759	62537.5	663123	278472	783074	936231	626910	404731	483897	460029	332296	334708	310967	469643	251225	489027	337502	231192	0.513724	0.0635407	-0.960935	-1.19695	1.05158
117.054	15.1937	C3H7N3O2	Guanidinoacetate	Glycine, serine and threonine	2125828	0.712044	0.20874	0.473	0.60359	1.33455e+06	1.31562e+06	1.01404e+06	2.12583e+06	1.80663e+06	1.05845e+06	1.95277e+06	1.09548e+06	1.38522e+06	1.15726e+06	1.92936e+06	1334497	1.10222e+06	1.24342e+06	1542869	805014	887203	1.70516e+06	1.44591e+06	934321	1.40766e+06	845863	1.46292e+06	1.26614e+06	436843	335419	1.15542	0.249151	0.208413	-0.603537	0.712044
151.049	11.8749	C5H5N5O	Guanine	Purine	1342764	1.00882	-0.52515	1.1931	1.538	554824	571739	750754	553554	600384	689354	640761	720550	766649	454738	625649	803532	758150	978925	620580	1.26099e+06	1.3191e+06	1.12057e+06	391010	1.34276e+06	1.07125e+06	1.28754e+06	635240	914389	77429.1	327153	0.694715	0.0289846	-0.525506	-1.53783	1.00882
283.091	12.0972	C10H13N5O5	Guanosine	Purine	444560	0.983615	-0.45957	1.2645	1.6315	290986	201632	258515	244236	268515	209781	151308	164829	245278	241166	198961	321427	225039	267112	335149	444560	377818	336040	160445	388912	444042	324579	223725	307895	50081	88218.7	0.726629	0.0228853	-0.460709	-1.64044	0.983615
363.059	18.1421	C10H14N5O8P	Guanosine 3'-phosphate	Purine	30146	1.26447	-1.2186	1.9368	2.4533	1493.83	1730.98	15522	1860	1702.49	20633.9	1428.97	15017.7	12767.4	3749.15	19870	16746.2	12898.4	30145.8	14879.9	19938	20410.6	16389.2	17448.8	19656.4	15825.2	20946.9	7423.74	17262.3	8149.98	5816.57	0.430055	0.0035727	-1.21741	-2.447	1.26447
197.116	11.8967	C9H15N3O2	Hercynine	Histidine	38466	0.520019	0.21793	0.38448	0.48464	13901.8	24645.8	16896.7	38466	22184.3	22609.7	17263.3	27127.8	18150	16043.3	26447.8	17469.1	17988.9	31898.5	25656.5	19282.8	14392.8	11073.8	33520	14300.4	15595.4	13688.3	22886.9	19679.1	7677.4	6957.99	1.16301	0.327959	0.217859	-0.484181	0.520019
188.127	25.7179	C7H16N4O2	Homoarginine	0	785252	0.8925	-0.21113	0.39823	0.50497	472436	560572	359943	785252	563072	340476	587174	132404	315443	392809	551196	389245	495906	452887	572876	456366	620981	682781	568749	660563	766726	770776	475166	549807	197351	140924	0.864241	0.313583	-0.210494	-0.503648	0.8925
157.11	9.78107	C8H15NO2	Homostachydrine	0	16410876		0.31867	1.0475	1.3053	13453000	10332745	9980948	16410876	14169832	10985847	13794718	3807126	9583669	6.84905e+06	10489733	7.14094e+06	8575577	9760272	9639469	8351555	9657666	10937110	9309271	9497806	9614408	11072621	1.16169e+07	9.31994e+06	3.84206e+06	1.24031e+06	1.24646	0.0498924	0.317831	-1.30197
154.003	15.2738	C3H7O5P	Hydroxyacetone phosphate	0	32793	0.704112	0.29723	1.1428	1.4288	25292.7	22662.4	19837.6	22689.9	18863.1	21405.9	32793	15127.2	14074.8	13316	20115.3	14920.6	19051.6	17620.4	14260.7	17535	18224.4	25371.2	16175	19141.6	21856.6	22821.8	22334	18177.5	5202.43	3545.91	1.22866	0.0371702	0.297087	-1.4298	0.704112
224.047	9.32462	C14H8O3	Hydroxyanthraquinone	0	8164	1.10267	-0.21313	1.1862	1.5139	5918.8	5914.13	6233.47	4642.76	5430.62	7439.79	5068.58	6899.67	8007.07	5848.43	8163.95	5910.09	6430.54	7582.07	7358.28	7476.92	6970.57	6757.9	5905.63	6453.73	5457.11	8108.4	5943.48	6887.91	922.662	915.28	0.862886	0.0309296	-0.212758	-1.50963	1.10267
247.142	11.1179	C11H21NO5	Hydroxybutyrylcarnitine	0	4501578	1.18726	0.64263	4.1818	5.3644	3.29425e+06	2.74722e+06	3.13396e+06	3045776	2.58196e+06	3.1453e+06	2.85376e+06	4501578	2.19874e+06	1.72393e+06	2.28172e+06	1.96202e+06	2.03817e+06	2408443	2.5263e+06	1.87354e+06	2.1871e+06	1.93161e+06	2.00552e+06	1.92395e+06	1.5908e+06	1.70584e+06	3.16298e+06	2.02555e+06	589191	270060	1.56154	4.25123e-06	0.642969	-5.37149	1.18726
109.02	14.4693	C2H7NO2S	Hypotaurine	Taurine and hypotaurine	1257843	1.25714	-0.57554	2.178	2.7351	599835	611847	539671	603578	571825	504138	526119	1.00325e+06	1.20294e+06	737702	941639	1.02273e+06	1.25784e+06	1.24534e+06	840474	932856	914050	995102	622186	796555	747696	670907	620033	923430	159748	206054	0.671446	0.00186609	-0.574658	-2.72907	1.25714
136.039	9.8317	C5H4N4O	Hypoxanthine	Purine	21041384	1.54893	-0.78786	6.0009	7.5717	10431819	9672713	10822061	8739114	8.2996e+06	10754271	8655420	11591411	21041384	13319395	16028451	15304063	17801928	17268404	16566889	18423794	18210676	17358132	13209340	18964344	16950052	18072216	9.8708e+06	1.70371e+07	1.20868e+06	2.10465e+06	0.579372	2.68361e-08	-0.787439	-7.57128	1.54893
156.054	7.87637	C6H8N2O3	Imidazole lactate	Histidine	21752	1.03876	-1.5822	1.1931	1.5383	481.661	481.392	3845.22	1455.66	1303.99	7515.93	2742.05	4939.51	2559.41	857.061	21752.5	7716.95	1491.87	4570.89	10543.7	5530.67	5544.42	18038.9	4205.47	7347.18	12604.1	16555.6	2845.68	8522.77	2469.6	6496.86	0.333891	0.0288143	-1.58255	-1.54039	1.03876
110.048	13.9326	C5H6N2O	Imidazole-4-acetaldehyde	Histidine	22366	0.957553	-0.2605	0.8245	1.0399	10842.3	10431.7	11018.8	13994.5	11702.3	15962.5	10874	12883.6	10101.7	12223.4	17837.1	16788.2	10617.6	22365.6	12058.6	14982.7	15837.3	16431	13801.9	17780.8	9908.85	14136.1	12213.7	14633.6	1935.16	3527.52	0.834633	0.0901099	-0.260786	-1.04523	0.957553
126.043	12.7434	C5H6N2O2	Imidazole-4-acetate	Histidine	15097	0.561192	0.2833	0.42043	0.5305	7726.39	9260.73	3615.24	12754.7	13270	5901.09	8671.33	10034.8	8709.51	6864.84	5962.21	7209.24	15097	5477.28	5705.27	14550.9	5056.47	4924.3	5084.13	5288.05	5264.89	7259.15	8904.29	7318.09	3245.34	3362.49	1.21675	0.294142	0.283034	-0.531443	0.561192
348.048	14.7884	C10H13N4O8P	IMP	Purine	557198	0.98727	-0.39965	0.99992	1.2439	239525	256523	293788	386537	324233	258755	307248	287999	315403	168589	413021	536588	272387	311067	422169	424197	392554	557198	169872	527289	454163	474612	294326	388508	46754.9	125693	0.757581	0.0566493	-0.400528	-1.24681	0.98727
226.072	11.2752	C20H24N2O10	indole-3-acetyl-aspartate-N-beta-D-glucose	IAA conjugate biosynthesis	7284	0.714232	-0.16726	0.42896	0.54071	5592.43	5895.2	6547.01	2209.87	3850.77	4084.09	4659.6	5565.63	6243.98	6382.97	4031.92	4397.84	7284.31	4580.31	6201.64	5413.89	5393.85	3451.89	5495.72	6083.6	4166.24	6366.84	4800.58	5392.5	1394.26	1114.51	0.890232	0.286546	-0.167747	-0.542805	0.714232
177.079	11.4986	C10H11NO2	indole-3-glycol	Tryptophan	146720	0.736461	0.19361	0.6269	0.79468	80258.2	76809.7	90304.3	94866.8	76780.2	78993.9	81204.2	146720	79953.3	56382.4	93027.3	62997.1	86022.8	96561.1	85423.8	86866	96539.9	80765.9	72902.7	80915.7	55697.5	77309.8	90742.1	79383.2	23539.1	13363.5	1.14309	0.161019	0.192938	-0.793123	0.736461
205.074	7.48375	C11H11NO3	Indolelactate	Tryptophan	7175	0.868771	-0.28801	0.62723	0.79852	4397.38	3767.17	3012.55	4081.64	3001.95	3306.85	3258.37	3559.05	4751.78	2650.3	5144.4	3353.05	7175.19	3562.17	6640.76	3601.99	4634.84	3479.52	5705.61	2039.55	3833.54	4095.4	3548.12	4333.44	504.45	1452.51	0.818778	0.158134	-0.288456	-0.800975	0.868771
213.01	7.20884	C8H7NO4S	Indoxylsulfate	0	103858	1.2462	-2.6353	2.4851	3.1293	4375.12	6042.25	5724.25	6088.48	3225.42	5183.37	4345.67	18367.7	36695.1	15883.7	66421.6	41201.3	26472.6	24667	71622.8	19127.8	35292.5	45855.4	103858	22922.9	31658.2	38566.4	6669.03	41446.1	4828.6	24201.2	0.160909	0.000738651	-2.63569	-3.13156	1.2462
268.08	10.5023	C10H12N4O5	Inosine	Purine	3215959	1.03168	-0.31063	1.1671	1.4853	1.86112e+06	1.68968e+06	1.84686e+06	2349818	1.24959e+06	1755661	2.69586e+06	1.5618e+06	2.39268e+06	2.51368e+06	2.03363e+06	2.81332e+06	2.56624e+06	2004945	2492448	3215959	2.61468e+06	2.51828e+06	1.66362e+06	2.19471e+06	1.84724e+06	1746741	1.8763e+06	2.32987e+06	453251	437122	0.805323	0.0316166	-0.31236	-1.50009	1.03168
189.042	7.18051	C10H7NO3	Kynurenate	Tryptophan	34084	0.580837	-0.18049	0.16576	0.22098	34083.8	9412.38	18549.8	9374.52	23418.6	8708.24	12183.1	7665.35	23283.9	12855.9	32037.1	13856.7	32917.7	28055.6	12033.6	17757	11099.9	8376.15	18904	10957.1	9174.86	13237.9	15424.5	17467.7	9338.17	8390.19	0.88303	0.603412	-0.179466	-0.219386	0.580837
129.043	10.0174	C5H7NO3	L-1-Pyrroline-3-hydroxy-5-carboxylate	Arginine and proline	973261	0.937756	1.0943	1.3386	1.7238	300053	270476	147227	631568	889917	154669	973261	154479	203964	251016	274791	161188	177621	311419	242415	194713	195533	156059	244890	148621	163318	159835	440206	206099	342359	50766.5	2.1359	0.0188212	1.09484	-1.72535	0.937756
117.043	13.9077	C4H7NO3	L-2-Amino-3-oxobutanoic acid	Glycine, serine and threonine	106151	0.958441	1.4936	1.1626	1.4676	19387.4	12928.5	11090.7	106151	28718.6	9897.49	55852.4	17125.4	4739.81	7566.83	23853.9	8748.38	5563.94	5102.22	26365.9	4494.09	6376.88	26599.9	20964.3	4217.99	9441.88	8046.37	32644	11577.3	33262.1	8684.83	2.81965	0.0340121	1.49552	-1.46837	0.958441
161.069	10.6949	C6H11NO4	L-2-Aminoadipate	Lysine	3400402	1.33353	-1.4249	2.6334	3.3101	518712	552613	773341	1.02002e+06	630946	986692	1.29773e+06	423786	2.48452e+06	583646	3400402	1.64665e+06	939632	2.16262e+06	3.25198e+06	1.68745e+06	1863173	2.59496e+06	1.50979e+06	1.47071e+06	2.42427e+06	3.16019e+06	775480	2.08429e+06	301741	853162	0.37206	0.000488967	-1.42639	-3.31072	1.33353
103.063	11.8363	C4H9NO2	L-3-Amino-isobutanoate	Valine, leucine and isoleucine	905541	0.779064	0.074389	0.29786	0.38515	731176	622817	537459	905541	820598	566136	824652	770325	674100	570919	707178	624790	667987	788168	697625	642329	723743	743691	599125	736518	615905	811873	722338	685997	133391	71249.8	1.05298	0.4108	0.0744728	-0.38637	0.779064
147.053	9.66183	C5H9NO4	L-4-Hydroxyglutamate semialdehyde	Arginine and proline	221780	0.86919	1.2811	0.98899	1.2262	35678.3	33509.2	16501.6	144734	82034.2	12083.1	221780	8274.12	16507.1	34766.9	26204.7	20844.2	20897.5	32422	25799.9	25770	26823.7	31038.5	26636.3	21253.1	37793.3	52990.9	69324.3	28553.4	76811.1	9141.13	2.42788	0.0594677	1.2797	-1.22572	0.86919
89.0478	14.2177	C3H7NO2	L-Alanine	Alanine and aspartate	12171885	1.01304	-0.085937	0.79937	0.99808	9791244	10914703	9366973	10810388	9355663	10332615	9580719	10223009	11581465	9266751	11083242	9442227	12171885	10593645	11024454	10632449	11469431	11395422	9342595	10331268	10075728	10723512	1.00469e+07	1.06524e+07	617765	888403	0.943157	0.104809	-0.0844306	-0.979601	1.01304
255.999	18.0418	C6H9O9P	L-Ascorbate 6-phosphate	Ascorbate and aldarate	94084	1.12565	-0.7719	1.177	1.4983	15774.1	8302.49	76591.2	17651.6	16865.9	72772.6	9792.85	72408.1	78813.6	7829.07	68701	67270	62202.7	94084	59672.2	65125.8	56452.6	64131.5	32995.9	73655.3	56545	79856.8	36269.9	61952.5	31374.9	20931.1	0.585446	0.0316853	-0.772392	-1.49914	1.12565
132.053	14.7787	C4H8N2O3	L-Asparagine	Alanine and aspartate	2259126	0.792362	0.26836	1.1458	1.4429	1976991	1.82052e+06	1.7773e+06	2087088	1.69175e+06	1401892	2259126	1.66508e+06	2192705	1244472	1691583	1.65774e+06	1.94637e+06	1.85046e+06	1.58123e+06	1.27293e+06	1.39773e+06	1667716	994047	1.43462e+06	1.17947e+06	1.24293e+06	1.83497e+06	1.52529e+06	268356	333475	1.20303	0.0367673	0.266677	-1.43454	0.792362
133.037	14.3996	C4H7NO4	L-Aspartate	Alanine and aspartate	1459407	1.02119	-0.26595	0.92468	1.1487	916130	975687	791313	1054039	950150	875061	1.1047e+06	583593	1.25555e+06	1.07307e+06	1.36491e+06	1.17914e+06	1.37593e+06	1.45941e+06	1.29621e+06	1.01743e+06	801527	879149	1.06873e+06	763982	735564	958160	906334	1.08777e+06	163166	240923	0.833205	0.0737124	-0.263256	-1.13246	1.02119
117.043	12.6193	C4H7NO3	L-Aspartate 4-semialdehyde	Glycine, serine and threonine	53939	0.921105	0.97098	0.86824	1.0858	19704.1	22344.8	2830.11	53939.4	21614.1	3652.91	21968.8	4828.35	2659.37	5319.05	7533.74	4162.98	3540.98	4697.22	7994.57	5578.55	9706.12	14470.8	12433.8	8947.71	19821.6	27816.9	18860.3	9620.24	16672.4	7062.1	1.96048	0.0821036	0.971209	-1.08564	0.921105
175.096	15.3839	C6H13N3O3	L-Citrulline	Arginine and proline	1560023	1.27619	-0.37201	2.9975	3.8235	937454	980422	842857	1.037e+06	884821	1.0029e+06	904038	1008287	1.56002e+06	1.19176e+06	1.1796e+06	1.19407e+06	1069627	1.54295e+06	1.05546e+06	1.32363e+06	1.24719e+06	1.14444e+06	1.04509e+06	1.3306e+06	1.15534e+06	1.17193e+06	949722	1.22941e+06	68333.8	161237	0.772503	0.000159595	-0.372388	-3.79698	1.27619
222.068	11.7777	C7H14N2O4S	L-Cystathionine	Glycine, serine and threonine	4177	0.682885	-0.079604	0.19667	0.26081	2857.93	2871.21	1891.03	2700.96	2521.26	1837.11	2736.33	2552.57	2787.03	2901.26	2552.8	2352.55	4176.73	2193.25	2573.7	2365.52	2219.77	1905.16	2604.52	2229.89	2661.62	3405.51	2496.05	2637.81	409.792	574.685	0.94626	0.547658	-0.0796918	-0.26149	0.682885
153.01	9.52223	C3H7NO4S	L-cysteine sulfinate	0	42816	0.590465	0.051051	0.090023	0.11401	42816.2	40156.3	17707.6	27847.1	30277.4	16854.7	21176.4	18004.6	21512.8	22874.5	27740.8	24850.3	24486	37108	28715	28951.2	26523.5	20761.4	30720.4	20772	22491.1	25398.6	26855	25921.8	10272.3	4522.89	1.036	0.769452	0.0510259	-0.113819	0.590465
240.024	15.7675	C6H12N2O4S2	L-Cystine	Cysteine	48043	0.579734	0.20097	0.13517	0.18165	28426.9	21992.8	8176.48	44230.2	14459.3	5788.85	19228.6	12620.2	21003.2	20414.2	24967.7	10675.1	48042.8	18852.4	14007.2	9324.55	13615.6	7240.76	35185.6	4694.97	6748.59	979.524	19365.4	16839.5	12457.8	12759.1	1.15	0.657279	0.201637	-0.18225	0.579734
174.017	11.239	C6H6O6	L-Dehydroascorbate	Ascorbate and aldarate	76709	1.19528	-0.50193	1.5934	2.0392	37442.6	34413.2	47731.4	25709.3	34096.5	75021.1	22394.9	60224.5	61804.2	43137.4	70214.5	54480.4	61016.1	76709.4	60136.2	72013.4	64191.9	45591.8	53541.5	73105.5	51539.3	47590.6	42129.2	59648	17911.6	10775.5	0.706296	0.00916162	-0.501655	-2.03803	1.19528
244.035	14.84	C6H13O8P	L-Fucose 1-phosphate	Fructose and mannose	32756	0.703669	-0.14282	0.20457	0.27023	11050.9	10535	11797.4	21851.2	10663.8	12602.7	21923.6	18480.7	20541.6	14805.6	19890	16695	32755.9	14966.8	17591.3	12870.6	15966.7	17290.4	16437.6	9617.21	10074.1	10289.6	14863.2	16413.7	5031.02	5816.06	0.905533	0.53588	-0.143161	-0.270933	0.703669
147.053	14.044	C5H9NO4	L-Glutamate	Arginine and proline	19169300	1.04524	-0.13768	1.0066	1.2536	14406972	13887991	12737799	15384701	15344434	14436441	13561117	13964194	13947803	12355121	16690186	15961580	12591920	15783399	15937700	15283018	15884628	18054172	16221755	16216433	14684639	19169300	1.42155e+07	15627261	887149	1.84626e+06	0.909658	0.0571782	-0.136605	-1.24277	1.04524
131.058	13.8602	C5H9NO3	L-Glutamate 5-semialdehyde	Arginine and proline	6977164	0.780632	0.2163	1.3993	1.7941	6436158	5.89693e+06	5.26183e+06	6.62159e+06	6.97716e+06	5666986	5643852	4.73404e+06	5.4689e+06	4.59916e+06	5.33774e+06	4694431	4.6675e+06	6344491	4.48258e+06	5157607	5963292	5.63937e+06	4028289	5.77115e+06	4.39174e+06	4620574	5.90482e+06	5.08334e+06	742090	684503	1.1616	0.0161064	0.216115	-1.793	0.780632
146.069	14.555	C5H10N2O3	L-Glutamine	Glutamate	25552722	0.969533	0.30732	3.1414	4.0536	23962510	23455142	19136582	22894726	19401756	19276136	21671578	25552722	19743868	15831421	16838600	16735312	19400592	17980406	18608386	19442710	18490656	19482234	16589437	18511072	15394979	15321121	21918894	17740771	2.44412e+06	1.58881e+06	1.23551	9.05836e-05	0.305106	-4.04295	0.969533
139.074	7.83199	C6H9N3O	L-Histidinal	Histidine	27715	1.65524	-1.6415	7.3071	9.054	8958.42	8821.92	5770.79	6595.48	6293.94	6185.03	6453.06	3013.86	17629.2	13050.6	20410.1	19664.6	21726.6	22091.2	27714.5	22290.4	20426.4	21516.5	21154.7	18983.7	16530.8	21234	6511.56	20315.9	1862.1	3320.3	0.320515	9.10689e-10	-1.64154	-9.04063	1.65524
155.069	14.3513	C6H9N3O2	L-Histidine	Histidine	3141047	1.40787	0.92458	4.3278	5.5518	2.3939e+06	3.06115e+06	1.86956e+06	3.14105e+06	2.56797e+06	1.30796e+06	2.75922e+06	2.12142e+06	1.01176e+06	1.02844e+06	1.24404e+06	1.11238e+06	1.19232e+06	1.24065e+06	1420786	1.17179e+06	1.24021e+06	1.59362e+06	1.07856e+06	1.30514e+06	1.50974e+06	1.58416e+06	2.40278e+06	1.26669e+06	620486	194017	1.8969	2.88767e-06	0.923644	-5.53945	1.40787
141.09	12.4983	C6H11N3O	L-Histidinol	Histidine	32699	0.810501	0.90593	0.57908	0.72938	3452.48	3783.48	2666.8	32699.4	10477.4	3041.7	14074.3	2618.41	2095.83	4693.98	6496.16	12650.6	2240.46	2518.18	3452.49	2165.85	2214.68	13962.8	5437.27	1993.51	7416.63	618.21	9101.74	4854.04	10446	4072.05	1.87509	0.186	0.906956	-0.730487	0.810501
189.111	14.7023	C7H15N3O3	L-Homocitrulline	0	451165	1.10634	0.79141	2.9338	3.7164	350934	302658	233795	451165	303965	250748	390807	145326	153343	107603	133082	130037	165448	194123	168671	192099	219945	213727	169160	194296	189550	226182	303675	175519	95871.1	35445.9	1.73015	0.000193417	0.790899	-3.7135	1.10634
141.079	8.20766	C7H11NO2	L-Hypoglycin	Hypoglycin biosynthesis	101042	0.799855	0.32461	0.99713	1.238	85460.8	76284.9	49913.9	101042	87858	57973.3	92275.4	50044.3	48406.9	33950.2	58537.3	40792.2	39762.7	60570.6	57493.8	72636.9	67306	86102.9	60868.9	74269.4	62893.8	76010.6	75106.6	59971.6	19982	15099	1.25237	0.0578304	0.32466	-1.23784	0.799855
144.09	23.0273	C6H12N2O2	L-isoglutamine	Histidine	11670	1.08658	0.67584	3.1343	4.0259	6905.02	6283.81	6140.27	11670.5	6983.43	6167.19	9395.76	7608.27	5046.54	3750.04	6051.42	4988.78	5861.09	5731.24	4328.93	4033.54	4326.21	5436.48	3668.72	4831.22	5095.01	3865.03	7644.28	4786.73	1947.8	805.579	1.59697	9.18142e-05	0.67534	-4.03709	1.08658
208.085	10.5084	C10H12N2O3	L-Kynurenine	Tryptophan	762034	1.28117	0.96065	5.4083	6.7872	534582	688096	470575	762034	679881	443041	595084	548444	271265	185213	407010	230768	363725	281335	375120	308475	255056	316935	351988	268256	283021	349301	590217	303391	112109	61359.6	1.9454	1.64889e-07	0.960069	-6.78281	1.28117
131.095	10.5237	C6H13NO2	L-Leucine	Valine, leucine and isoleucine	34644444	0.800469	0.12797	0.46708	0.5929	20843498	23479016	20104154	34644444	23196902	18542000	30332418	20658740	22407144	15625041	25272038	22377996	23612792	23693328	20284466	22341930	20704306	25494336	19512714	22030644	19989928	23709576	2.39751e+07	2.19326e+07	5.61134e+06	2.58932e+06	1.09313	0.253713	0.128464	-0.595658	0.800469
146.105	23.9968	C6H14N2O2	L-Lysine	Lysine	8416548	0.914105	0.41545	1.7674	2.2452	6.33616e+06	5.45707e+06	3.6116e+06	8416548	5769782	4.00184e+06	6508085	4.67906e+06	4.63337e+06	3.26328e+06	4236622	4354792	5081337	4.35986e+06	3.40674e+06	3.65927e+06	4.17758e+06	4521079	3.4222e+06	4.21354e+06	4825782	4.61723e+06	5.59752e+06	4.19805e+06	1.54479e+06	560830	1.33336	0.00568612	0.415069	-2.24518	0.914105
149.051	11.1983	C5H11NO2S	L-Methionine	Methionine	14139131	1.08997	-0.21988	1.1908	1.5255	8979694	9865201	9261697	13132862	10199684	8402411	13361858	7.0784e+06	12439443	9641039	12680745	10943594	14139131	11056802	10850557	12497537	11896247	12410739	10491768	10696710	12146858	11767714	1.00352e+07	1.16899e+07	2.19867e+06	1.15205e+06	0.858451	0.0300228	-0.220192	-1.52255	1.08997
165.046	12.9266	C5H11NO3S	L-Methionine S-oxide	Methionine	1313329	1.13548	-0.37497	1.6205	2.0811	702828	824004	573140	836052	720848	723213	596882	623773	794684	588658	1067801	1.05766e+06	802130	1.31333e+06	788161	1.00536e+06	886782	819895	730442	867268	1.10732e+06	873115	700093	907329	98129.5	184897	0.771598	0.0084126	-0.37408	-2.07507	1.13548
132.09	22.4237	C5H12N2O2	L-Ornithine	Arginine and proline	1059060	1.28487	-0.67281	2.4398	3.073	465052	417939	309557	532607	371155	244521	532591	379096	817199	439424	696324	563063	1.05906e+06	611009	612176	558646	716910	696053	483855	571570	551609	699651	406565	648325	102118	155189	0.6271	0.000836287	-0.673232	-3.07764	1.28487
165.079	9.9733	C9H11NO2	L-Phenylalanine	Phenylalanine	21927436	0.985457	0.45147	2.8743	3.6212	13740306	14940494	13805611	21927436	14769295	14001778	20058260	17279568	11629158	8611980	13505156	12972252	13233920	13080388	10301030	11681956	10935133	13895850	11406707	10954569	11408882	13357153	1.63153e+07	1.19267e+07	3.13955e+06	1.48825e+06	1.36797	0.00023024	0.452032	-3.63782	0.985457
129.079	12.034	C6H11NO2	L-Pipecolate	Lysine	5083232	0.597779	0.17675	0.62546	0.79067	4.87163e+06	3.87928e+06	3408033	3.84678e+06	4.01087e+06	5083232	4897897	2.97786e+06	3.98489e+06	2.3895e+06	2.86293e+06	2.41043e+06	3.61176e+06	3.4554e+06	4.14685e+06	4860022	4147108	3.95544e+06	4.40459e+06	3870023	3126677	3.83019e+06	4.12195e+06	3.64684e+06	760990	727047	1.13028	0.162457	0.176678	-0.789263	0.597779
115.063	12.3809	C5H9NO2	L-Proline	Arginine and proline	98576304	1.08149	-0.15109	1.2645	1.6282	71949592	79042416	73516608	72733224	64405772	62804596	62131064	78862104	82762488	68391440	79885912	73524632	98576304	80241768	83732208	78205576	79076720	75844432	69934464	75178704	73100432	80094272	70680672	7.84678e+07	6.81619e+06	7.35918e+06	0.90076	0.023657	-0.150785	-1.62604	1.08149
105.043	15.2098	C3H7NO3	L-Serine	Glycine, serine and threonine	3873783	0.70783	0.044245	0.12415	0.16632	3.18886e+06	3.13894e+06	2.84484e+06	3204731	3.17701e+06	2.47907e+06	3.44699e+06	2.686e+06	3.87378e+06	2.63087e+06	3.12845e+06	3.54506e+06	3.27828e+06	3504864	2.59515e+06	2.71714e+06	2.32356e+06	3.41752e+06	1.81271e+06	2921668	2.90049e+06	2.37364e+06	3.0208e+06	2.93023e+06	320402	566456	1.03091	0.683778	0.0439197	-0.165085	0.70783
133.02	8.13279	C4H7NO2S	L-thiazolidine-4-carboxylate	0	2251025	0.952421	-2.5517	1.1636	1.4712	4724.46	3567.53	98474.4	12011	5508.59	605857	9385.92	153315	197676	16126.1	560950	513665	64770.8	267672	194339	1.05236e+06	318660	1.20015e+06	105284	1.41534e+06	1.00206e+06	2.25102e+06	111605	654291	207336	648843	0.170575	0.0337905	-2.55152	-1.47121	0.952421
119.058	13.8899	C4H9NO3	L-Threonine	Glycine, serine and threonine	6273550	0.726663	0.048608	0.157	0.21075	4.89069e+06	4791581	4663083	5.72591e+06	6267394	5149858	5.20395e+06	3.40622e+06	5.16971e+06	3.9505e+06	4.75568e+06	4596171	3.96011e+06	5.08453e+06	4.29474e+06	5467998	6.27355e+06	5.36635e+06	4.33132e+06	5.29479e+06	5.16624e+06	4.13779e+06	5.01233e+06	4.84639e+06	837097	673042	1.03424	0.615864	0.0485721	-0.210515	0.726663
204.09	11.2047	C11H12N2O2	L-Tryptophan	Tryptophan	3998380	1.06268	-0.19636	1.1428	1.4264	2.57633e+06	2685645	2.60544e+06	3.88372e+06	2699356	2.45174e+06	3.51203e+06	2.86981e+06	3.36298e+06	2.48802e+06	3.34881e+06	3.21775e+06	3.99838e+06	3.55849e+06	3.05772e+06	3.69916e+06	3.06937e+06	3.5345e+06	2983747	3.12326e+06	3.66963e+06	3590848	2.91051e+06	3.3359e+06	510040	381053	0.872479	0.0374467	-0.196807	-1.42659	1.06268
181.074	12.5269	C9H11NO3	L-Tyrosine	Tyrosine	5069921	1.01814	-0.17673	0.88547	1.1052	3.04507e+06	3.46328e+06	3822210	4487546	3099120	3.24053e+06	3.23342e+06	3870975	4.23516e+06	3.17639e+06	4.82149e+06	4665912	5.06992e+06	3.99563e+06	3.95551e+06	4.10485e+06	3968642	4.09061e+06	3.80781e+06	3114214	3.23188e+06	3.65173e+06	3.53277e+06	3.99213e+06	495047	591661	0.884935	0.0789004	-0.176357	-1.10292	1.01814
117.079	12.0851	C5H11NO2	L-Valine	Valine, leucine and isoleucine	39837084	0.704174	-0.21831	0.36128	0.45982	13534910	15006223	13312072	18194492	14101436	11544319	16321493	15071790	15311676	10922187	16422721	14129023	16285928	14432788	15365723	17507378	15075527	17130712	13662697	14953568	17217608	39837084	1.46358e+07	1.70182e+07	2.02273e+06	6.78809e+06	0.860012	0.348751	-0.217572	-0.457484	0.704174
116.011	15.2043	C4H4O4	Maleic acid	Butanoate	189513	0.75463	0.046779	0.10308	0.13407	135836	153544	113614	142828	122058	107220	155372	148916	179011	116602	125543	105172	189513	150186	149491	162136	109816	144866	107829	106907	79733.7	101643	134924	130603	18559.1	32295.2	1.03308	0.733727	0.0469502	-0.134465	0.75463
97.0165	15.891	C4H3NO2	Maleimide	0	212573	1.05798	-0.41322	1.1428	1.4274	64356.2	68798.5	111000	93073.7	78750.7	174646	59922.1	142451	144256	116367	124351	131365	81992.5	212573	118549	136949	127002	132584	126927	150076	120792	124295	99124.8	132006	41124.9	28030.9	0.750914	0.0370479	-0.413281	-1.43124	1.05798
104.011	12.0646	C3H4O4	Malonate	Pyrimidine	24940	0.668758	-1.4486	0.58986	0.74569	749.571	1126.18	2014.61	1553.8	1241.8	4057.72	566.855	2554.52	5342.48	1147.86	3123.61	5044.93	5141.31	24939.9	3322.25	2159.61	2830.57	3154.81	1800.45	1746.96	1849.34	4642.22	1733.13	4731.88	1141.88	5980.48	0.366267	0.179895	-1.44903	-0.744981	0.668758
190.095	13.6866	C7H14N2O4	meso-2,6-Diaminoheptanedioate	Lysine	463101	0.993931	0.54184	2.9797	3.7972	362472	349374	290877	463101	423112	421732	287168	303030	205703	242359	266644	244832	171529	362970	189419	222920	245894	258750	241961	297483	285229	249664	362608	248954	67418.2	47463.6	1.45653	0.000158154	0.542533	-3.80092	0.993931
288.147	4.06915	C16H20N2O3	Methyl 2-(4-isopropyl-4-methyl-5-oxo-2-imidazolin-2-yl)-p-toluate	0	21500	1.08558	-3.482	1.6068	2.0563	0	0	1368.44	0	0	1322.08	0	1009	5256.02	3341.83	16348.1	3745.41	8857.93	21500.4	7224.8	6689.33	3000.65	2772.75	7144.52	1766.48	2326.77	2165.61	462.44	6581.47	646.727	5766.59	0.0702639	0.0077477	-3.83107	-2.11083	1.08558
140.058	9.80654	C6H8N2O2	Methylimidazoleacetic acid	Histidine	94945	1.20598	-0.37875	1.9719	2.5013	50818.7	65499.8	33307.1	82376.4	60415.7	48371.6	56759.7	68257.1	74232	85490.6	94945	72641.4	74410.3	81556.1	62241.9	68218.9	89281.1	73889.6	75647.7	65304.6	62324.5	80148.7	58225.8	75738	14719.5	9787.14	0.768778	0.00309836	-0.37936	-2.50887	1.20598
118.027	14.5137	C4H6O4	Methylmalonate	Pyrimidine	35980	0.788859	-0.029877	0.053805	0.068305	17762.5	18361.2	14715.5	27588.1	23032.6	22854.2	22472.5	19014.4	15300.1	15451.3	23142.2	20380.1	17780.5	17407.7	16740.8	25096.9	25334.5	35980.2	15058.7	19852.6	21823.2	27038.1	20725.1	21170.5	4025.27	5837.44	0.978963	0.850822	-0.0306745	-0.0701614	0.788859
111.993	14.4463	CH5O4P	methylphosphate	0	73169	0.714794	-0.4452	0.3969	0.50199	15714.6	12168.4	18990.7	43429.4	28617.6	16569.6	41376.1	10189.2	11822.9	19048.5	28086.4	32705.4	9713.7	43497.7	19856.2	19254.3	21688	61114	7080.05	73169.2	37787.1	60874.8	23381.9	31835.6	12969.1	20877.3	0.734459	0.314788	-0.445245	-0.501982	0.714794
111.983	7.90741	CH4O4S	Monomethyl sulfate	0	20733	0.475845	-0.48452	0.25093	0.32419	6814	1323.19	14743.7	3357.11	1845.32	2026.41	1199.59	987.009	20732.7	2403.3	5979.2	10401.2	1525.72	9506.96	2457.52	2812.51	2197.73	6584.61	3520.76	3472.71	4158.83	3257.2	4037.04	5643.64	4726.38	5120.51	0.715325	0.475639	-0.48333	-0.322722	0.475845
214.063	5.38538	C13H10O3	Mycosinol	0	8099	0.298588	-0.06863	0.2134	0.28056	5347.32	5507.67	5120.4	5351.12	7426.27	6599.82	4355.88	6107.49	4997.47	7530.49	5220.82	4937.78	5008.91	5964.61	6181.81	6611.69	8098.6	5192.06	5978.88	6629.55	5355.55	6397	5727	6007.51	954.36	980.559	0.953305	0.522126	-0.0689895	-0.282224	0.298588
290.122	16.1953	C10H18N4O6	N-(L-Arginino)succinate	Arginine and proline	230849	1.46067	-1.2861	3.9424	5.0525	36734.4	42263	73066.3	68489.2	47349.9	77786.3	67088.5	60338	169127	118989	230849	156953	128933	217090	114530	111244	98960.5	153538	128511	128671	125190	135183	59139.4	144126	15210.4	38733.6	0.41033	9.0182e-06	-1.28514	-5.04488	1.46067
245.162	7.78187	C12H23NO4	N-(octanoyl)-L-homoserine	0	7136990	1.09543	-0.33406	1.2694	1.6422	3474828	3.26099e+06	3.57714e+06	3.70565e+06	3.32511e+06	3.91799e+06	3.04659e+06	7136990	5.15602e+06	4.06449e+06	5.1042e+06	4.9953e+06	4.8321e+06	6.50312e+06	4.76016e+06	5224991	4586597	4.13545e+06	4598177	5.04287e+06	4541664	5.85763e+06	3.93066e+06	4.95734e+06	1.32346e+06	638981	0.792897	0.0225584	-0.334794	-1.64669	1.09543
169.085	12.5252	C7H11N3O2	N(pi)-Methyl-L-histidine	Histidine	1840135	1.41433	1.079	8.5998	10.648	1.3752e+06	1.4859e+06	1.22867e+06	1.84013e+06	1.50514e+06	1.38474e+06	1419419	1.58991e+06	664004	501326	670538	561823	596720	762089	677303	787941	788309	727364	733749	793611	699610	842705	1.47864e+06	700507	180998	96996.9	2.11082	2.34376e-11	1.0778	-10.6301	1.41433
103.063	13.2563	C4H9NO2	N,N-Dimethylglycine	Glycine, serine and threonine	3668025	1.3105	0.76012	8.5998	10.729	3.29032e+06	3.33626e+06	3.04961e+06	3.5713e+06	3.0303e+06	3.01291e+06	3.47982e+06	3.66803e+06	1.78294e+06	1.52745e+06	2049006	1.65463e+06	2.07629e+06	1.97636e+06	2.15102e+06	2.17757e+06	2114864	2.15637e+06	1.88151e+06	1.88557e+06	1.74419e+06	2137655	3.30482e+06	1.9511e+06	256475	209122	1.69382	1.7287e-11	0.760281	-10.7623	1.3105
152.058	7.39399	C7H8N2O2	N1-Methyl-2-pyridone-5-carboxamide	Nicotinate and nicotinamide	565911	1.22451	-0.80228	2.2347	2.8122	184905	190642	143230	188636	182455	156163	166159	565911	317435	259299	364753	295368	330371	363774	407471	399449	474627	458856	354338	470741	431908	498548	222262	387639	139882	73240.3	0.573375	0.00151833	-0.802448	-2.81863	1.22451
246.133	13.6536	C9H18N4O4	N2-(D-1-Carboxyethyl)-L-arginine	Arginine and proline	279974	1.44163	-0.94759	3.97	5.1333	97988.8	105336	94628.6	151083	90716.9	97283.8	99420.1	93324.8	225703	178942	266216	176232	196560	279974	166880	152103	174384	215523	144544	247893	210105	162596	103723	199832	19633.8	42624.7	0.519048	7.60203e-06	-0.946059	-5.11907	1.44163
203.079	14.45	C8H13NO5	N2-Acetyl-L-aminoadipate	Lysine	101405	0.976191	-0.19008	0.68991	0.87253	54707.9	62073.8	69591.9	77724.3	75125.4	75466.3	42680.7	77284.9	101405	45203.6	87291.8	86106.7	68873.3	83765.6	72467.8	87272.1	76172	71397.7	59685.7	73743	66709.9	87675.3	66831.9	76269.2	12715.4	14109.9	0.876263	0.134132	-0.190564	-0.872468	0.976191
283.046	14.4191	C8H14NO8P	N2-Acetyl-L-aminoadipyl-delta-phosphate	Lysine	55968	0.890893	-0.17829	0.47595	0.60904	29563.4	28004.9	40019.9	38104.9	30573.5	45977	24066.6	36272.2	31296.5	25407.4	43468.2	47166.7	29307.6	55967.6	38058.6	32022.7	32775.6	33835.1	34460.7	41235.2	41531.7	53387.9	34072.8	38565.8	7247.65	9046.78	0.883498	0.244847	-0.178702	-0.611106	0.890893
188.116	12.5219	C8H16N2O3	N2-Acetyl-L-lysine	Lysine	134914	1.05541	0.59389	3.1752	4.1092	93800.1	119393	128713	134914	96860.7	110380	73736.8	83549.2	77465.1	44283	66611.1	82527.8	65263.9	70624.3	65332	69778.9	75445.8	84735.8	49014	86429.9	65633.8	71987.3	105168	69652.4	21785.5	12116.9	1.50991	7.62148e-05	0.594458	-4.11796	1.05541
232.106	12.9637	C9H16N2O5	N2-Succinyl-L-ornithine	Arginine and proline	408580	0.593398	0.22567	0.22087	0.28955	114274	110124	134179	408580	198632	111219	133652	110647	99474.7	218536	175697	251496	150908	91368.1	118827	139929	131414	184553	238441	52359.3	92897.4	32296.8	165163	141300	102696	66606.4	1.16889	0.514257	0.225134	-0.28882	0.593398
335.132	15.4541	C12H21N3O8	N4-(Acetyl-beta-D-glucosaminyl)asparagine	0	45784	0.751211	0.10557	0.46708	0.59545	36569.8	35547.8	42190.6	41523.3	37785.6	34587.4	38201.9	45784.1	41785.6	33266.8	35696.2	33706.1	41655.1	40755.5	43375.4	34955.5	38345	41101.6	34642.1	36084.7	20089.7	32222.2	39023.8	36263	3816.76	5923.88	1.07613	0.252177	0.105857	-0.598294	0.751211
285.096	8.07736	C11H15N3O6	N4-Acetylcytidine	0	323434	1.20354	0.87919	5.3142	6.6352	253606	281096	258414	279662	278741	253959	323434	171112	135618	112096	156718	108065	164318	135479	165496	163316	151888	141204	116315	152219	89021.9	207690	262503	142817	43322	30160.2	1.83803	2.33901e-07	0.878161	-6.63097	1.20354
204.111	13.6784	C8H16N2O4	N5-(L-1-Carboxyethyl)-L-ornithine	0	32820	1.13929	-0.45768	1.6121	2.0653	21062.6	16256.8	12202.1	23254.2	22509.7	21057.9	16306.1	10974.6	20788.1	21759.2	21834.2	18187.8	16217.8	30712.7	19444.9	23468.5	32569	31223.4	25529.3	25661.5	32819.8	25437.9	17953	24689.6	4713.75	5437.53	0.727148	0.00836421	-0.459679	-2.07758	1.13929
463.075	17.3146	C14H18N5O11P	N6-(1,2-Dicarboxyethyl)-AMP	Purine	427368	0.925658	-0.42486	0.58192	0.73406	118816	147791	233720	126709	76065	347724	157005	364548	284249	51193.9	290237	259806	146034	241614	247132	334519	264824	415898	83817.6	384448	267294	427368	196547	264174	108125	111915	0.744007	0.182945	-0.426612	-0.737679	0.925658
188.152	21.4628	C9H20N2O2	N6,N6,N6-Trimethyl-L-lysine	Lysine	879289	0.981487	0.46859	2.9338	3.7129	606889	630469	535914	879289	637621	513749	615511	707366	456498	385579	575589	432579	411675	542059	433980	421119	430263	621717	386648	441136	497364	446846	640851	463075	113614	70781.9	1.3839	0.000195081	0.468743	-3.70979	0.981487
204.111	9.60492	C8H16N2O4	N6-Acetyl-N6-hydroxy-L-lysine	Lysine	950153	0.671018	0.23565	0.11728	0.15646	77606.2	78933.8	116578	950153	371981	157298	383547	89395.1	129686	130844	419617	541888	107867	144241	180965	110995	128362	733447	219103	79970.1	337133	44287.7	278186	236315	299462	200727	1.17719	0.697949	0.235342	-0.156176	0.671018
160.121	22.8129	C7H16N2O2	N6-Methyl-L-lysine	0	316034	0.808904	-0.064493	0.11476	0.15126	228408	195554	118538	316034	178601	96720	247462	156491	222734	133812	178077	159516	217953	184459	223854	163034	242830	254901	158620	212223	233789	227199	192226	200929	71427.9	37309.8	0.956688	0.709004	-0.0638799	-0.149351	0.808904
216.122	16.7865	C8H16N4O3	N-acetyl-(L)-arginine	0	2891	0.906065	-0.54436	0.80898	1.0118	1653.05	1341.44	651.112	2738.35	1499.83	1012.6	1048.05	0	973.271	2153.33	1980.76	1536.5	1046.46	2044.95	2158.94	1763.41	2890.76	2268.48	2877.19	1970.18	1914.99	0	1243.05	1827.09	798.778	760.057	0.680346	0.104077	-0.555658	-0.982645	0.906065
304.09	15.8762	C11H16N2O8	N-Acetyl-aspartyl-glutamate	0	797602	1.03533	-0.44353	1.054	1.3166	210209	216875	409183	340513	248106	654653	181988	509562	546139	438852	490332	461551	280378	797602	444141	407177	456405	450636	440697	487755	419934	474802	346386	471172	168029	110729	0.735159	0.0479125	-0.443871	-1.31955	1.03533
131.058	9.12214	C5H9NO3	N-Acetyl-beta-alanine	beta-Alanine	127676	0.872625	0.32343	1.1466	1.4463	78562.8	85552.2	47966	127676	109578	72189	88447.1	75168.8	57059.6	53839	78551.7	58247.9	60764.6	81964.8	61123.1	66171	71281.9	81730.1	61333.8	64561.7	67708.4	95005.7	85642.5	68524.5	24225	11785.8	1.24981	0.0361503	0.321707	-1.44189	0.872625
220.106	11.1206	C8H16N2O5	N-Acetyl-beta-D-glucosaminylamine	0	209187	0.786278	0.71631	0.55716	0.702	24827.8	27526.9	24175.5	209187	79613.4	36031.7	114425	23630.9	29006.6	38752.2	44598.4	90514.6	35890.5	27466.1	32221.4	28262.1	24192.3	105767	39134.2	13886.6	54042.3	9786.14	67427.3	40965.7	66153.8	26922.1	1.64594	0.197162	0.718915	-0.705176	0.786278
221.09	11.4174	C8H15NO6	N-Acetyl-D-glucosamine	Glutamate	658274	0.726567	0.14205	0.17302	0.23119	269654	233074	175569	545507	360078	177552	658274	175469	232579	316703	441463	337991	269828	237563	255121	232413	230421	435416	302747	238144	352244	234639	324397	294091	184726	74003.9	1.10305	0.588958	0.141499	-0.229916	0.726567
301.056	14.2448	C8H16NO9P	N-Acetyl-D-glucosamine 6-phosphate	Glutamate	110071	1.0883	-0.34167	1.0307	1.2839	44504.4	33061.9	34315.9	110071	59377	47473.6	76335.9	42918.1	62590.1	70127	82218.4	71561.3	61279.7	73061.6	69691.7	71680.4	67900.8	86822.8	75719.6	66145	67666.3	66972.6	56007.2	70959.8	25969.5	6970.75	0.78928	0.0524132	-0.34139	-1.28056	1.0883
383.142	13.3174	C14H25NO11	N-Acetyllactosamine	0	230315	0.838166	-0.081107	0.17144	0.22814	102927	101299	122680	230315	100839	140701	129599	152680	134506	111899	175182	125220	142402	199249	118763	153027	126135	153790	127513	144071	120843	169631	135130	143016	42998.9	24939.2	0.944857	0.589238	-0.081832	-0.22971	0.838166
175.048	13.8221	C6H9NO5	N-Acetyl-L-aspartate	Alanine and aspartate	89026	0.756956	-0.1292	0.33459	0.42988	50037.5	52105.8	59058	46321	60796.3	82917.7	37332.5	88021.6	75177.5	89025.8	63621.1	53400	51509	71612.8	75747.7	51269.9	68921.4	56671.4	71699.9	67481.2	53280.3	62591.1	59573.8	65143.5	17619	11182.8	0.914501	0.372707	-0.128943	-0.428632	0.756956
309.106	12.7936	C11H19NO9	N-Acetylneuraminate	Aminosugars	324247	0.639334	0.055908	0.099592	0.12633	231895	199393	175340	252713	230583	175826	196329	124096	182706	324247	245326	169279	143153	218859	239656	134565	170811	159722	253709	154757	142791	129337	198272	190637	40839.6	57258.4	1.04005	0.744369	0.0566518	-0.128211	0.639334
174.1	13.0809	C7H14N2O3	N-Acetylornithine	Arginine and proline	4682055	1.07816	0.68288	3.7337	4.7816	3.71886e+06	3913653	3.62484e+06	4.68205e+06	3806928	4.19133e+06	3.76448e+06	2046262	1.86479e+06	1.68525e+06	2.20353e+06	2.0101e+06	1.60085e+06	2.1796e+06	2.27195e+06	2.58852e+06	2.51034e+06	2.68982e+06	2.35679e+06	2.9078e+06	2604750	2.95226e+06	3.71855e+06	2.31617e+06	756418	423495	1.60548	1.67673e-05	0.683	-4.77554	1.07816
130.111	19.8431	C6H14N2O	N-Acetylputrescine	Arginine and proline	184687	0.74394	0.25493	1.1125	1.3847	134012	174768	117742	184687	142972	127980	158478	119314	119472	90541.2	139722	89602.9	153395	133795	171721	127587	131434	120664	107970	115067	98065.8	102305	144994	121524	25242.2	23666	1.19313	0.0409133	0.254748	-1.38814	0.74394
253.095	7.6598	C12H15NO5	N-Acetylvanilalanine	0	8761	1.55114	-1.0558	5.0576	6.3039	2981.7	3030.22	3372.53	3285.41	2846.6	3453.3	2754.35	3230.27	8761.22	5266.23	8512.97	5349.05	7857.85	8182.74	5889.6	6345.45	6408.65	5722.5	5044.83	5873.46	5507.69	6047.32	3119.3	6483.54	253.55	1282.8	0.48111	5.0121e-07	-1.05556	-6.29998	1.55114
543.078	12.058	C15H23N5O13P2	NAD stem group	0	14522	0.957582	-0.96464	1.0066	1.2542	1089.33	1171.92	1838.66	1944.83	1013.95	14521.8	938.888	6384.85	8345.02	885.286	11644	11410.5	4504.37	10606.8	7006.56	9209.64	5388.66	4150.6	3264.03	6788.88	8927.67	6517.22	3613.02	7046.37	4763.68	3198.24	0.51275	0.0560897	-0.963673	-1.25112	0.957582
663.109	13.6983	C21H27N7O14P2	NAD+	Oxidative phosphorylation	2669407	0.819492	-0.085079	0.17529	0.23495	1.39441e+06	1776251	1.76842e+06	1.82157e+06	1.86407e+06	2.02466e+06	673316	2.16152e+06	1.47609e+06	1.16107e+06	2.12192e+06	1.54789e+06	1601360	2.66941e+06	1.59306e+06	1.52311e+06	1.8061e+06	1871756	1.55232e+06	2.14123e+06	1.80658e+06	2138735	1.68553e+06	1.78647e+06	465433	381330	0.943494	0.587158	-0.083914	-0.231245	0.819492
743.075	16.0092	C21H28N7O17P3	NADP+	Glutathione	115403	1.12178	-0.68573	1.1981	1.5499	26343.9	30260.5	88644.4	35553.2	33728.2	71980.9	2444.1	95349.3	79696.2	17640.6	111584	83964	89895.9	115403	72016.3	58451.2	74714.9	94175.5	58770	65800.6	67548.1	91909.2	48038.1	77254.9	33137.4	24579.5	0.621812	0.0282566	-0.685449	-1.54888	1.12178
132.053	11.4821	C4H8N2O3	N-Carbamoylsarcosine	Arginine and proline	1395739	1.40623	1.1842	6.0009	7.6109	993720	1.15192e+06	694507	1.39574e+06	1.04798e+06	738057	955772	990021	404870	353630	461320	381436	343948	494532	387735	419232	458098	561008	376620	498556	481224	516880	995964	438506	222292	66757.8	2.27127	2.36009e-08	1.1835	-7.62707	1.40623
255.11	8.85457	C12H17NO5	N-D-Glucosylarylamine	0	214274	1.59633	-2.1718	5.8979	7.3816	35081.3	34188.8	33289.6	44026.5	38905.8	42386.1	33561.5	19379.8	100983	101814	165236	101341	119365	150933	159823	191543	212494	184088	176544	214274	145724	190748	35102.4	158208	7567.33	39927.6	0.221876	4.13839e-08	-2.17218	-7.38317	1.59633
174.137	20.8865	C8H18N2O2	Ne,Ne dimethyllysine	0	380342	1.04584	0.76545	1.9363	2.4485	191634	163541	103315	380342	220385	118247	257495	146524	119072	103450	132943	105067	106419	130494	96443.6	91765.7	95032.2	163073	95371.5	129888	131768	127749	197685	116324	89834.7	20576.8	1.69944	0.00359925	0.765057	-2.44379	1.04584
306.102	3.80266	C28H36O15	neohesperidin dihydrochalcone	0	166995	1.21822	-1.7925	2.2671	2.8627	15918	6197.73	72026.3	7530.38	12357.3	70838.4	0	33604.3	159586	8928.85	87339.7	100815	35777.6	67903.6	107783	97168.3	113866	109447	28595.1	130426	166995	117200	27309	95130.8	28958.2	46398.6	0.287068	0.001355	-1.80053	-2.86806	1.21822
207.111	12.8979	C8H17NO5	N-Ethylglycocyamine	0	4203	0.78804	-0.27385	0.55678	0.69981	2191.79	1963.28	2258.47	2852.02	2271.09	1287.83	3525.01	2126.4	4060.81	2220.22	2766.99	1340.78	4203.44	2967.78	4047.07	2411.01	3679.32	2754.84	2620.11	2185.83	1863.24	1981.71	2309.49	2793.08	653.227	898.363	0.826859	0.198765	-0.274286	-0.70166	0.78804
202.143	20.9306	C8H18N4O2	NG,NG-Dimethyl-L-arginine	0	2113260	1.06114	0.57602	3.0733	3.9171	1.38762e+06	1.59945e+06	1.09297e+06	2.11326e+06	1.49977e+06	976946	1.63558e+06	1.44409e+06	925367	776464	1.04813e+06	980528	1.00114e+06	911930	1.06972e+06	785040	945060	1.17331e+06	856269	1.11449e+06	1097901	1.10985e+06	1.46871e+06	985371	348783	124819	1.49052	0.000122274	0.575812	-3.91267	1.06114
160.085	12.789	C6H12N2O3	N-gamma-Acetyldiaminobutyrate	Glycine, serine and threonine	235792	0.842892	-0.036994	0.14953	0.20036	176982	192030	177944	170970	200410	180394	198531	199074	215344	161430	200381	170799	179434	173017	161014	212771	228919	235792	166618	197849	167010	216214	187042	191899	11752.3	26426.8	0.974686	0.630126	-0.0369903	-0.200573	0.842892
239.094	8.42208	C15H13NO2	N-Hydroxy-2-acetamidofluorene	0	4094979	0.703825	-0.0064189	0.011754	0.014355	1.79638e+06	1.70486e+06	1.57847e+06	2.05556e+06	1.76698e+06	2.14375e+06	2.15932e+06	4.09498e+06	1.97254e+06	1.6883e+06	2.49823e+06	1704104	2054000	2.49234e+06	2.1701e+06	2.26099e+06	2484381	2158183	2.13109e+06	2474854	1.9664e+06	2367372	2.16254e+06	2.17306e+06	809521	276679	0.995157	0.964596	-0.007004	-0.0156545	0.703825
147.09	8.5292	C6H13NO3	N-hydroxyisoleucine	lotaustralin	1137955	0.818137	0.28362	0.55098	0.69221	627352	636158	354892	1137955	971904	596075	686328	434757	368699	417329	581629	533449	251786	695607	422404	516723	593494	859905	426408	625364	788445	751163	680678	559457	259820	174141	1.21667	0.203778	0.282944	-0.690844	0.818137
122.048	7.2303	C6H6N2O	Nicotinamide	Nicotinate and nicotinamide	20694658	0.884341	-0.13367	0.39484	0.49828	14401717	12930868	13565586	15428651	11153917	14138113	18140682	13948723	15541581	18772290	15621204	13188302	20301076	15962612	19046138	20694658	17955308	10642384	15806367	11582484	11453352	11463738	1.42135e+07	1.55737e+07	2.01553e+06	3.47019e+06	0.912664	0.324985	-0.131845	-0.488137	0.884341
191.043	16.3526	C6H9NO6	Nitrilotriacetic acid	Nitrilotriacetate degradation	78161	0.801904	0.58795	0.56131	0.70795	17593.4	17210.8	11825	78161.4	38071	13834.4	70139.6	15621.8	20450.9	12077.9	19713.2	25742.4	14331.7	14353.4	17344.6	16699.7	23151.5	50526.6	11176	15158.5	45114	19554.8	32807.2	21814	26855.9	11786.3	1.50395	0.195331	0.588759	-0.709229	0.801904
161.069	14.4014	C6H11NO4	N-Methyl-L-glutamate	Methane	115606	0.536823	-0.10989	0.31061	0.40429	75702	90970.5	70425.1	101890	95887.2	57082.6	71831.9	63047.2	98768.5	77926.8	83898.3	90941.9	89873.7	106132	87026.4	60064.2	64642.5	90518	65138.8	80417.8	72759.4	115606	78354.6	84551	16123.5	15972.1	0.926714	0.393326	-0.109804	-0.405248	0.536823
146.069	7.68431	C5H10N2O3	N-methyl-N-carbamoyl-D-alanine	0	1635536	0.894632	1.2362	1.0517	1.3119	259788	197235	189125	1.44868e+06	655667	168667	1.63554e+06	151770	204431	226826	320767	242243	226529	248885	240934	227638	253284	334572	247651	224655	277693	223291	588309	249957	612762	37321.4	2.35364	0.0487447	1.23489	-1.31207	0.894632
350.062	16.2602	C9H19O12P	nonulose 9-phosphate	0	6242	1.04452	-0.27544	1.5164	1.9343	4778.85	5095.51	4038.49	2952.75	4235.2	3654.88	3691.38	3974.54	4544.73	4185.59	4757.48	5033.86	4234.1	4390.44	5752.42	4924.95	6242.33	4461.88	4404.3	5393.91	4267.27	6097.45	4052.7	4906.48	671.147	702.865	0.82599	0.0114531	-0.275804	-1.94108	1.04452
254.09	22.8432	C11H14N2O5	N-Ribosylnicotinamide	Nicotinate and nicotinamide	28500	0.764899	0.15362	0.61088	0.76857	22084.5	18287.1	17774.5	28499.7	20205	17700.9	20146.5	21222.3	19449.5	15794	26287.3	16463.9	18053.8	22541.3	18348.4	17440.3	16922.8	20945.2	14766.4	21081.5	18405.6	14559.3	20740.1	18647.1	3524.17	3222.46	1.11224	0.17169	0.153469	-0.765254	0.764899
247.069	16.5005	C9H13NO7	N-Succinyl-L-glutamate	Arginine and proline	21013	1.18789	-0.36519	1.735	2.2031	13856.3	13069.6	11777.3	14523.3	11665.3	13226.5	11304.7	20689	18879.1	12462.8	21012.7	18654.6	16937.1	20690.7	15692	20257	20447.5	19669.1	16328.6	18798.9	12135.1	16361.6	13764	17737.6	3016.88	2883.02	0.775977	0.0061887	-0.365914	-2.2084	1.18789
203.116	10.7524	C9H17NO4	O-Acetylcarnitine	Alanine and aspartate	56140916	1.05851	0.57532	3.6288	4.6353	42243924	35943836	41882796	49203444	42896880	56140916	39829700	51854044	28986324	32780424	38625812	30962398	37577592	41824148	29183514	23953548	27756108	27403252	29265842	26632316	25411246	22232636	4.49994e+07	3.01854e+07	6.7533e+06	5.705e+06	1.49077	2.27133e-05	0.576058	-4.64372	1.05851
156.017	9.79815	C5H4N2O4	Orotate	Pyrimidine	17898	0.626262	-0.1076	0.11907	0.15982	7470.04	10144.3	12361.8	5946.65	7267.13	8561.73	8201.93	17005.3	6483.99	2866.59	7448.3	7802.64	8422.12	5387.13	15104.4	10407.5	15251.6	11132.3	8477.73	16288.2	12084.5	17897.6	9619.85	10361	3568.06	4473.76	0.928464	0.693278	-0.107082	-0.159093	0.626262
219.074	12.8567	C8H13NO6	O-Succinyl-L-homoserine	Methionine	91132	0.649894	-0.15054	0.18344	0.24459	33390.9	34863	48057.2	59033.6	27896.5	21704.3	41340.5	43127.6	34048.8	22841.6	34545.5	25740	29999.6	26104.5	67095.7	33278.4	48753.1	44218.6	42730.2	43872.6	56812.9	91131.6	38676.7	42940.9	11808.4	18663.6	0.900695	0.568415	-0.150889	-0.245334	0.649894
219.111	8.51687	C9H17NO5	Pantothenate	beta-Alanine	16995690	0.755038	-0.0052278	0.0099623	0.011261	13145368	10358112	8.37213e+06	16794300	15236011	12747709	12900156	8906532	10021007	9413852	12890081	11661745	6.42174e+06	14002121	10300958	11066638	13394864	16782366	8960445	14770608	16995690	16035088	1.23075e+07	1.23369e+07	2.94736e+06	3.1838e+06	0.997617	0.983155	-0.00344255	-0.0073781	0.755038
136.053	8.55052	C8H8O2	Phenylacetic acid	Phenylalanine	18858	0.773274	0.098593	0.14612	0.19404	8038.4	7304.48	6114.48	18857.6	14837.4	8413.06	9614.36	10213.9	7422.74	6004.6	10833.8	10895.5	7687.9	11442.4	6980.89	9032.03	9289.78	13987.8	7811.86	8635.79	13459.9	12805.4	10424.2	9735.03	4298.55	2534.31	1.07079	0.63876	0.0986811	-0.194662	0.773274
212.009	12.0516	C5H9O7P	phosphinomethylmalate	0	209857	0.741623	0.23143	1.3868	1.7783	209857	191530	160745	160561	171182	143172	199933	203017	189149	148641	153924	114501	169057	158090	191302	136721	178491	132015	156366	137998	131941	150056	180000	153446	24302.2	22532.9	1.17304	0.017652	0.230258	-1.75321	0.741623
211.035	14.5677	C4H10N3O5P	Phosphocreatine	Arginine and proline	212611	0.853095	-0.63327	0.65782	0.83651	39643.5	30706.1	96788.9	30978.9	0	157396	34042.3	137415	212611	33621.8	146076	84393.4	187384	82929.6	62442.5	75713.2	70688.1	162109	124270	68346.2	67619.3	67079.2	65871.3	103235	57252.9	53834	0.638074	0.141372	-0.648204	-0.849638	0.853095
167.982	16.4984	C3H5O6P	Phosphoenolpyruvate	Glycolysis	16670	1.31687	-1.7759	2.5559	3.2176	891.573	698.443	6486.31	2009.2	1001.77	5363.48	388.816	2916.06	11563.6	1956.21	16669.6	9122.27	5107.08	8921.71	9919.6	10156.3	11750.8	9540.41	3425.61	6612.18	6953.45	6546.8	2469.46	8446.11	2300.03	3751.04	0.292378	0.000602298	-1.77409	-3.22019	1.31687
123.993	14.553	C2H5O4P	Phosphonoacetaldehyde	Aminophosphonate	927033	1.25521	-0.3641	2.4398	3.0728	665558	565654	530197	480562	537800	573306	426298	725399	791183	677724	703923	643829	770396	927033	671661	628040	711452	642890	713739	720977	651612	891631	563097	724721	95767.1	91564.1	0.776985	0.000850541	-0.364042	-3.0703	1.25521
139.988	14.5416	C2H5O5P	Phosphonoacetate	Aminophosphonate	79307	0.787716	0.17013	1.0623	1.3273	62268.4	60943.4	44938.2	79307.4	72291	63549.6	71130.9	54395.2	56531.1	56473.4	60424.8	66260.6	48254	62423	59019.3	59259.8	56045.1	56910.5	50391.2	53536.4	50149.1	55600.5	63603	56519.9	10828.5	4925.05	1.12532	0.0466671	0.170336	-1.33099	0.787716
96.993	30.0726	H4NO3P	Phosphoramidate	0	265794	0.737852	0.041633	0.068552	0.086674	134333	134593	110679	265794	241486	189761	134856	147381	92625.6	140894	205916	196306	106937	222498	112684	145597	180613	205952	142763	184750	183850	188427	169860	164987	56655.1	41113	1.02954	0.817911	0.0420012	-0.0872941	0.737852
559.072	14.124	C15H23N5O14P2	Phosphoribosyl-AMP	Histidine	348237	0.706076	-0.30801	0.46708	0.59072	134315	107064	202821	238304	110757	348237	197340	201594	228569	312420	209644	340428	261438	198317	339018	337905	297365	127983	343059	137841	98426.1	105210	192554	238402	79220.8	93249.7	0.807687	0.256675	-0.308131	-0.590616	0.706076
324.153	23.0371	C12H24N2O8	Procollagen 5-(D-galactosyloxy)-L-lysine	0	205883	1.10723	0.87916	2.9338	3.7117	119980	103256	99288.1	188409	109835	86412.5	205883	112781	81666.9	46527.2	80566.2	74511	104631	76652.5	68017.4	61631.9	58279.8	87728.4	48596.2	68752.5	62900.1	55019.1	128231	69677.1	43926.2	15983.9	1.84035	0.000192649	0.879983	-3.71523	1.10723
154.003	12.1763	C3H7O5P	Propanoyl phosphate	C5-Branched dibasic acid	105810	0.793157	0.18004	1.2005	1.5552	96369.7	97313.5	81012.1	105411	92020.4	74889.5	105810	80306.6	88562.6	62569.6	89954	81085.5	78595.1	96156.7	90396.8	71547.4	74598	82419.8	68145.7	79896.7	82063.6	86043.6	91641.6	80859.6	11754.1	9306.57	1.13334	0.027489	0.180583	-1.56084	0.793157
244.07	11.489	C9H12N2O6	Pseudouridine	Pyrimidine	114301	0.48028	0.05735	0.14668	0.19605	114301	108249	69165.5	56164.2	75072.2	74296.6	80833.2	98718.8	81356.6	87472.2	76759.5	54989	103062	87484.1	76080.6	76723.6	81239.9	71625.3	71334.4	93303.9	77891.9	98068.1	84600	81242.2	20349.4	12218.4	1.04133	0.63152	0.0584285	-0.199613	0.48028
324.036	15.5816	C9H13N2O9P	Pseudouridine 5'-phosphate	Pyrimidine	652647	0.74788	0.24923	0.89895	1.1208	394631	395766	589209	489287	499842	652647	393177	582380	412909	293487	526571	483729	515086	577388	407096	359315	303491	341291	407874	412735	319226	525932	499617	420438	101093	92187	1.18833	0.0758033	0.248931	-1.12031	0.74788
167.058	7.99147	C8H9NO3	Pyridoxal	Vitamin B6	200470	0.912712	0.5219	1.6145	2.0714	130320	159550	93028.4	200470	136873	117279	192217	89377.4	82979.8	49277.8	132352	89868.8	91886.3	101473	94854.6	89445.4	95980.9	150200	68855.9	94450.3	138641	83287.7	139889	97396.8	41668.8	26936	1.43628	0.00849846	0.522339	-2.07066	0.912712
111.032	18.8733	C5H5NO2	Pyrrole-2-carboxylate	Arginine and proline	2332691	1.00805	-0.20826	0.6253	0.78862	1250715	1.14273e+06	1.73858e+06	1.25287e+06	1.19452e+06	1.98911e+06	977009	1.81149e+06	1.8222e+06	890797	1.72344e+06	1.80329e+06	1.46777e+06	2.33269e+06	1.59559e+06	1.64551e+06	1.56801e+06	1.81705e+06	1.19409e+06	1.75059e+06	1.68879e+06	1.64358e+06	1.41963e+06	1.63881e+06	370174	326942	0.866254	0.164467	-0.207139	-0.783922	1.00805
88.016	13.4694	C3H4O3	Pyruvate	Glycolysis	1140961	1.03705	0.48866	3.1343	4.0355	1.07444e+06	1.10241e+06	878290	1.12556e+06	1.12863e+06	728450	1.14096e+06	862071	835558	921819	590887	500138	767230	692308	765508	686325	809178	790700	698521	719727	513732	732414	1.0051e+06	716003	158375	118057	1.40377	8.97975e-05	0.489303	-4.04674	1.03705
376.138	8.39305	C17H20N4O6	Riboflavin	Riboflavin	62586	0.504725	-0.096318	0.11728	0.15518	36892.5	29538.1	62586	22133.2	23774.2	11298	33388.9	25838.5	35689	36298.2	22236.3	13432	32655.6	29050.1	36841.2	38661.8	42851.1	45267.4	41459.9	31756.1	12224.3	40477.1	30681.2	32778.6	15047.9	10328.8	0.936013	0.701959	-0.0953994	-0.153688	0.504725
249.086	7.5852	C10H19NO2S2	S-Acetyldihydrolipoamide	Alanine and aspartate	329282	0.715458	0.029411	0.035408	0.048412	200003	205361	307309	145432	180794	268317	122541	286662	157598	77001.9	186660	177836	147410	219688	226437	329282	288136	230225	89439.4	285329	235788	292488	214552	210237	66947.5	75811.4	1.02053	0.894986	0.0293131	-0.048184	0.715458
384.122	13.1343	C14H20N6O5S	S-Adenosyl-L-homocysteine	Methionine	10683	0.763544	-0.039941	0.074039	0.093934	5412.06	5817.61	8134.49	8849.5	6751.99	8935.18	7913.87	7629.31	6035.22	4716.66	7999.35	7828.49	6453.09	6606.49	5968.23	7882.19	9037.2	10683.4	3923.73	8975.38	10084	10680.4	7430.5	7633.85	1319.21	2123.88	0.973363	0.80986	-0.0389505	-0.0915903	0.763544
398.137	15.8961	C15H22N6O5S	S-Adenosyl-L-methionine	Arginine and proline	625899	0.804302	0.0090758	0.035408	0.047235	515217	544852	477577	592380	573911	480253	505015	457006	425204	583882	492578	514223	625899	611092	475609	506726	539611	492529	523870	502585	485541	427634	518277	514785	48306.1	59683.3	1.00678	0.889448	0.00975337	-0.0508793	0.804302
211.067	9.69029	C10H13NO2S	S-benzyl-D-cysteine	0	103675	0.627149	-0.022131	0.026352	0.034751	33700.4	30341.9	34287.1	46968.8	32435.3	36394	34042.8	103675	40346.5	32159	55910.5	39109.8	48316.8	53930.1	50538.4	41696.5	49245.8	44163.9	48436.7	40609.6	34065.6	47317.4	43980.6	44703.3	24633.2	7049.95	0.983833	0.918012	-0.0235147	-0.0371518	0.627149
240.147	9.84317	C12H20N2O3	Slaframine	Alkaloid biosynthesis II	362431	0.710493	0.20877	0.54425	0.68369	217920	192878	224856	200349	246406	362431	201094	252616	242854	139715	244954	228904	166535	337016	215710	201371	166980	248661	132147	227885	162038	158489	237319	205233	54974.3	55532.2	1.15634	0.205625	0.209564	-0.686923	0.710493
334.067	15.4508	C9H19O11P	sn-glycero-3-Phospho-1-inositol	0	296776	1.42363	-0.92514	3.2779	4.2348	88011.3	104210	94993.5	134896	107297	86701.1	126523	98397.1	137527	122698	197519	180690	123756	167260	205102	229414	229476	296776	186638	224300	248357	245317	105129	199631	17443.6	50708.4	0.526615	6.03038e-05	-0.925179	-4.21966	1.42363
257.103	13.9526	C8H20NO6P	sn-glycero-3-Phosphocholine	Glycerophospholipid	22956560	1.07311	0.64161	3.5611	4.5547	21542138	17940498	19587802	22956560	17478748	19247666	19045238	12204344	12003041	9615917	15275324	15682471	14524345	11124158	11463902	15098859	11438721	14001762	7148287	11244931	10509293	9083942	1.87504e+07	1.20154e+07	3.19922e+06	2.57436e+06	1.56053	2.6982e-05	0.64204	-4.56893	1.07311
215.056	15.1485	C5H14NO6P	sn-glycero-3-Phosphoethanolamine	Glycerophospholipid	684741	1.03932	0.6748	2.7006	3.3868	537452	421278	373770	656190	513100	518469	684741	275562	315987	263270	441365	391574	395257	344238	278202	301773	265770	365426	173462	249208	289907	288627	497570	311719	137787	70075	1.59621	0.000412744	0.674654	-3.38432	1.03932
172.014	14.0193	C3H9O6P	sn-Glycerol 3-phosphate	Glycerophospholipid	279466	1.24817	1.0911	3.9479	5.075	210411	180160	160194	279466	233412	190213	233756	90594.8	93848.3	94180.7	117847	135393	102691	102326	85609.4	106904	74482.5	123837	35680.6	85493.5	82229.6	54571.8	197276	92506.7	56899.9	26414.5	2.13256	8.36518e-06	1.09259	-5.07752	1.24817
143.095	10.4067	C7H13NO2	Stachydrine	stachydrine degradation	13126897	1.2908	-0.47904	2.5069	3.1627	8.26202e+06	7.55578e+06	6.91453e+06	9639954	9055745	6772249	8.15361e+06	3.49401e+06	10225040	8077052	10879640	7.77024e+06	9858221	10912855	11896169	8787174	11831429	13126897	10657889	10309079	9761050	11875517	7.48099e+06	1.04263e+07	1.88711e+06	1.52174e+06	0.717511	0.000693351	-0.478927	-3.15905	1.2908
118.027	8.04741	C4H6O4	Succinate	TCA Cycle	10496	1.13148	-1.0427	1.5466	1.9748	1209.49	1279.09	3205.45	1482.21	1833.95	5380.54	1451.17	3991.49	4520.05	1398.51	4994.13	5739.43	2361.8	7782.58	3929.91	4096.71	3768.3	5530.62	3322.89	7161.71	6393.11	10495.5	2479.17	5106.8	1546.97	2348.13	0.485465	0.0105891	-1.04256	-1.97514	1.13148
383.107	13.7531	C14H17N5O8	Succinyladenosine	0	407915	0.722609	-0.17188	0.15492	0.20721	104583	135410	54342.3	279611	407915	75079.8	143951	68598.9	100247	111830	200851	150484	84723.8	172077	175965	167892	155164	174364	186351	222692	266262	335501	158686	178886	123298	65476.1	0.88708	0.618266	-0.172864	-0.208824	0.722609
97.9676	17.006	H2O4S	Sulfate	Purine	969918	0.841325	-0.048684	0.10308	0.13397	502544	505684	658499	946711	602698	609025	668426	812632	697271	290639	733492	637473	594216	755957	702752	668437	773741	969918	582751	679328	789214	732176	663277	686240	151174	148519	0.966538	0.732458	-0.0491017	-0.135217	0.841325
125.015	14.2349	C2H7NO3S	Taurine	Taurine and hypotaurine	11364201	0.806035	0.051718	0.39248	0.49428	8827573	9532238	8547701	11364201	10254084	10029471	9646827	10179447	8693201	9100139	10385896	8490573	8210915	9590390	9770766	9212676	10279596	9898429	9397758	10022288	10171409	9208283	9.79769e+06	9.45945e+06	883058	679534	1.03576	0.325432	0.0506855	-0.48754	0.806035
167.036	14.9264	C3H9N3O3S	Taurocyamine	Taurine and hypotaurine	142842	0.710459	0.045134	0.10308	0.13707	109041	105267	113344	131778	114718	92263.9	122470	86026.5	69134.6	54903.8	102131	85465.6	114464	94398.4	142842	104553	124438	113854	109384	107175	120108	141010	109364	105990	14988.6	24512.7	1.03183	0.728961	0.0452038	-0.137296	0.710459
264.104	19.3794	C12H16N4OS	Thiamin	Thiamine	124052	0.716422	0.0031765	0.0049738	0.0049738	69185.5	62525.9	42436.5	123632	70379.2	43038.3	86720	60442.5	45773.6	50970.5	124052	45770.8	82203.9	102555	74473.2	47750.7	58118.1	79165	70075	57144.9	74214.4	62628.6	69795	69635.4	26159.6	22603.9	1.00229	0.988134	0.00330228	-0.00518418	0.716422
228.004	12.6043	C12H18N4O7P2S2	thiamine thiothiazolone pyrophosphate	0	16911	0.731025	-0.074086	0.25469	0.32949	12242.9	12809.7	11726.2	9268.8	12170.8	16910.5	8574.26	13234.3	13687.8	16008.2	12867.6	11404	11132.8	14154.6	12056.3	13235.5	13255.1	11734.2	13643.2	13740.6	10231.4	11298	12117.2	12746.4	2550.65	1522.75	0.950637	0.473982	-0.0730334	-0.324238	0.731025
242.09	7.23048	C10H14N2O5	Thymidine	Pyrimidine	34472	0.866993	-0.47133	0.75329	0.94388	16196.6	14399.3	15577.3	22392.8	15756.7	10012.9	5977.61	10726.6	17431.3	9266.7	13198.5	18533	13567	15941.3	15539.4	27409.9	18533.9	29662.7	4725.35	25310.2	26047.3	34472.5	13880	19259.9	4954.83	8312.45	0.720665	0.112614	-0.472599	-0.948406	0.866993
243.147	8.15054	C12H21NO4	Tiglylcarnitine	0	67998	1.55042	-1.1847	5.1203	6.3901	20502.9	17436.4	15947	25714.1	18169.2	16680.9	17832.5	26380.5	32898.2	35637.5	52117.8	41482.6	44041.1	67998.5	50230.6	47528.1	43007.5	41657.3	48637.1	42621.7	32573.9	50556.2	19833	45070.6	4061.26	9114.59	0.440042	4.07858e-07	-1.18429	-6.38949	1.55042
148.053	9.9665	C9H8O2	trans-Cinnamate	Phenylalanine	168205	1.16484	0.78322	3.3347	4.3034	87189.3	100725	83920.3	168205	105897	79426.5	138691	106853	68479.8	45761.6	73693.1	61019.4	80252.4	58846.8	62114	67995.8	63431.3	83262.4	46157	55168.8	56535.2	63376.9	108863	63292.5	30351.7	11033.5	1.72	5.08852e-05	0.782412	-4.29341	1.16484
75.0685	10.7312	C3H9NO	Trimethylamine N-oxide	Methane	1104571	1.55125	-1.9134	5.3059	6.6005	181816	181117	144864	263471	222070	218843	191589	157680	618577	522260	613847	529424	550849	589997	738002	862646	769070	1104571	569798	845636	1.05512e+06	925634	195181	735388	38310.6	196720	0.265413	2.51143e-07	-1.91369	-6.60008	1.55125
404.003	15.6846	C9H14N2O12P2	UDP	Pyrimidine	1443029	1.07817	-0.81538	1.2005	1.5557	119705	178433	996283	174625	41463.7	1.3141e+06	275364	1074440	1.10992e+06	982650	1.15178e+06	1.04565e+06	1.44303e+06	1.29295e+06	885992	817632	801794	588101	947538	646981	519929	596316	521802	916447	514066	277054	0.569375	0.028561	-0.81255	-1.54423	1.07817
536.045	15.4434	C14H22N2O16P2	UDP-D-xylose	Starch and sucrose	44730	1.41902	-0.61991	3.444	4.4249	17351.5	19494.2	26907.4	29481	21008	27055.4	19894	26701	32643.1	20938.3	36994.7	40406.1	33255.4	39874.2	37588.6	40995.4	32899.6	44729.9	32337.5	38286.5	33923.5	40822.3	23486.5	36121.1	4525.05	5820.22	0.650217	3.6493e-05	-0.621006	-4.43779	1.41902
566.056	15.5882	C15H24N2O17P2	UDP-glucose	Pentose and glucuronate	2445115	0.882727	0.36255	1.9804	2.5187	1.59415e+06	1.52087e+06	2128793	1.92215e+06	1.91997e+06	2.44511e+06	1.52813e+06	2.16857e+06	1.5892e+06	1.19381e+06	1.74776e+06	1576497	1.86238e+06	1.73261e+06	1.59789e+06	1.39397e+06	1.21993e+06	1.41795e+06	1.31576e+06	1322019	1.03428e+06	1.73322e+06	1.90347e+06	1.48123e+06	337637	246880	1.28505	0.00298597	0.361829	-2.52491	0.882727
580.035	18.0342	C15H22N2O18P2	UDP-glucuronate	Pentose and glucuronate	1278104	1.11129	-0.72891	1.1636	1.4774	257410	130493	1.11187e+06	315512	273670	1.05712e+06	184709	986206	1.2781e+06	113157	968621	994519	1.1018e+06	1154889	959075	957814	873633	1.00129e+06	433719	965147	717199	1.00855e+06	539623	894822	429061	299447	0.603051	0.0331753	-0.729649	-1.47919	1.11129
607.083	14.4221	C17H27N3O17P2	UDP-N-acetyl-D-glucosamine	Aminosugars	3534107	0.930895	-0.082135	0.28016	0.36587	2.22929e+06	2268501	2.78097e+06	3.04395e+06	2.49327e+06	3.17118e+06	2.06853e+06	2.96662e+06	2.8839e+06	1.85549e+06	3.0954e+06	2.96502e+06	2814827	3.53411e+06	2.85325e+06	2314586	2.61119e+06	3.1449e+06	2.23303e+06	2889338	2.54052e+06	3.21546e+06	2.62779e+06	2.78222e+06	418413	439475	0.944494	0.42963	-0.0823864	-0.366905	0.930895
324.036	14.4932	C9H13N2O9P	UMP	Pyrimidine	2080283	1.13334	0.95709	2.5056	3.1556	1.15834e+06	1107662	568030	2.08028e+06	1.56311e+06	971582	1.8153e+06	610425	554406	714116	832247	861826	603415	777856	650890	639416	495542	608358	484199	594395	491915	598699	1.23434e+06	636234	545806	121246	1.94008	0.000703451	0.956113	-3.15277	1.13334
112.027	8.302	C4H4N2O2	Uracil	Pyrimidine	114340	1.38356	-0.92527	3.1258	3.9811	67908.1	54603.7	48222.7	32282	30229.8	34319.6	30280	54817.7	87936.3	41267.7	80179.6	45528.8	78864.3	85206.8	100747	108271	114340	81492.1	86103.3	93478.3	73596.6	95094.9	44082.9	83721.9	14281.4	20540.5	0.52654	0.000106323	-0.925384	-3.97337	1.38356
168.029	12.0004	C5H4N4O3	Urate	Purine	306335	0.461301	-0.34055	0.27881	0.36137	105455	99767	76357.8	118561	80781	62849.1	85943.2	103408	86696	87170.4	306335	44477.6	70136.6	82587	212775	62226.5	74063.2	104575	278476	63003.9	59995	91229.5	91640.2	115982	18255.9	84742.1	0.790125	0.436502	-0.339847	-0.360013	0.461301
380.038	12.028	C10H13N4O10P	Urate D-ribonucleotide	0	11832	0.494693	-0.07356	0.068552	0.085741	6079.69	5361.58	5651.45	3563.06	3422.36	3389.28	7833.92	7748.62	7843.96	3148.93	9224.63	1730.89	7993.86	4401.06	11832	3203.57	5365.84	4033.61	10114.1	2755.36	2737.55	4925.79	5381.25	5665.09	1824.13	3167.95	0.949897	0.81968	-0.0741577	-0.0863557	0.494693
244.07	9.48761	C9H12N2O6	Uridine	Pyrimidine	365999	0.844616	-0.27276	0.6269	0.79401	227988	226378	263333	117136	150248	250308	134170	252460	264999	166165	177315	163050	212622	210511	264666	305483	299521	244244	148079	365999	260081	341716	202753	244604	59025.3	68377.8	0.828902	0.163381	-0.270726	-0.786798	0.844616
483.969	16.9425	C9H15N2O15P3	UTP	Pyrimidine	1436980	0.834857	-0.72928	0.45414	0.57607	24565.5	5701.59	1.01046e+06	3875.73	4404.16	718724	6106.94	1.03776e+06	1.43698e+06	152784	780724	292034	1.39576e+06	1192459	532341	293214	371420	386254	432474	304203	243616	345056	351450	582809	482125	439611	0.603027	0.264744	-0.729705	-0.577175	0.834857
152.034	10.917	C5H4N4O2	Xanthine	Purine	261424	1.28775	-0.89032	2.4267	3.0499	96837.9	77564.4	74897.3	133349	87393.2	57963.5	82506.4	76100.3	159275	197706	261424	110881	171306	139725	230690	134390	139480	119146	216574	98177.4	109399	138514	85826.5	159049	22206.2	49950.7	0.539622	0.000888376	-0.889978	-3.0514	1.28775
284.075	11.5918	C10H12N4O6	Xanthosine	Purine	48040	1.46674	-2.2268	3.7232	4.7569	5628.46	5730.94	7128.16	6313.46	6260.12	4157.63	10810	7684.8	21183.7	12577.9	48040.3	16358.3	21207	15970.4	38124.9	33254.9	39029.7	41364.6	32387.7	28025.6	46707.7	45618.6	6714.2	31417.9	1961.69	12275	0.213706	1.78335e-05	-2.2263	-4.74876	1.46674
364.042	17.0587	C10H13N4O9P	Xanthosine 5'-phosphate	Purine	54955	1.17442	-2.3544	1.9045	2.4084	3004.09	2002.39	4364.56	6931.82	3369.66	3437.13	5313.64	7677.83	11301.4	4817.24	20677.3	13915.3	10783.6	5860.02	16698.4	23662	32719.8	50599.2	11718	28239.3	37046.9	54955.4	4512.64	23071	1984.75	15854.8	0.195598	0.00390125	-2.35404	-2.4088	1.17442
