# Supplementary material for: Maternal Toxoplasma gondii Infection Perturbs Foetal and Maternal Foetal Interface Metabolism, Exposing the Foetus to Kynurenine
Source: Br J Biomed Sci. 2026 Feb 4;82:14989. doi: 10.3389/bjbs.2025.14989 (PMC12913195; doi:10.3389/bjbs.2025.14989)
Supplement: Supplementary file 6 [file Table4.xlsx]

## Sheet: Placenta pHILIC
										Infected										Uninfected Control
Mass	RT	FORMULA	Putative metabolite	Pathway	max intensity	VIP	log2 FC	-LOG10 q	-LOG10 p	GW21	GW27	GW29	GW38	GW42	GW54	GW72	GW76	GW43	GW74	GW30	GW57	GW59	GW60	GW62	GW10	GW15	GW18	GW28	GW33	GW41	GW73	GW75	INF	UNINF	SD INF	SD UNINF	INF/UNINF	P	LOG2(FC)	LOG10(P)	M1.VIPpred
258.085	16.4326	C10H14N2O6	(1-Ribosylimidazole)-4-acetate	Histidine	151692	1.07119	-0.40791	1.3143	1.7083	59520.3	64015.1	98040.5	85696.9	36587	114231	112659	76668.6	85525.1	76167.6	110880	90679.9	107673	71956.3	63657.1	96463.6	93792.2	151692	97995.1	125938	130733	139094	113546	80911.2	107238	24046.1	25407.4	0.754498	0.0198781	-0.406411	-1.70163	1.07119
132.09	15.7235	C5H12N2O2	(2R,4S)-2,4-Diaminopentanoate	D-Arginine and D-ornithine	34971	0.606183	-0.24159	0.37362	0.53598	10028.4	14993.1	13515.6	7204.93	28757.1	34971.4	17556.2	16827.8	15509.7	17670	19605.1	28261.4	18755.3	12170.4	22397.3	21684.6	18012.5	30124.6	17935.7	20211.8	32178.9	16420.1	14433	17703.4	20937.8	8299.76	5995.18	0.845526	0.289449	-0.242079	-0.538428	0.606183
75.0685	21.9989	C3H9NO	(R)-1-Aminopropan-2-ol	Glycine, serine and threonine	95809	1.3885	-2.2364	2.327	3.0973	8847.79	3804.27	23077.2	18452.5	5608.92	3615.45	15954.5	1941.08	15875.5	4168.43	76595.3	95808.6	79270.1	14924.9	94332.6	33873.6	56179.6	35413.9	31009.2	36405.1	7626.23	35331.4	24950.9	10134.6	47824.7	7534.86	29568.1	0.211911	0.000796373	-2.23847	-3.09888	1.3885
88.0523	12.9292	C4H8O2	(R)-Acetoin	Butanoate	9550	1.26974	0.94034	1.9719	2.6476	4795.14	4612.06	3911.82	3353.55	9549.62	6917.89	3125.62	3711.32	4462.73	2111.63	2313.9	4125.51	2346.93	945.01	3606.43	2015.84	2524.97	2027.06	2825.15	2589.73	1838.42	2480.43	1878.32	4655.14	2424.44	2136.48	799.238	1.92009	0.00223068	0.941174	-2.65156	1.26974
136.037	11.9284	C4H8O5	[FA trihydroxy(4:0)] 2,3,4-trihydroxy-butanoic acid	Ascorbate and aldarate	42146	1.33339	-0.62149	2.1475	2.8732	20769.5	15791	21040.2	25628.6	15201.2	22387.4	16289.4	15151.5	23946.7	15870	29757.8	30366.8	27901	11870	42146.2	29240.9	40045.5	27033.5	29244.3	29967.3	18478.6	38319.8	29867.5	19207.5	29556.9	3992.07	8119.5	0.649851	0.00136546	-0.621819	-2.86472	1.33339
338.052	10.3254	C10H15N2O9P	1-(5-Phosphoribosyl)imidazole-4-acetate	Histidine	2609244	0.872534	1.1216	1.1373	1.475	297165	189767	736365	636885	2609244	616639	899581	302545	1.1198e+06	1.04754e+06	449778	215103	490814	77469	307456	590511	373256	391948	345416	355999	853452	349423	254761	845553	388876	696263	188670	2.17435	0.0336295	1.12058	-1.47328	0.872534
101.048	15.1864	C4H7NO2	1-Aminocyclopropane-1-carboxylate	Methionine metabolism	6052	0.700399	-0.30915	0.60583	0.83384	3347.76	1623.49	3720	1909.98	4297.33	5649.61	3431.2	1801.29	3463.84	3743.82	3331.68	5481.34	4305.09	1869.01	6051.59	4899.79	4735.76	4209.3	3001.77	4964.4	2537.33	4765.33	2959.81	3298.83	4085.55	1243.83	1242.23	0.807438	0.147261	-0.308576	-0.831913	0.700399
111.08	25.5823	C5H9N3	1H-Imidazole-4-ethanamine	Histidine	27346	0.692547	0.32855	0.58465	0.79925	12523.4	12400.8	14958.4	19156.8	16504.2	13195.1	11843.4	13152.1	27346.5	11004.3	15041.8	11638.2	9196.57	7017.84	13480.5	15447.3	10060.7	13063.2	9866.88	26737.8	8007.39	8004	9959.31	15208.5	12117	4910.71	5153.33	1.25513	0.160409	0.32784	-0.79477	0.692547
136.064	22.9707	C7H8N2O	1-Methylnicotinamide	Nicotinate and nicotinamide	506706	1.61293	-1.4185	3.1628	4.3874	105745	102180	131198	103109	149734	110706	108161	75607	139589	77564.4	350172	506706	357116	131274	469628	299853	293969	220156	303840	297950	179559	262618	162762	110359	295047	24193.6	110528	0.374041	4.08041e-05	-1.41873	-4.3893	1.61293
194.079	10.4305	C7H14O6	1-O-Methyl-myo-inositol	Inositol	31626	1.38174	-1.9612	2.1305	2.8458	939.774	1183.39	5569.1	6651.27	8083.91	2030.5	2338.25	1442.74	1669.04	1087.47	12114.2	12203.3	15407.2	15486.4	5872.87	13891.8	11160	5374.93	31626.2	8719.1	16393.9	5730.84	2875.07	3099.55	12065.8	2634.3	7344.52	0.256886	0.0014374	-1.9608	-2.84242	1.38174
129.043	16.4208	C5H7NO3	1-Pyrroline-4-hydroxy-2-carboxylate	Arginine and proline	179544	0.692362	-0.27335	0.60583	0.8337	89684.6	82716.5	92212.1	83700.4	165313	154041	100294	89514.3	91708.7	69861.3	126577	162861	127037	51915.1	179544	110309	97376.5	136170	94862	122096	164937	134516	90918.7	101904	123009	31567.3	34847.7	0.82843	0.148862	-0.271548	-0.827218	0.692362
162.053	17.0858	C6H10O5	2-Dehydro-3-deoxy-L-rhamnonate	Fructose and mannose	562929	0.871189	-0.6156	0.94012	1.2255	152659	96325.2	348442	456358	61436.6	176085	354303	328192	73652.3	139806	478128	366649	562929	241466	380158	310163	426305	160877	535652	179708	148330	275236	290174	218726	335060	140174	137932	0.652797	0.059625	-0.615293	-1.22457	0.871189
114.032	16.2729	C5H6O3	2-Hydroxy-2,4-pentadienoate	Phenylalanine	61394	1.25663	-1.0003	1.8852	2.5188	13938.9	11790.7	26693.4	38346.4	6785.1	24210.7	21598.3	32504.6	6598.9	11822.3	49254.8	50602.5	61394.1	39786.9	49124.6	34130.8	46354.4	15710.8	60732	19817.8	19130.1	25735	33252.3	19428.9	38848.2	10954.5	15567.9	0.500125	0.00303316	-0.999639	-2.5181	1.25663
125.999	10.3928	C2H6O4S	2-Hydroxyethanesulfonate	Taurine and hypotaurine	281341	0.533253	0.19147	0.5625	0.77385	138259	140574	216097	189443	279605	281341	204520	173495	241502	164988	165287	225889	187914	104219	207576	218948	176812	196712	176250	148845	178092	177311	147440	202982	177792	51907.7	32515.3	1.14168	0.168	0.191164	-0.774691	0.533253
182.058	8.54006	C9H10O4	3-(4-Hydroxyphenyl)lactate	Tyrosine	20936	1.21815	-0.80481	1.7295	2.283	4416.86	3394.83	6219.24	4763.49	7119.74	7875.71	4934.15	5613.96	7647.12	3891.38	11270.2	20935.9	9101.9	8539.98	14377.7	8936.2	6601.54	6456	9885.28	8210.47	7899.29	8029.61	6608.92	5587.65	9757.92	1577.14	3987.47	0.572627	0.00527822	-0.804333	-2.27751	1.21815
197.069	15.2955	C9H11NO4	3,4-Dihydroxy-L-phenylalanine	Tyrosine	22373	0.994189	-0.72721	1.1373	1.4761	5706.27	4822.27	9967.95	7624.59	0	6695.13	8004.04	3996.64	17689	7483.74	9669.82	6292.03	6828.55	8040.46	6580.24	22372.8	18252.9	15003.2	14177.1	11050	7660.69	19208.9	11463.4	7198.96	12046.2	4580.51	5340.27	0.597615	0.0323657	-0.742713	-1.48992	0.994189
329.053	9.20175	C10H12N5O6P	3',5'-Cyclic AMP	Purine	15263	0.167295	-0.063916	0.070018	0.11401	7083.66	6023.69	12198.6	12148.7	1910.14	6146.92	9001.24	8537.66	11742.7	15263	11790.5	13369.8	10335.1	11973.2	10415.2	8707.78	8973.53	5770.84	13185.4	6430.41	6055.95	7259.78	7999.6	9005.63	9405.16	3916.4	2656.81	0.95752	0.773418	-0.0626248	-0.111586	0.167295
114.043	14.9946	C4H6N2O2	3-Cyano-L-alanine	Cyanoamino acid	37499	0.0483725	0.064054	0.059873	0.095133	13924.8	9290.22	17146.2	14057.9	35062.5	21886	16176.8	28365.9	14936.5	9937.4	15318.1	19446.2	14967.8	12771	17539.3	19629.5	14884.3	37498.8	12061.6	19788.8	15938.9	15221.5	9869.77	18078.4	17302.8	8165.45	6762.71	1.04483	0.805534	0.0632678	-0.093916	0.0483725
194.043	13.4855	C6H10O7	3-Dehydro-L-gulonate	Pentose and glucuronate	19747	0.515856	-0.28576	0.32216	0.44843	4763.89	3110.29	6847	3904.77	10685	13099.2	5397.48	4714.93	12009.6	17434.9	10077.4	19746.5	6986.54	6805.42	14947.4	7971.95	14588.9	6025.75	5743.72	7294.42	7318.81	9189.01	13179.2	8196.71	9990.39	4807.01	4311.98	0.82046	0.357307	-0.285495	-0.446959	0.515856
88.016	16.49	C3H4O3	3-Oxopropanoate	Inositol	77138	1.22843	-0.58095	1.7115	2.2506	27335.2	25012.1	31822	35018.1	40280.1	35503	34378.8	38818.8	21282.2	15613.7	42787.3	77137.6	47559.9	38459.8	60286.5	47953.5	35723	30456	62690.4	33058.3	45999.6	38455.9	32287.6	30506.4	45604.3	7984.66	13793.9	0.668937	0.00571365	-0.580057	-2.24309	1.22843
185.993	16.0128	C3H7O7P	3-Phospho-D-glycerate	Glycolysis	382392	1.33601	-3.5233	2.1894	2.9258	36547.3	46052	3836.02	4623.43	411.556	7711.65	2554.53	16727.2	2424.89	5815.57	125294	382392	172216	68997.3	361881	117450	135918	102340	40040.9	94403.4	2962.48	161998	128725	12670.4	145740	15891.5	110776	0.0869385	0.00118169	-3.52386	-2.9275	1.33601
145.074	7.25213	C6H11NO3	4-Acetamidobutanoate	Arginine and proline	97950	0.481088	0.19129	0.3507	0.49603	84548	57738.1	56415.2	51012.8	46585.6	90598.5	85004.2	77819.1	60406.5	79883	40893.2	97950.1	54475.5	36763.5	90250.3	70913.1	60800.9	43688	58398.6	61080.2	19970.4	86974	63114.1	69001.1	60405.5	16143.7	22394	1.1423	0.31749	0.191938	-0.49827	0.481088
103.063	14.946	C4H9NO2	4-Aminobutanoate	Arginine and proline	6120215	1.90119	-1.7505	5.1065	6.8428	899998	962610	978600	1.27236e+06	1.27309e+06	1218321	1.00367e+06	1.2867e+06	789018	744476	4313473	6.12021e+06	2918029	3.01197e+06	3.15662e+06	3.79512e+06	3.53037e+06	2114432	4.01984e+06	2.93326e+06	3.85165e+06	2.72427e+06	3122702	1.04289e+06	3.50861e+06	205996	986919	0.297236	1.41498e-07	-1.75032	-6.84925	1.90119
144.101	26.7677	C5H12N4O	4-Guanidinobutanamide	Arginine and proline	2335	1.23354	-0.60934	1.7094	2.2416	1312.94	1165.62	856.508	1232.78	1092.34	1009.07	835.891	791.614	779.47	647.56	1970.68	2335.33	1529.94	873.716	1697.98	1614.88	1300.48	911.032	2121.26	1692.03	1304.36	1125.22	805.832	972.38	1483.29	222.192	485.741	0.655557	0.00573808	-0.609207	-2.24123	1.23354
145.085	14.6081	C5H11N3O2	4-Guanidinobutanoate	Arginine and proline	1450394	1.85948	-2.8284	5.1065	6.746	96699.4	111903	126862	192336	139459	95035.1	103144	160536	87153.3	37833.6	732840	955637	768027	695203	555132	960390	812909	350037	1450394	786461	1230470	771788	557364	115096	817435	42696.7	287703	0.140802	1.799e-07	-2.82826	-6.74497	1.85948
156.054	7.72086	C6H8N2O3	4-Imidazolone-5-propanoate	Histidine	116337	1.07687	-3.5677	1.5227	1.9581	2115.46	1377.55	3836.73	3768.98	5636.74	3055.85	3004.65	1682.59	2424.11	1674.02	19502.5	99354.2	42706.9	9274.59	116337	14804.3	17367.5	5440.24	43264	27212.3	6541.34	22638.5	16398.5	2857.67	33910.9	1303.18	35039.6	0.0842698	0.0110766	-3.56884	-1.95559	1.07687
158.069	12.8436	C6H10N2O3	4-Methylene-L-glutamine	C5-Branched dibasic acid	62276	0.115297	-0.02026	0.03567	0.052511	43282.4	33330.6	35580.4	40850.9	62276.1	40873.7	44779.4	24727	32587	22929	40018.3	37792.7	40024.3	24788.2	45922.1	41951	50087.7	39677	32601.2	35040.4	36630	44228.4	33956.2	38121.6	38670.6	11253.1	6449.43	0.985804	0.88396	-0.0206269	-0.0535675	0.115297
145.11	12.9888	C7H15NO2	4-Trimethylammoniobutanoate	Lysine	10899539	1.12664	0.31592	1.6519	2.1417	9542627	10187083	10899539	10450690	9754584	8284278	9827450	8387030	8566515	5150677	7.75652e+06	9699062	8.11201e+06	5751014	7294914	7493035	8925341	5.53963e+06	7.5659e+06	7.9841e+06	6.06819e+06	6810642	6.15419e+06	9.10505e+06	7.31958e+06	1.64834e+06	1.23841e+06	1.24393	0.00728248	0.314906	-2.13772	1.12664
455.155	15.7689	C20H21N7O6	5,10-Methenyltetrahydrofolate	One carbon pool by folate	5719	1.19279	-0.98401	1.5315	1.9816	2093.32	1303.14	2573.59	2762.47	0	0	4586.2	0	2328	2014.07	5414.61	3530.95	4053.52	2201.39	0	3635.04	5648.29	5151.94	3174.91	2645.2	1939.4	5719.48	4019.91	1766.08	3625.74	1477.75	1671.69	0.487094	0.0112696	-1.03773	-1.94809	1.19279
128.059	10.1625	C5H8N2O2	5,6-Dihydrothymine	Pyrimidine	265817	1.88499	2.336	5.6376	7.4989	246570	265817	163999	141310	87120.2	184144	193585	142643	164634	134323	21257.6	26058.5	22965.4	17093.1	6656.72	45043	23911.7	36571.1	57736	23575.6	90011.6	52149.7	21058.9	172415	34160.7	53250	22205.4	5.04717	3.10275e-08	2.33547	-7.50825	1.88499
114.043	16.4666	C4H6N2O2	5,6-Dihydrouracil	Pyrimidine	94603	0.00981268	0.021195	0.033268	0.040634	53267.5	61679.7	62243.1	39716.5	34876.6	78617.1	63983.9	57258	56896.1	44674.7	61983.2	39373.4	41766.8	37254.8	26823.9	63384.3	44010.9	84008.3	52264.1	61776.9	94602.6	61651.2	39675.9	55321.3	54505.9	12872.8	19380.1	1.01496	0.909765	0.0214241	-0.0410706	0.00981268
149.048	6.14556	C8H7NO2	5,6-Dihydroxyindole	Tyrosine	163794	0.240851	-0.078164	0.085978	0.13435	73082.3	50739.1	64322.2	66710.4	163794	93677.4	94636.6	85181.2	59136.8	53709.2	95572.1	82643.9	93994.9	42209	51696.9	73506.2	72893.7	111810	70908.7	78673.9	159802	94020.3	76829.9	80498.9	84966.3	33166.2	29037.1	0.947422	0.734264	-0.0779215	-0.134148	0.240851
192.027	14.9619	C6H8O7	5-Dehydro-4-deoxy-D-glucarate	Ascorbate and aldarate	47492	0.122196	-0.080362	0.096063	0.15122	26328.9	24873.5	18025.2	22065.4	32231.3	33077.1	16890.8	23222.7	20443.3	17924.4	29462.5	35006	33904.8	18714.6	47491.8	16683.2	21400.8	17467.8	32933.6	18324.1	16553.5	16369.9	18619.2	23508.3	24840.9	5716.12	9904.93	0.946353	0.708854	-0.07955	-0.149443	0.122196
125.059	9.14963	C5H7N3O	5-Methylcytosine	Pyrimidine	44191	1.65385	1.249	3.1628	4.4497	20445	16962.9	24290.2	22918.9	15755.2	26735.1	28567.6	17174	44191.4	23672.5	9288.37	13533.2	10440.7	3437.12	21505.8	11377.8	7642.17	8881.89	5807.36	11483.1	6254.71	11567.6	10527.8	24071.3	10134.4	8260.17	4412.61	2.3752	3.61392e-05	1.24805	-4.44202	1.65385
459.186	13.56	C20H25N7O6	5-Methyltetrahydrofolate	One carbon pool by folate	36784	1.1006	-1.1054	1.5848	2.0424	8190.32	4602.42	18242.5	11628.8	0	3093.61	18200.6	0	12837.4	4355.91	13158.9	30274.7	19360.1	6171.24	36784.2	17740.4	14188	14561.4	11402.5	20288.3	8664.99	24018.5	13378.2	8115.15	17691.7	6850.22	8599.4	0.4587	0.00890204	-1.12438	-2.05051	1.1006
180.045	8.1498	C6H12O4S	5-Methylthio-D-ribose	Methionine	360803	1.96379	-2.5634	6.4513	8.4887	44311.3	32134.8	61879.1	56420.6	25973.2	61071	36159	29248.9	35003.7	17153.9	188982	360803	190168	151295	340408	280294	241411	256460	239848	206187	200330	240314	174619	39935.6	236240	15444.3	62138.5	0.169047	3.21715e-09	-2.56451	-8.49253	1.96379
129.043	13.9126	C5H7NO3	5-Oxoproline	Glutathione	357517	0.377712	-0.1464	0.26671	0.37472	235897	184574	231006	222281	252848	198825	229292	145045	192738	110275	197511	357517	214678	107916	280648	195681	221269	214174	172005	298495	123626	309505	186875	200278	221531	44421.4	72539.6	0.904065	0.424755	-0.145502	-0.371861	0.377712
242.067	16.489	C6H15N2O6P	5-Phosphonooxy-L-lysine	Lysine	126037	0.865012	0.36238	1.0087	1.3058	83528.1	66654	98863.7	88565.4	126037	93126.5	108850	53775.8	94508.1	66331.9	66318.7	107681	84874	26834.5	95223.2	57424.8	64410.9	61513.9	57438.8	84478.7	46937.8	90057.4	46940.4	88024.1	68471.9	21563.8	22764.2	1.28555	0.0491191	0.362387	-1.30875	0.865012
286.056	15.8384	C7H15N2O8P	5'-Phosphoribosylglycinamide	Purine	20002	0.3151	0.43873	0.19033	0.27594	1591.34	2076.14	1822.26	1773.84	2550.85	9016.52	1490.6	20002.1	0	4675.42	1663.49	5812	5143.48	9209.61	1421.67	3160.62	2325.56	1267.18	4422.4	1341.35	6502.93	893.253	0	4499.9	3320.27	5988.76	2707.58	1.35528	0.532851	0.438593	-0.273394	0.3151
314.052	14.527	C8H15N2O9P	5'-Phosphoribosyl-N-formylglycinamide	Purine	14702	1.15851	-1.2144	1.6174	2.0867	2231.73	2701.91	2097.62	1887.05	2830.14	3829.14	1961.7	4692.67	2122.26	2318.25	6957.81	14702	8085.11	10392.7	7268.01	6676.03	3506.8	2179.03	7167.48	2386.02	6540.01	2130.84	2426.42	2667.25	6186.02	914.057	3710.05	0.431173	0.00823658	-1.21366	-2.08425	1.15851
276.025	16.7924	C6H13O10P	6-Phospho-D-gluconate	Pentose phosphate	11827	0.670325	-0.6265	0.59926	0.82045	4915.57	2807.28	1430.36	923.992	2062.35	5327.69	1604.43	7254.29	951.02	1490.2	2227.95	11827.4	3192.42	2723.92	7053.19	5671.72	3662.81	4587.29	2260.65	4319.49	1778.38	5508.3	2948.27	2876.72	4443.21	2189.62	2710.38	0.647441	0.151252	-0.627179	-0.820299	0.670325
139.988	14.5519	C2H5O5P	Acetyl phosphate	Taurine and hypotaurine	59874	0.984592	0.26199	1.133	1.4586	48929.1	37120.4	40026.7	37414.6	44877	56493.9	43656.9	59873.7	42621.3	37184.1	42354.1	50927.3	43888.4	26411.2	48542.6	37884.1	30476.7	29597.8	39013.2	35371.5	36307.5	37614.3	27513.7	44819.8	37377.1	8037.24	7688.05	1.19912	0.0347838	0.26198	-1.45862	0.984592
267.097	8.8129	C10H13N5O4	Adenosine	Purine	19531742	1.14486	0.84505	1.6163	2.0797	6.90319e+06	6510418	8557007	4885444	19531742	9819183	8766326	5787871	10533812	7543973	5.56936e+06	6.59018e+06	5461935	1.5468e+06	11421212	4638446	3.94554e+06	2892801	4412976	4597867	3.93267e+06	4.72976e+06	4.53356e+06	8.8839e+06	4.94409e+06	4.13682e+06	2.30581e+06	1.79687	0.00840461	0.845489	-2.07548	1.14486
427.03	14.2066	C10H15N5O10P2	ADP	Oxidative phosphorylation	1649344	1.13926	-6.0458	1.6519	2.1282	6381.82	4535.06	14562	8866.14	1859.51	7808.42	13722.2	3749.46	6921.17	8219.88	236709	1.59298e+06	476616	57071.9	1649344	353750	369629	179173	266601	446422	6827.4	744701	203949	7662.57	506444	4042.3	529977	0.0151301	0.00747612	-6.04643	-2.12632	1.13926
158.044	13.0667	C4H6N4O3	Allantoin	0	25864	1.45641	-1.0019	2.4621	3.3382	8659.8	8464.96	7005.43	12982.9	8835.33	4590.84	6089.88	7357.85	8205.09	4164.16	13950	25863.6	20141	14584.9	16062.8	14867	20418.8	7092.36	21171.1	13426.3	8762.18	10174.4	12244.9	7635.62	15289.2	2500.64	5385.34	0.499413	0.000457258	-1.00169	-3.33984	1.45641
278.126	7.98869	C14H18N2O4	alpha-Ribazole	Riboflavin	792528	0.246876	0.63004	0.19875	0.28924	30659.9	28525.9	68899.6	25434.5	792528	87792	70118.5	93343.1	28405.5	23331.3	93376.2	57801.5	41070.9	35189.7	44869	75981.8	56390.2	165796	41515.5	132321	143305	109677	52191.5	124904	80729.7	236156	44004.7	1.54719	0.513848	0.629647	-0.289166	0.246876
347.063	13.1665	C10H14N5O7P	AMP	Purine	5030634	0.22811	0.054966	0.069335	0.11113	3.67022e+06	2.87966e+06	3.71653e+06	3109538	1.11688e+06	3.75343e+06	4357174	2.92202e+06	3493704	3.07747e+06	2.61102e+06	4.04245e+06	3680332	1.54937e+06	5030634	2.39707e+06	2.41401e+06	2.39994e+06	3258941	3350934	1.6974e+06	4646716	3094729	3.20966e+06	3.09027e+06	866734	1.06056e+06	1.03863	0.775421	0.054688	-0.110463	0.22811
176.032	13.4773	C6H8O6	Ascorbate	Ascorbate and aldarate	368917	0.42279	-0.4994	0.32216	0.45069	134148	33589.7	264364	213485	614.859	899.878	147331	657.391	137899	11278.3	51414.9	92594.2	34939.3	245144	120871	368917	145585	79377.3	200164	164056	13585.8	157995	58244.3	94426.8	133299	97909	98007.6	0.708382	0.356226	-0.4974	-0.448274	0.42279
506.997	15.7947	C10H16N5O13P3	ATP	Oxidative phosphorylation	1166754	0.770024	-6.0468	0.80271	1.0584	5587.31	4938.65	1752.56	2559.66	559.005	7174.62	3679.96	2627.84	538.857	6733.24	40755.9	1.1459e+06	111990	4126.95	1.16675e+06	76743.8	129059	33897.9	29480.4	144562	583.19	189770	25023.3	3615.17	238357	2412.91	411514	0.015167	0.0872227	-6.04292	-1.05937	0.770024
244.088	8.57831	C10H16N2O3S	Biotin	Biotin	2655	0.414155	0.18681	0.27602	0.38659	1362.71	1306.26	1334.13	1797.61	1919.45	1503.09	1753.37	1762.55	1046.19	722.792	1492.4	2003.56	1277.06	462.783	2654.69	919.667	1097.5	916.35	1243.94	1103.75	595.036	1521.81	1287.68	1450.82	1275.09	375.255	576.007	1.13781	0.412772	0.18626	-0.38429	0.414155
488.107	14.817	C14H26N4O11P2	CDP-choline	Glycerophospholipid	1442852	0.0441497	-0.03998	0.03567	0.052914	472807	354612	1035932	1.10359e+06	1.0228e+06	806240	1.29335e+06	428893	835762	472110	711550	1.35166e+06	1.11926e+06	373015	1.44285e+06	596342	746998	448464	725249	983885	207925	1.13058e+06	619748	782608	804425	331630	377380	0.972879	0.886339	-0.0396677	-0.0524	0.0441497
446.061	15.7001	C11H20N4O11P2	CDP-ethanolamine	Glycerophospholipid	701327	1.23562	-0.53695	1.7763	2.3514	269222	223565	311888	292456	281063	417758	352775	353971	281741	245581	319782	701327	512274	355782	577193	505425	395231	318566	559467	440765	392674	385128	254290	303002	439839	57846.8	125474	0.688893	0.00445225	-0.537647	-2.35142	1.23562
537.077	15.842	C14H25N3O15P2	CDP-ribitol	Pentose and glucuronate	11188	0.510952	-0.22312	0.44448	0.6276	8555.52	7504.44	8518.41	5541.53	4975.97	8685	7309.48	8336.37	4722.72	4679.83	7163.13	10508.9	8921.63	4528.78	11187.8	9462.97	7391.88	5410.58	10686.2	10494.4	4149.74	9564.37	4975.09	6882.93	8034.26	1711.29	2567.67	0.856697	0.235476	-0.223144	-0.628053	0.510952
103.1	18.8784	C5H13NO	Choline	Glycine, serine and threonine	139402752	1.43955	-0.7169	2.4244	3.27	83849592	60269808	69856616	69080120	52038840	47219680	65618048	39512208	56264676	35525892	111404792	139402752	111690600	56673272	126699368	99117136	102605280	97343536	97310472	85026488	46436004	86668800	77052808	57923548	9.5187e+07	1.48934e+07	2.57029e+07	0.608524	0.000542738	-0.716615	-3.26541	1.43955
183.066	14.5295	C5H14NO4P	Choline phosphate	Glycerophospholipid	72207864	0.454727	0.18702	0.31942	0.44303	43222464	31912260	58786284	68052432	45513956	37570072	72160472	27068264	66237224	33389568	42882352	55515696	47401380	26641882	51357220	39815756	42921860	35371860	36906504	47058416	16320939	72207864	38287780	4.83913e+07	4.25146e+07	1.66047e+07	1.35997e+07	1.13823	0.361009	0.18679	-0.442481	0.454727
192.027	17.1812	C6H8O7	Citrate	TCA cycle	191605	0.0546424	-0.0038044	0.0088185	0.0088185	137728	147368	107327	60206.2	112902	154695	111050	128939	124211	150592	141779	127336	98550.4	75593.9	191605	122821	99603.8	120961	99955.6	147206	86242.8	150333	148036	123502	123848	27976.7	32025.2	0.997205	0.978627	-0.00403813	-0.00938272	0.0546424
323.053	15.2147	C9H14N3O8P	CMP	Pyrimidine	387061	0.476887	0.19964	0.37362	0.54096	327625	257546	246011	178805	230502	363500	216336	260861	239082	195099	191873	387061	195542	78107.6	350270	245633	220121	208008	201349	228689	144216	233909	162765	251537	219042	56559.2	80014.2	1.14835	0.288347	0.199562	-0.540084	0.476887
430.066	14.7442	C11H20N4O10P2	CMP-2-aminoethylphosphonate	Aminophosphonate	54820	0.0807443	-0.018872	0.03567	0.051908	34230.6	30423.7	46520.2	34364.8	36084.9	44675.4	38782.9	50210.1	44058.6	33185.9	27766.8	54820.3	39354.7	30414.3	45207.4	48979.6	38115.1	22332.6	53292.7	43377.4	43351.7	37027.9	33027.9	39253.7	39774.5	6662.58	9751.72	0.986906	0.886443	-0.0190147	-0.0523494	0.0807443
472.112	13.9156	C14H26N4O10P2	CMP-N-trimethyl-2-aminoethylphosphonate	Aminophosphonate	205911	0.146345	-0.10484	0.096063	0.15304	58823.2	36440	139577	100149	146863	137530	194296	70296.8	124872	61902.8	92349.7	189673	122076	62927.3	205911	109546	93673.2	70027	88517.7	166051	53353.1	157758	84974.1	107075	115141	49721.2	49548.1	0.929943	0.703037	-0.104786	-0.153022	0.146345
131.069	14.1247	C4H9N3O2	Creatine	Glycine, serine and threonine	160751664	1.27056	-0.22508	1.777	2.3596	124740160	92813304	138231984	143191376	112704064	112306392	142193744	99283616	117792752	96887520	129858864	150160016	141853776	137684224	131434296	160751664	146254240	135463824	148073776	133519536	127713048	129916840	120459952	1.18014e+08	1.37934e+08	1.87546e+07	1.10481e+07	0.855586	0.00441183	-0.225016	-2.35538	1.27056
113.059	9.43944	C4H7N3O	Creatinine	Arginine and proline	14431322	1.51029	0.73251	2.7665	3.8497	12105539	11627785	7110040	8806493	9777888	12019223	8707174	14431322	6.47981e+06	7039920	6.37266e+06	7.62887e+06	6533369	5.3227e+06	5030587	6498627	5.06824e+06	4.97377e+06	7.63265e+06	4378754	8.18514e+06	5.09488e+06	3.98864e+06	9.81052e+06	5.90068e+06	2.64761e+06	1.33699e+06	1.66261	0.000143232	0.733447	-3.84396	1.51029
243.085	11.4695	C9H13N3O5	Cytidine	Pyrimidine	1555556	0.543707	0.20951	0.36949	0.52283	1.05034e+06	749289	1.10204e+06	954630	795687	816683	1016334	683624	1.11914e+06	712786	703763	998456	736733	212825	1.55556e+06	812522	678709	792343	578253	958863	384156	1.04396e+06	666022	900056	778628	166789	329404	1.15595	0.300404	0.20908	-0.522295	0.543707
111.043	11.4364	C4H5N3O	Cytosine	Pyrimidine	22946	0.656475	-0.82584	0.52181	0.72038	3066.94	2088.89	3497.18	2882.09	5974.32	2639.6	3025.84	1794.89	4756.15	2114.78	2809.1	22946.3	3706.48	3855.9	10432.3	2837.91	3180.01	3353.02	5330.23	5780.33	2442.53	4386	2383.41	3184.07	5649.5	1293.31	5620.35	0.563601	0.190441	-0.827253	-0.720239	0.656475
331.068	12.2869	C10H14N5O6P	dAMP	Purine	24902	0.187419	0.0729	0.096063	0.15134	14813.2	9739.04	24902.4	16136.8	0	19692.8	16676.3	18375.8	21716.3	14986.2	15578	19110.5	13163.6	16106	22008.5	14557.7	11794.1	12800.1	19170.2	14102.8	14073.9	13178	10668.8	15703.9	15100.9	6899.63	3256.51	1.03993	0.783224	0.0564852	-0.106114	0.187419
307.057	14.2465	C9H14N3O7P	dCMP	Pyrimidine	8949	0.479309	0.18137	0.32906	0.46724	5330.82	3104.19	5241.75	3508.84	6356.92	8949.42	4345.62	6274.69	4542.59	2754.86	4641.44	5207.3	4182.81	2642.15	6590.93	5013.16	3558.45	3988.21	4194.89	4276.75	5142.1	5396.9	2946.61	5040.97	4444.75	1847.25	1064.16	1.13414	0.340202	0.1816	-0.468263	0.479309
121.02	14.706	C3H7NO2S	D-Cysteine	Cysteine	215630	1.20263	-0.85743	1.5154	1.94	118740	57310.5	72077.4	77994.2	9592.83	72085.2	59511.8	67296.3	46984.4	32216.4	107310	102757	80593.9	112641	28801	190848	215630	137851	134011	94400.9	101188	87282.8	52333.1	61380.9	111204	29040.1	50592.2	0.551968	0.0113871	-0.857343	-1.94359	1.20263
267.097	13.7901	C10H13N5O4	Deoxyguanosine	Purine	10684	0.126901	-0.15338	0.06594	0.10337	1119.85	836.567	1048.92	10683.8	2390.39	1048.15	1640.19	785.454	1780.63	1476.31	2151.12	4474.44	2818.11	890.766	5634.82	1385.41	1786.09	1793.92	1549.15	2556.11	1223.1	4228.88	2518.84	2281.03	2539.29	2993.27	1422.9	0.898293	0.786248	-0.154742	-0.104441	0.126901
252.086	9.16993	C10H12N4O4	Deoxyinosine	Purine	69013	0.936449	-0.46004	1.1434	1.4907	35965.4	28179.4	45283	41892	23142.1	19703.2	31935.2	24201.6	45028.6	16412.1	45322.6	69012.8	57391.7	33522.9	57793	49180.3	47076	26895	37168.9	33623.4	24013.2	33125.3	43327.4	31174.3	42881	10546.2	13203.1	0.726996	0.0322481	-0.459981	-1.4915	0.936449
228.075	7.82516	C9H12N2O5	Deoxyuridine	Pyrimidine	14837	0.611822	-0.5917	0.51519	0.71063	2182.25	4329.05	2812.47	2769.44	6077.92	4746.35	1471.06	6861.64	1627.88	3502.71	3650.36	9236.37	5594.71	14837	2689.38	9268.35	3405.83	953.408	7623.82	1507.9	7629.32	2212.84	2700.51	3638.08	5485.37	1836.68	4034.73	0.663233	0.19469	-0.592413	-0.710656	0.611822
200.009	16.0245	C4H9O7P	D-Erythrose 4-phosphate	Pentose phosphate	16314	1.34414	-0.43095	2.0248	2.7198	12173.5	8318.46	9964.51	9333.43	7694.46	15048.8	9176.67	11999.3	8253.3	6960.29	14877.1	15114.8	15687.4	9610.8	12662.5	16314.4	16286.4	11821.7	13879.8	11698	12448.7	11158.3	11739.8	9892.28	13330.8	2486.71	2166.48	0.742064	0.00193965	-0.430384	-2.71228	1.34414
214.132	7.84161	C10H18N2O3	Dethiobiotin	Biotin	667312	0.319595	-0.21645	0.14245	0.20906	115340	82475.6	172960	105556	667312	450593	196674	219818	88592.5	80374.4	263488	191185	173646	90507.1	111331	247134	218395	418141	166013	302785	619761	321388	170539	217969	253409	193133	141786	0.86015	0.61653	-0.217339	-0.210046	0.319595
339.996	17.5813	C6H14O12P2	D-Fructose 1,6-bisphosphate	Carbon fixation	145801	0.554707	-0.73062	0.45354	0.63971	55680	51213.1	12622.1	8704.08	17976	42338.1	6937.82	51245.6	4571.97	6314.25	22752.5	145801	52586.3	29172.5	100227	47412	35810	26543.9	24071.7	24430.4	4107.02	28180.8	14394.5	25760.3	42730	21532.6	38870.2	0.602863	0.229396	-0.730098	-0.639414	0.554707
179.08	10.9199	C6H13NO5	D-Galactosamine	Galactose	618201	0.582182	-0.49589	0.46331	0.65564	256973	237431	216010	244717	317361	103003	188261	142574	155151	80165.7	260639	618201	529185	96699.2	359297	162293	243908	44175.3	551189	231354	119576	247833	94846.2	194165	273784	74200.8	187964	0.709189	0.221289	-0.495759	-0.655041	0.582182
196.059	12.887	C6H12O7	D-Gluconic acid	Pentose phosphate	332091	1.43782	-0.65506	2.3132	3.0718	140595	154520	163712	117315	107682	198651	95986.6	237367	128516	162282	203786	332091	237716	302035	202015	315580	292422	174475	276258	192795	223054	157060	177952	150663	237480	43052.2	59385.1	0.634423	0.000836839	-0.656483	-3.07736	1.43782
179.079	15.9289	C6H13NO5	D-Glucosamine	Aminosugars	15433	0.824988	-0.39546	0.83566	1.1022	9896.36	4325.04	9935.97	11920.7	4922.32	4244.94	7507.19	7026.16	8285.79	6379.02	10170.4	15205	11351.7	7445.84	11294.2	9414.49	11410.8	6500.57	15433.4	6980.56	3645.68	8775.49	9621.65	7444.34	9788.44	2595.01	3314.15	0.760524	0.0797775	-0.394935	-1.09812	0.824988
260.03	15.5729	C6H13O9P	D-Glucose 6-phosphate	Starch and sucrose	867530	1.03811	-0.70288	1.2626	1.6326	326919	211766	240497	255252	305556	305416	234252	332709	216528	164397	482095	867530	731690	326762	545721	399910	494959	287538	427104	237512	275138	200196	209432	259329	421968	56095.4	203367	0.614571	0.0233208	-0.702349	-1.63226	1.03811
274.009	16.7836	C6H11O10P	D-Glucuronate 1-phosphate	Pentose and glucuronate	8349	0.609181	-0.46071	0.45423	0.64347	5792.3	3010.29	1955.04	998.429	2134.6	3750.68	3098.32	2528.73	1693.82	3282.03	2689.43	8348.55	3099.89	1393.73	6478.91	7696.18	2872.44	5609.04	1085.08	3247.27	1489.3	4351.85	2147.8	2824.42	3885.34	1329.86	2426.38	0.726943	0.227817	-0.460086	-0.642413	0.609181
176.032	16.3718	C6H8O6	D-Glucuronolactone	Ascorbate and aldarate	5503	1.04481	-0.58532	1.1835	1.5442	2149.81	1229.73	2022.57	2144.82	2320.58	2000.08	1863.1	1412.26	2099.39	862.599	2166.19	5502.96	2479.77	1903.43	3429.85	4537.76	2740.26	2090.71	2441.27	2497.52	1595.55	2028.7	1866.38	1810.49	2713.87	477.101	1139.38	0.667126	0.0289792	-0.583969	-1.53791	1.04481
169.998	14.7126	C3H7O6P	D-Glyceraldehyde 3-phosphate	Glycolysis	51365	0.610519	-0.45519	0.55953	0.76765	36016	23666.4	13075	24203.9	12377.9	27076.8	10024.2	39712.8	14108.6	12747.1	31464.9	49526.4	40052.1	51365.1	26760.6	50865.8	28870.7	16291.3	30119.2	15640.6	15733.6	9416.59	13436.1	21300.9	29195.6	10552.8	14931.5	0.729592	0.170771	-0.454839	-0.767585	0.610519
105.079	18.0163	C4H11NO2	Diethanolamine	Glycerophospholipid	181802	1.82463	-1.6621	3.9484	5.3837	39356.1	26438.6	42997.4	67884.3	25498.7	22621.6	46817.7	16370	28435.8	27566.3	91114.8	122457	107420	48772.1	99574.7	116552	165555	181802	107786	65875.1	119415	88875.8	100492	34398.7	108899	15138.5	35616.3	0.315876	3.99575e-06	-1.66257	-5.3984	1.82463
239.102	12.159	C9H13N5O3	Dihydrobiopterin	Folate	111787	1.29926	-1.187	1.9504	2.6167	27068.1	24541.7	37838.5	43142.3	0	24496.4	24354.4	12057	29761.4	19840.2	54763	57895.4	71106.1	79640.9	26220.6	65650.8	47708.1	27353.2	111787	47756.1	85499	26885.5	24107.7	24310	55874.8	12184.6	26733.9	0.43508	0.00237622	-1.20065	-2.62411	1.29926
146.106	16.1019	C6H14N2O2	D-Lysine	Lysine	326114	0.355243	0.47023	0.31424	0.43521	56121	50801.9	51972.8	27609.1	326114	160622	69778.6	84651.4	43438.6	40971.1	65898.4	42524.9	47565.9	27806.3	38342.6	73559.7	50715.8	105046	51332	77743.9	165259	76654.4	34127.5	91208	65890.5	90526.2	36815.4	1.38424	0.368363	0.469091	-0.433723	0.355243
132.09	25.4753	C5H12N2O2	D-Ornithine	D-Arginine and D-ornithine	710079	1.1691	-0.46608	1.4925	1.9119	361146	257110	336052	298362	618585	457740	299525	287933	291605	228166	539889	710079	518449	255519	605492	498639	489482	476074	438288	460353	425530	406283	348837	343622	474840	115280	112538	0.72366	0.0121825	-0.466616	-1.91426	1.1691
165.079	7.17603	C9H11NO2	D-Phenylalanine	Phenylalanine	232407	0.179446	-0.083183	0.090177	0.14083	146832	143195	126531	105010	132429	155717	92944.3	75539.7	123261	57004.2	211920	62723.4	111766	74317.5	85554.3	112495	111144	124566	160583	152347	232406	82446.3	73256.7	115846	122733	32439.3	53270.9	0.94389	0.722716	-0.0833098	-0.141033	0.179446
150.053	11.4662	C5H10O5	D-Ribose	Pentose phosphate	4924	0.930692	-0.35948	1.1014	1.4228	2859.77	2470.79	2903.16	3288.84	3281.6	2883.58	2334.42	2076.31	1984.31	1223.19	3292.98	4662.07	2917.07	2389.07	4924.31	3444.61	2872.59	2485.07	3854.72	2886.05	1938.59	3238.76	3283.7	2530.6	3245.35	646.947	848.307	0.77976	0.0382496	-0.358897	-1.41737	0.930692
230.019	15.0071	C5H11O8P	D-Ribose 5-phosphate	Pentose phosphate	248069	1.17475	0.4321	1.5154	1.9419	196560	141599	133358	170440	187924	150685	104147	248069	154694	111032	118871	128177	170700	139798	110582	161045	104887	79110.6	114160	108980	135706	79431.1	88235.4	159851	118437	43027.2	28474.7	1.34967	0.0112885	0.432604	-1.94736	1.17475
290.041	15.5318	C7H15O10P	D-Sedoheptulose 7-phosphate	Pentose phosphate	88376	0.656399	-0.17465	0.60322	0.82773	57566	42455.6	54895.5	55714.2	52685.7	61145.9	56417.4	61404	43831.2	44372.8	63077.4	82583.6	88376	45057	63296.3	50196.3	62034.3	52051.1	51540.3	52936.7	47354.3	57764.4	61978.8	53048.8	59865.1	7072.83	12949.7	0.886139	0.149407	-0.174395	-0.82563	0.656399
105.043	12.2059	C3H7NO3	D-Serine	Glycine, serine and threonine	118323	0.112943	0.15104	0.085978	0.13218	14807.5	21851.9	28217.9	17627.8	118323	49720.2	26535.5	24648.6	22276.8	16633.4	41965.7	15344.6	25510.3	23956.8	20321.7	24769.9	19534.8	32136.1	31284.7	39738.1	77167.2	25584	20975.8	34064.3	30637.7	31193.1	15986	1.11184	0.734769	0.152952	-0.133849	0.112943
182.079	13.4267	C6H14O6	D-Sorbitol	Fructose and mannose	5930	1.54911	-1.4495	2.8043	3.9386	1223.21	1413.26	813.084	712.841	1852.92	1629.64	732.197	2082.31	700.089	1085.57	4081.44	4721.37	5930.13	1645.73	2955.36	2925.79	2850.12	2056.15	2925.81	2479.34	5530.93	2051.02	3282.65	1224.51	3341.22	505.333	1342.33	0.366487	0.000117752	-1.44817	-3.92903	1.54911
274.041	42.114	C16H26N2O15P2	dTDP-6-deoxy-L-talose	Nicotinate and nicotinamide	12867	0.34809	-0.073901	0.23528	0.33319	10474.5	10162.8	8939.78	8309.29	6193.33	10495.7	7629.94	11381.1	8018.26	12867.2	10249.6	8820.55	10957.7	9364.7	10031	10445	10500.1	9532.27	12220.6	10285.6	7340.79	10711.8	9076.94	9447.18	9964.35	1988.5	1185.62	0.948097	0.445267	-0.076893	-0.35138	0.34809
142.074	12.6916	C6H10N2O2	Ectoine	Glycine, serine and threonine	255791	0.375636	-0.42954	0.25905	0.36451	32869.2	18091.3	19136.6	255791	17831.5	15387.7	21041.7	34114.4	68160.9	47197.3	132157	106421	58097.8	139573	45840.6	68233.5	46662.9	51334.1	78944.8	70673.1	32365.6	56293.7	41209.7	52962.2	71369.8	73172.4	34328.2	0.742081	0.430808	-0.430352	-0.365717	0.375636
229.088	14.3036	C9H15N3O2S	Ergothioneine	Histidine	7338858	1.3939	-0.77964	2.3347	3.1169	3.4987e+06	2.8821e+06	4.05011e+06	5.2263e+06	1.91403e+06	1787088	4515240	2.39889e+06	1.98079e+06	869635	5328645	6160242	7.33886e+06	4522774	5.13144e+06	5.41039e+06	5900407	3708408	5841711	4619344	3.94938e+06	3.94636e+06	3.14788e+06	2.91229e+06	5.00045e+06	1.37961e+06	1.16599e+06	0.582406	0.000760876	-0.779904	-3.11869	1.3939
141.019	15.381	C2H8NO4P	Ethanolamine phosphate	Glycine, serine and threonine	4995554	1.29906	0.53074	2.0125	2.6977	3879299	3.20497e+06	3.76794e+06	4.07318e+06	4995554	3738628	3.75948e+06	3.06783e+06	3.27554e+06	2.08413e+06	2440279	3.78615e+06	3.32329e+06	1406330	3267204	2.43078e+06	2.67468e+06	1.61482e+06	2.53204e+06	2.79507e+06	1.53369e+06	2.63133e+06	1.82886e+06	3.58465e+06	2.48189e+06	757362	731687	1.44433	0.00198866	0.530397	-2.70144	1.29906
785.158	10.9881	C27H33N9O15P2	FAD	Riboflavin	24268	1.02321	-1.8101	1.2736	1.6482	3435.47	4330.85	1164.61	735.137	1918.57	3509.42	853.217	3186.06	500.083	1623	6308.13	24268	5385.66	1667.31	19220.3	4865.76	4729.96	5745.76	3895.82	7615.32	1635.28	7812.7	3723.38	2125.64	7451.8	1375.66	6694.89	0.285252	0.0224854	-1.80969	-1.6481	1.02321
116.011	15.1967	C4H4O4	Fumarate	TCA cycle	103644	1.44942	-0.68423	2.3347	3.1238	59600.4	43130	47141	34601.3	66892.8	73209	35396.4	38065.3	42387.1	28663.4	71788.8	97725.7	62859.9	46870.6	103644	102422	89714.8	87155.9	67628.6	68618.9	59725.4	67866	53915	46908.7	75379.7	14840	18761.9	0.622299	0.000754493	-0.684321	-3.12234	1.44942
216.111	11.3262	C9H16N2O4	gamma-Glutamyl-gamma-aminobutyraldehyde	Arginine and proline	629382	0.513805	0.52059	0.44301	0.6201	212269	160374	125710	87427.9	629382	514865	199781	517550	109721	105985	135945	176354	169247	77589.1	121166	187242	155473	232250	102278	135401	517092	270319	135752	266307	185855	204745	112077	1.43288	0.241143	0.518914	-0.617726	0.513805
250.062	13.5299	C8H14N2O5S	gamma-L-Glutamyl-L-cysteine	Glutamate	1259240	1.31586	1.3549	1.9003	2.5575	962369	521589	496605	283579	32142	1.25924e+06	546932	582501	468148	320520	241217	306731	174511	42179.9	328042	204250	217784	217701	128329	224227	276513	273740	147140	547362	214028	345807	77964.2	2.55743	0.00277718	1.3547	-2.5564	1.31586
443.025	17.176	C10H15N5O11P2	GDP	Purine	259682	1.22407	-5.2529	1.7577	2.3253	2565.14	3107.54	1812.76	2517.54	759.661	2942.89	1941.08	1939.52	849.741	1762.99	36625.7	259682	66535.4	8674.02	200949	66202.7	59960.4	37340.9	45898.4	75004.7	645.557	108787	34452.6	2019.89	76981.4	792.945	74579.8	0.0262386	0.00471049	-5.25216	-2.32693	1.22407
589.083	16.7255	C16H25N5O15P2	GDP-L-fucose	Fructose and mannose	117282	1.18916	-1.9007	1.6907	2.2096	14838.8	18138.3	11943.5	6168.05	0	23603.5	9155.47	15277.9	4834.13	4680.47	27353.2	117282	46824.9	14748.3	89055.3	33889.1	31856	31578.6	28918.5	34356.4	5510.3	47139.3	23138.5	10864	40896.2	7220.72	30368.2	0.265649	0.00613519	-1.91241	-2.21217	1.18916
605.078	17.3394	C16H25N5O16P2	GDP-mannose	Fructose and mannose	125808	1.21129	-1.306	1.6907	2.2113	30371.1	29237.3	28611.4	14144.3	0	41918.4	14247.8	32491.1	6965.86	4845.63	33736.1	125808	57872.6	25583.1	74777.1	52938.5	55356.5	38116.1	49943	56010.3	7111.18	47548.5	29815.4	20283.3	50355.1	14022.2	28503.4	0.402805	0.00604746	-1.31185	-2.21843	1.21129
307.084	13.7243	C10H17N3O6S	Glutathione	Glutamate	4913301	0.439563	-0.3139	0.4024	0.5765	2863860	2.28329e+06	3618405	3.41896e+06	10940.9	2.33068e+06	3.58543e+06	1.81817e+06	3.09506e+06	1.97009e+06	2632245	4.84993e+06	3.53071e+06	1594750	4786241	2.0227e+06	2.67931e+06	2386329	2.55883e+06	4641818	601361	4.9133e+06	3.21051e+06	2.49949e+06	3.10831e+06	1.09426e+06	1.37342e+06	0.804131	0.264078	-0.314497	-0.578268	0.439563
612.152	16.7101	C20H32N6O12S2	Glutathione disulfide	Glutathione	953269	0.312328	-0.51065	0.31374	0.43209	116343	59889.7	307713	345993	17549	71056.8	389533	36755.1	591187	215795	163386	383721	325596	15018.8	953269	74092.4	292872	306340	59573.6	416108	3571.23	630578	362008	215182	306626	189445	267261	0.701773	0.369516	-0.510924	-0.432367	0.312328
75.0322	15.0509	C2H5NO2	Glycine	Glycine, serine and threonine metabolism	479904	1.09094	-0.40922	1.3139	1.6952	216328	149728	348445	300490	456276	321770	291102	167496	393867	221354	391923	479904	391055	215610	478216	459256	430106	371864	397302	419939	289350	348820	273101	286686	380496	98705.9	80768.4	0.753453	0.0203896	-0.408411	-1.69059	1.09094
363.059	15.9598	C10H14N5O8P	GMP	Purine	693313	0.06613	-0.013474	0.03339	0.043467	574441	555600	534786	474192	571759	657181	556020	493850	542014	418423	538968	593265	551171	226794	684105	550094	531268	603290	577665	592776	431391	693313	483595	537827	542900	64680.1	118528	0.990656	0.904295	-0.013544	-0.0436901	0.06613
522.991	18.515	C10H16N5O14P3	GTP	Purine	169375	0.714265	-4.1919	0.66415	0.90224	2791.6	3170.85	517.618	1406.57	248.417	2567.11	1903.97	1462.65	173.142	2044.17	3812.02	169375	11991.5	911.049	136844	9774.07	10170.1	2828.49	3778.12	12305.9	349.67	20964.8	3832.62	1628.61	29764.4	1064.31	55440.1	0.0547167	0.125455	-4.19187	-0.901513	0.714265
117.054	15.1895	C3H7N3O2	Guanidinoacetate	Glycine, serine and threonine	8058113	1.49309	-0.97962	2.4621	3.3474	1.87692e+06	1.91717e+06	3.13126e+06	2.54842e+06	3.91622e+06	3.57318e+06	3.01217e+06	2.75982e+06	1.93449e+06	1.37997e+06	4836629	8.00422e+06	4820867	5745030	4.08357e+06	5.11425e+06	3.76355e+06	3.35211e+06	7942284	4162050	8058113	3.58123e+06	3333979	2.60496e+06	5.1383e+06	821928	1.77922e+06	0.50697	0.000445676	-0.980028	-3.35098	1.49309
151.05	12.1027	C5H5N5O	Guanine	Purine	498689	0.907093	0.50435	1.0907	1.408	255198	156633	242903	271618	498689	197080	236096	164803	239081	152604	260522	200082	207849	49153.9	233886	130982	144384	152549	136805	203199	175524	158196	159737	241471	170221	100132	53368.8	1.41857	0.0390834	0.504441	-1.40801	0.907093
283.091	12.1061	C10H13N5O5	Guanosine	Purine	929179	0.954736	0.47325	1.1373	1.4715	723284	421509	727051	810820	929179	381469	570236	343517	624680	446609	700976	461969	547491	109312	663798	322898	358821	368522	370718	540652	371396	371725	409609	597836	430607	198472	155207	1.38836	0.0337862	0.473378	-1.47126	0.954736
188.127	25.7492	C7H16N4O2	Homoarginine	0	913172	1.85264	-1.3189	4.8124	6.3727	283781	183614	288690	217945	298573	319687	228378	368140	81872.1	86036	572085	913172	582282	428786	519693	653504	568827	428937	750981	582570	596115	506199	543470	235672	588202	95923	129528	0.400665	4.22458e-07	-1.31953	-6.37422	1.85264
240.122	13.8336	C10H16N4O3	Homocarnosine	Arginine and proline	36085	1.18386	0.75802	1.6519	2.1579	14788.4	11438	31915.2	23744.4	19241.5	14332.5	32371.7	11640.8	36085.2	16433.5	12068.7	19545.9	16930.4	7859.61	18715.5	10531.6	12907.4	8344.15	13566.5	12556.6	5029.62	15136.7	9679.9	21199.1	12528.7	9244.61	4308.69	1.69205	0.00683311	0.758773	-2.16538	1.18386
172.049	14.797	C6H8N2O4	Hydantoin-5-propionate	Histidine	8838	0.320008	0.21497	0.29209	0.40783	3078.38	2011.12	4481.11	2928.43	8837.91	5458.41	5380.74	2339.66	5424.09	3877.85	3397.84	3965.11	2450.19	1586.04	3987.33	4330.81	3568.27	6082.14	2079.33	4878.68	5031.89	4823.67	2887.07	4381.77	3774.49	2026.65	1291.19	1.16089	0.390649	0.215231	-0.408213	0.320008
109.02	14.4517	C2H7NO2S	Hypotaurine	Taurine and hypotaurine	796781	1.16089	-0.54766	1.4551	1.8641	339309	286725	437613	343126	349723	330988	284411	192961	348450	574666	619909	740544	509752	226958	796781	541672	557363	583495	394496	519116	258586	510630	368224	348797	509810	100901	166575	0.684172	0.0136473	-0.54757	-1.86495	1.16089
136.039	9.82648	C5H4N4O	Hypoxanthine	Purine	22584042	0.887508	-0.48589	1.05	1.3631	16296836	12827883	14975388	16555536	6886673	6806724	12832610	7.53079e+06	11883462	6785182	22584042	21468698	21540706	7789258	22467780	13416541	18454814	15606685	13415008	14667075	3896117	16457058	14602009	1.13381e+07	1.58743e+07	4.0189e+06	5.64934e+06	0.714243	0.0433554	-0.485512	-1.36296	0.887508
154.038	11.4957	C6H6N2O3	Imidazol-5-yl-pyruvate	Histidine	72455	0.981362	-0.37915	1.1756	1.5318	40331	29984	37309.9	36192.9	32542.8	30394.3	33419.2	33459.4	38416.1	32716.3	44405.7	72455.1	44845.8	31246.7	62294.8	47422.1	46375.9	28783.7	51633.5	36974	20966.9	45303.6	50143.2	34476.6	44834.7	3441.69	13617.9	0.768971	0.0294313	-0.378998	-1.53119	0.981362
348.048	14.7763	C10H13N4O8P	IMP	Purine	529829	1.26166	-0.92446	1.8992	2.5475	96258.1	99907.4	149461	131605	83580.1	250567	111424	246039	226973	181789	198853	383279	195040	111111	529829	332255	372758	301384	313030	337671	112375	405715	299843	157760	299473	64382.8	119367	0.526794	0.00280842	-0.924689	-2.55154	1.26166
159.068	7.483	C10H9NO	Indole-3-acetaldehyde	Tryptophan	21015	1.44046	-1.3043	2.3909	3.1979	2362.77	3627.02	3776.27	3833.95	8989.76	6709.03	3476.56	4681.21	3426.86	1676.24	18090.6	21015.5	6993.6	9913.41	13133.8	8539.85	5415.12	6004.96	10442.3	8943.86	10475.3	7674.42	10134.6	4255.97	10521.3	2132.94	4547.98	0.404508	0.000628049	-1.30576	-3.20201	1.44046
175.063	9.83949	C10H9NO2	Indole-3-acetate	Tryptophan	4437	0.834262	-0.65787	0.82191	1.0848	893.528	773.07	1171.38	2905.17	1518.43	1976.86	709.085	2715.09	974.7	1684.45	1336.14	4083.59	2413.1	4436.87	2073.06	4182.78	1843.45	1376.55	4411.48	2002.19	1552.17	893.083	852.374	1532.18	2419.76	789.377	1364.48	0.633194	0.0816227	-0.65928	-1.08819	0.834262
213.01	7.21986	C8H7NO4S	Indoxylsulphate		173951		-4.78	4.26	5.65	0	0	9628.78	7388.35	0	0	5364.79	0	6818.47	0	120081	173951	63543.8	65274.1	171396	142790	87311.9	57228.1	108742	96600.8	17073.9	64553.7	105574	2920.04	98009.3	3905.94	46121.7	0.0297935	2.08113e-06	-5.06886	-5.6817
268.08	10.4965	C10H12N4O5	Inosine	Purine	5671945	0.37243	0.11991	0.32216	0.45007	4804284	3.90992e+06	4.63281e+06	4.84431e+06	5671945	3.397e+06	4499912	2.95635e+06	3.84071e+06	2707089	4.77255e+06	3411022	4302084	2.02488e+06	3.36077e+06	4.14992e+06	4.15058e+06	4.37092e+06	3506520	4777438	3482333	3.42349e+06	3.64291e+06	4.12643e+06	3.79811e+06	931162	740120	1.08644	0.356214	0.119614	-0.448289	0.37243
189.043	7.17192	C10H7NO3	Kynurenate	Tryptophan	46909	0.78897	-0.57599	0.91836	1.1961	12971.2	14604.8	9768.69	31173.5	9103.52	16605.5	11028	26838.4	29391	11525.4	33978.8	46908.6	13845.1	45533.9	29996.6	24435.1	17762.4	14009.2	26143.6	15926.6	12486.3	23235	31057.6	17301	25793.8	8516.12	11463.7	0.670744	0.0634639	-0.576166	-1.19747	0.78897
89.0478	14.1765	C3H7NO2	L-Alanine	Alanine and aspartate	8501380	1.66557	-0.38725	3.5189	4.8573	5.36737e+06	4.1216e+06	6436795	5.98148e+06	6047479	5.22142e+06	7.20559e+06	4997475	6126913	4827700	6.91447e+06	8501380	8023775	6372052	7834363	7.17863e+06	7179197	7127717	7913090	7.23002e+06	7.09016e+06	7650495	6.80868e+06	5.63338e+06	7.37108e+06	896475	580575	0.764255	1.35337e-05	-0.387874	-4.86858	1.66557
166.048	12.226	C5H10O6	L-Arabinonate	Ascorbate and aldarate	16785	1.17043	1.1432	1.5227	1.9585	14098.3	12510.3	2956.43	2991.25	6427.49	11503.1	3304.17	16785.4	3083.72	3457.26	3343.05	4987.64	3233.77	2565.62	4884.6	3076.76	3582.05	3118.04	3454.46	3201.82	3252.73	3495.7	3204.97	7711.74	3492.4	5436.62	687.324	2.20815	0.0109998	1.14284	-1.95861	1.17043
132.053	14.768	C4H8N2O3	L-Asparagine	Alanine and aspartate	2508043	0.020123	0.031724	0.03339	0.044136	917551	600644	927875	762186	2.50804e+06	1.19558e+06	761332	699404	831634	685026	974628	1462614	976538	407423	1.33955e+06	1.011e+06	1.00673e+06	982952	836715	1.01573e+06	1.00769e+06	893404	662814	988928	967523	559180	261473	1.02212	0.903807	0.0315695	-0.0439245	0.020123
133.037	14.3816	C4H7NO4	L-Aspartate	Alanine and aspartate	2672503	0.824225	-0.45054	0.84089	1.1112	1.45806e+06	1359302	1.07211e+06	944833	1.89893e+06	1.03967e+06	837410	851460	646311	688112	1.92544e+06	2.6725e+06	1.96238e+06	685930	2.25714e+06	1.12704e+06	1.44145e+06	1177539	1.35684e+06	1.33846e+06	755126	1.37817e+06	1.08688e+06	1.07962e+06	1.47422e+06	389343	579535	0.732332	0.0782932	-0.44943	-1.10628	0.824225
161.105	12.8709	C7H15NO3	L-Carnitine	Lysine	271997504	0.819666	-0.14847	0.85102	1.125	238610672	222558992	241698368	262142848	231977504	191094272	246764096	197358400	222865616	143623328	252103584	271997504	263804240	194920432	258201264	250935168	271808864	223992416	269285440	248446096	193854048	245827936	225228720	2.19869e+08	2.43877e+08	3.43982e+07	2.67756e+07	0.901557	0.0733323	-0.149509	-1.1347	0.819666
175.096	15.3933	C6H13N3O3	L-Citrulline	Arginine and proline	1100607	1.73277	-1.2074	4.1928	5.6861	256649	206303	338325	414060	265051	272907	351772	303932	329545	252611	704702	1.10061e+06	837249	551837	953618	613758	655958	466665	685284	619701	466769	590302	734531	299116	690845	60460.2	183176	0.432971	2.081e-06	-1.20766	-5.68173	1.73277
240.024	15.7445	C6H12N2O4S2	L-Cystine	Cysteine	440836	1.09546	-1.3682	1.3171	1.7161	31693.5	23535.1	28283.3	44850.2	440836	52864.8	46600.1	79055.9	28778.3	31864.8	391947	436973	316564	113987	234615	155640	198003	132480	135710	109393	112026	104154	271856	80836.2	208719	127550	113709	0.387297	0.0191757	-1.36849	-1.71725	1.09546
236.079	9.80001	C11H12N2O4	L-Formylkynurenine	Tryptophan	60304	0.851205	-0.69434	0.91836	1.1975	12034.6	10965.3	12349.1	32139.1	12744.6	36725.9	7545.11	42862.5	9015.63	22159	25527.3	42982.1	34335	58566.5	28708.9	49988.4	23525.7	16542.3	60303.6	23382.2	28373.6	14281.6	10965.2	19854.1	32114	12850.8	16236.9	0.618237	0.0635529	-0.693768	-1.19686	0.851205
244.035	14.8227	C6H13O8P	L-Fucose 1-phosphate	Fructose and mannose	19098	0.30349	0.17118	0.23617	0.3391	9418.36	5211.39	11226.8	9454.95	19097.8	14371.4	9420.59	5315.71	18313.1	12898.5	15033.3	12977.8	9613.03	4445.89	15402.6	13071.5	9279.38	11645.5	7289.25	10689.5	5780.64	9422.13	7821.1	11472.9	10190.1	4773.14	3382.38	1.12588	0.45844	0.171055	-0.338717	0.30349
147.053	14.0393	C5H9NO4	L-Glutamate	Arginine and proline	13342985	0.680816	-0.23685	0.58465	0.80031	7.13086e+06	6.38861e+06	8633889	8352047	11096336	7127476	7474125	5.60599e+06	6.90239e+06	5.01532e+06	10148429	13342985	10331625	4.91142e+06	12529180	7.22211e+06	8177319	7.9926e+06	8206253	8718378	5393244	8357029	7766299	7.3727e+06	8.69976e+06	1.71309e+06	2.42314e+06	0.847461	0.156667	-0.238782	-0.805022	0.680816
131.058	13.8616	C5H9NO3	L-Glutamate 5-semialdehyde	Arginine and proline	3565561	0.73731	-0.27837	0.69733	0.93888	1877687	1.37134e+06	2.25639e+06	2.66886e+06	1.66022e+06	1676930	2.68146e+06	1.67189e+06	1.52062e+06	1.12903e+06	2.10552e+06	3.56556e+06	2.62738e+06	1.66031e+06	2.82589e+06	2.01113e+06	2.24058e+06	1.88537e+06	2.21257e+06	1.80805e+06	1.16204e+06	2608087	2.46562e+06	1.85144e+06	2.24447e+06	525235	599874	0.824891	0.115498	-0.277725	-0.937427	0.73731
146.069	14.5415	C5H10N2O3	L-Glutamine	Glutamate	17653266	0.945698	-0.21788	1.0283	1.3333	11728157	9099237	12031344	13710178	11703664	13208657	11851895	10644737	14601628	8430279	13622623	17653266	12232173	8788540	15009878	14667622	15082892	13977926	14082969	13293930	11179932	15664305	11388840	1.1701e+07	1.35881e+07	1.92754e+06	2.27765e+06	0.861121	0.0478221	-0.215711	-1.32037	0.945698
155.069	14.3513	C6H9N3O2	L-Histidine	Histidine	2991999	0.275483	-0.028127	0.052467	0.085572	1.62472e+06	1.49726e+06	1.82695e+06	1.4406e+06	2.992e+06	2.25722e+06	1.50369e+06	1.63933e+06	2.02784e+06	2.13719e+06	1.94068e+06	2.35328e+06	1624461	1.32032e+06	2034162	2.22973e+06	2.2255e+06	2.20049e+06	1.84048e+06	1.92025e+06	2.04282e+06	1.55044e+06	1.85384e+06	1.89468e+06	1.93357e+06	479787	299451	0.979886	0.813558	-0.0293145	-0.0896115	0.275483
208.084	10.5056	C10H12N2O3	L-Kynurenine	Tryptophan	1384758	1.25077	-1.0842	1.7144	2.2604	281221	342052	376403	292337	267278	566618	265794	651618	221355	379260	500275	1.38476e+06	606501	1.26115e+06	580203	1.08877e+06	614750	391660	1.20401e+06	408844	1.25635e+06	401135	347122	364394	772733	139833	397245	0.471565	0.00551903	-1.08447	-2.25814	1.25077
131.095	10.5208	C6H13NO2	L-Leucine	Valine, leucine and isoleucine	39829692	1.3581	-0.57656	1.8748	2.489	14534498	12235665	18256192	16568583	39829692	20544714	16781982	13577160	15351696	13309860	27498220	33654896	26108888	17672730	28340630	29087106	25870918	37176416	25499422	25692970	26372786	25423970	22376236	1.8099e+07	2.69827e+07	8.02995e+06	4.75682e+06	0.670763	0.00328383	-0.576125	-2.48362	1.3581
146.105	24.0087	C6H14N2O2	L-Lysine	Lysine	6367861	0.83115	-0.25818	0.75302	1.0016	3.87496e+06	2.55913e+06	3464565	3.03936e+06	5704966	4.10517e+06	2.96751e+06	3388185	3.24486e+06	2.72085e+06	4.72708e+06	6.36786e+06	4374759	2347897	5.05788e+06	5059281	4.01777e+06	3.78202e+06	3.97694e+06	3823848	3.67042e+06	4006899	3.28925e+06	3.50696e+06	4.19245e+06	908915	977165	0.836492	0.100474	-0.257576	-0.997946	0.83115
149.051	11.2148	C5H11NO2S	L-Methionine	Methionine metabolism	11716509	1.55738	-0.59149	2.4621	3.3742	5.88349e+06	4.54183e+06	7151177	6.01124e+06	11154174	6.71638e+06	5.4899e+06	5148193	5.65882e+06	4396805	10553465	11523662	8096369	5946176	9647514	11303295	9855660	11716509	8175486	9020776	9218390	7687445	9065525	6.2152e+06	9.37002e+06	1.93658e+06	1.66922e+06	0.663307	0.000409393	-0.592251	-3.38786	1.55738
132.09	22.4424	C5H12N2O2	L-Ornithine	Arginine and proline	343373	1.5549	-1.2901	2.5311	3.4894	63947.1	36754	52918.8	29094.8	115158	95110.3	40166.7	99059.2	79238.2	81411.7	132928	263826	119571	142336	148010	343373	141219	141419	209830	129680	198334	88177.5	143889	69285.8	169430	29290.9	68956.9	0.408934	0.000327395	-1.29006	-3.48493	1.5549
434.244	4.47692	C21H39O7P	LPA(0:0/18:2(9Z,12Z))	Glycerophospholipid	1813564	1.153	-1.2881	1.6519	2.1291	251374	202139	299489	194435	1.03024e+06	605601	231051	235222	100600	258688	1.81356e+06	528773	771107	319177	862326	605961	785977	971887	508606	1.72547e+06	349641	939545	635363	340884	832107	275567	463823	0.409664	0.00744333	-1.28749	-2.12823	1.153
165.079	9.98729	C9H11NO2	L-Phenylalanine	Phenylalanine	19325286	1.27379	-0.51976	1.7295	2.2826	7.9126e+06	5960006	10949137	8459374	18783340	10465824	8800228	7600559	9129559	7185786	14074056	19325286	13311255	7.82869e+06	17137178	15376286	12474859	14167094	12571197	14923606	12298926	12615857	11356028	9.52464e+06	1.36508e+07	3.57354e+06	2.80064e+06	0.697735	0.00531065	-0.519248	-2.27485	1.27379
115.063	12.3611	C5H9NO2	L-Proline	Arginine and proline	63336440	1.52737	-0.55234	2.5655	3.5482	30861612	22025154	34605388	35406520	28595664	23597126	30820416	28157310	31562770	28119682	46803424	63336440	40046020	30221428	52173604	46065476	48492352	38654572	43706216	41669808	27252960	43450976	38069008	2.93752e+07	4.30725e+07	4.26734e+06	9.20753e+06	0.681994	0.000286829	-0.55217	-3.54238	1.52737
105.043	15.2099	C3H7NO3	L-Serine	Glycine, serine and threonine	2373197	0.698482	-0.22803	0.52501	0.72674	1.25894e+06	886185	1.5245e+06	1.0574e+06	2373197	1566952	1.26466e+06	980416	1.1453e+06	1.04008e+06	1.93134e+06	2.05772e+06	1.6065e+06	750463	2.01563e+06	1.58415e+06	1.62132e+06	1.58997e+06	1.43726e+06	1512403	1.23552e+06	1.20863e+06	1.3844e+06	1.30976e+06	1.53349e+06	434501	356342	0.854108	0.188969	-0.227509	-0.72361	0.698482
119.058	13.8772	C4H9NO3	L-Threonine	Glycine, serine and threonine	5416343	1.3868	-0.53329	2.085	2.79	2481883	2.17412e+06	2.49348e+06	2184521	4413522	3.11081e+06	2740746	2225038	1.87636e+06	1.52082e+06	3608675	5.41634e+06	3.80521e+06	2.43817e+06	4207384	3.83596e+06	3739185	3.05016e+06	3.83333e+06	3.55642e+06	3287814	3.5433e+06	3.08915e+06	2.52213e+06	3.64701e+06	797017	696819	0.691562	0.00165581	-0.53207	-2.78099	1.3868
204.09	11.2287	C11H12N2O2	L-Tryptophan	Tryptophan	3981908	1.1004	-0.51165	1.3171	1.7205	1.4966e+06	1.02413e+06	1940951	1.73239e+06	3.98191e+06	1.81562e+06	1.56903e+06	1.09515e+06	1.99839e+06	1.21055e+06	2.95062e+06	3.56998e+06	2.50622e+06	1.20316e+06	3.37283e+06	2.64454e+06	2.56883e+06	2.57606e+06	2.323e+06	2.67064e+06	1.90206e+06	2.35878e+06	2.48228e+06	1.78647e+06	2.54839e+06	844234	593772	0.701021	0.0188821	-0.512471	-1.72395	1.1004
181.074	12.525	C9H11NO3	L-Tyrosine	Tyrosine	5273231	1.32859	-0.54143	1.8803	2.5028	2.27126e+06	2169813	2.75519e+06	1.89443e+06	5.27323e+06	3208907	1.96631e+06	2.0021e+06	2.28899e+06	1.91672e+06	4.27777e+06	5.09335e+06	4.01562e+06	2.51525e+06	4.12326e+06	3.65917e+06	3.72515e+06	3.51536e+06	3.31444e+06	3.53616e+06	4406663	3376373	3.13684e+06	2.5747e+06	3.7458e+06	1.03539e+06	649584	0.687355	0.00320544	-0.540872	-2.49411	1.32859
117.079	12.3009	C5H11NO2	L-Valine	Valine, leucine and isoleucine	112457	0.853056	-0.40281	0.71631	0.96135	41059.8	31469.4	42126.8	35579.4	112457	79241	50590.9	41639.6	38643.7	28567.3	68717.7	111184	58615.5	28753.7	71948.5	71484.5	62459.1	83279.1	59284.9	63984.8	85510.4	53827	41973.8	50137.5	66232.6	26050.3	20457.1	0.756992	0.111337	-0.40165	-0.95336	0.853056
116.011	16.4	C4H4O4	Maleic acid	Butanoate	32416	0.198474	0.11438	0.13816	0.20246	14658.7	12024.1	14632.9	10134.8	17848.2	29610.1	18303.2	21707.4	12449.5	12555.5	12686	13661.7	11014	9808.27	16965.8	18909.1	10654.8	20422.2	10343.5	13763.7	32416.1	14979.5	11028.5	16392.4	15127.2	5805.52	6188.08	1.08364	0.622902	0.115888	-0.20558	0.198474
140.058	9.47499	C6H8N2O2	Methylimidazoleacetic acid	Histidine	185341	0.563159	0.23386	0.44301	0.62182	84134.1	102529	111295	111998	105498	99213.9	86519.6	135028	136455	98715.9	109219	185341	137098	99513.8	113889	79128.6	61248.9	39665.8	88847.8	72165.3	76542.1	64065.9	57303.1	107139	91079.1	17607.5	38777.2	1.17633	0.238911	0.234287	-0.621764	0.563159
290.122	16.1811	C10H18N4O6	N-(L-Arginino)succinate	Arginine and proline	291252	1.4993	-2.4775	2.6223	3.6385	17576	13001.5	35258.9	22680.6	22464.6	22958	31881.4	13180.3	25854.6	17251.9	164857	291252	123239	86460.5	249780	99249.5	109760	95640.2	88857	75776.7	33191.4	96720.3	95303	22210.8	123853	7381.13	71802.2	0.179332	0.000229892	-2.47929	-3.63848	1.4993
169.085	12.5172	C7H11N3O2	N(pi)-Methyl-L-histidine	Histidine	829584	1.44877	0.65159	2.4621	3.3503	699769	370991	682740	592468	393270	452680	586529	533100	829584	622238	334435	468039	393302	209889	452590	415898	454284	290855	464390	389388	153643	370998	373427	576337	367011	143760	98040.2	1.57036	0.000449172	0.651091	-3.34759	1.44877
103.063	13.2491	C4H9NO2	N,N-Dimethylglycine	Glycine, serine and threonine	1297996	0.388047	-0.09076	0.27602	0.38864	1.02081e+06	810152	1.02559e+06	1.04177e+06	710086	893959	916412	835377	959339	805123	1.05114e+06	1297996	1.04612e+06	678953	1.23462e+06	1.01539e+06	976697	733136	1.08431e+06	913394	655554	948737	848967	901861	960385	111343	196203	0.939062	0.409312	-0.0907078	-0.387946	0.388047
188.116	12.5443	C8H16N2O3	N2-Acetyl-L-lysine	Lysine	71364	0.0283312	0.021197	0.033588	0.047762	33923.1	28097.9	58463.1	49327.2	44099.6	41580.2	45476.3	30495.6	55051.9	28963.8	35441.1	71363.8	47706.5	37540	45425	44497.9	35210.1	33373.2	39500.9	43586.2	30394.9	39814.5	28645.3	41547.9	40961.5	10906.1	10834.9	1.01432	0.899131	0.0205061	-0.046177	0.0283312
232.106	13.0314	C9H16N2O5	N2-Succinyl-L-ornithine	Arginine and proline	927564	0.818123	0.56031	0.99014	1.2794	309104	259508	275649	247832	927564	663543	471184	465457	357889	354004	288678	258853	246820	230650	200404	266792	214200	508812	198757	237651	466763	427424	272778	433173	293737	215157	104028	1.4747	0.0525353	0.560418	-1.27955	0.818123
463.075	17.3309	C14H18N5O11P	N6-(1,2-Dicarboxyethyl)-AMP	Purine	76774	0.723182	-1.281	0.76359	1.0157	16647.3	20119.7	1714.5	1786.42	11056.4	20077.1	1484.43	11156.8	758.03	4399.65	11500.9	53178.1	5866.57	2080.21	76773.6	15804.7	17813.4	22362.4	7126.01	28933.3	3055.97	32289.7	5074.84	8920.04	21681.5	7918.6	22012.9	0.411412	0.0963602	-1.28134	-1.0161	0.723182
188.152	21.4604	C9H20N2O2	N6,N6,N6-Trimethyl-L-lysine	Lysine	1003969	1.48668	-0.92819	2.4621	3.3801	260491	176547	449438	436390	319492	313619	357681	235723	321963	176811	567514	1.00397e+06	714368	332625	759095	676359	586296	456819	672783	524541	278874	488232	481817	304815	580253	94977	190646	0.525314	0.000430552	-0.928748	-3.36597	1.48668
162.1	22.3624	C6H14N2O3	N6-Hydroxy-L-lysine	Lysine	15726	1.45742	-1.2606	2.4497	3.3111	5629.01	2293.61	4073.09	2929.36	3722.01	3268.55	3321.84	2357.91	3537.98	2359.57	9148.43	15726.4	10288.9	2981.82	12292.6	6294.23	9993.2	6436.71	8225.33	6480.5	4010.31	6534.9	5912.33	3349.29	8025.05	1008.63	3463.66	0.417355	0.000491508	-1.26065	-3.30847	1.45742
160.121	22.8399	C7H16N2O2	N6-Methyl-L-lysine	0	281775	1.6616	-1.2158	3.0165	4.1992	85568.4	47612.6	87945.3	57705.9	111802	92908.8	54067.1	80836.1	52233.3	49034.5	159129	244437	152434	70427	191718	281775	212779	135555	190595	140920	105292	154429	134137	71971.4	167202	22550.2	56824.3	0.430445	6.21631e-05	-1.2161	-4.20647	1.6616
131.058	9.06999	C5H9NO3	N-Acetyl-beta-alanine	beta-Alanine	96336	1.02022	-0.4107	1.2392	1.6045	42338.6	32779.3	39837.9	40529.9	36041.9	53149.6	34710.1	46246	37332.4	38604.1	51335.6	96335.6	44706.1	34699.9	75048.3	52405	41983.4	34775.3	54848.6	52646.8	49958.2	52633.6	52270.6	40157	53357.5	5984.31	16422.1	0.752603	0.0251595	-0.410039	-1.5993	1.02022
221.09	11.4151	C8H15NO6	N-Acetyl-D-glucosamine	Glutamate	1424346	0.00923507	0.0036759	0.0088185	0.01059	1.15693e+06	1.20163e+06	859100	711420	1.29125e+06	1.40594e+06	792982	1.42435e+06	960636	775630	1.03783e+06	1064131	1.12446e+06	700842	991216	1.08062e+06	1.21584e+06	1.04877e+06	1.19573e+06	983174	1.30076e+06	1.03531e+06	933839	1.05799e+06	1.05481e+06	270642	147675	1.00301	0.971567	0.00433904	-0.0125273	0.00923507
301.057	14.224	C8H16NO9P	N-Acetyl-D-glucosamine 6-phosphate	Glutamate	289450	0.965002	-0.4751	1.133	1.4623	110897	67754.6	133161	125301	199738	117488	154174	59950.7	208172	101003	223466	289450	232785	89195.6	216441	193362	165100	132545	146368	196240	135503	169963	117564	127764	177537	49085.4	54905.9	0.719647	0.0349793	-0.47464	-1.45619	0.965002
175.048	13.8344	C6H9NO5	N-Acetyl-L-aspartate	Alanine and aspartate	51813	1.13042	-0.91682	1.5315	1.9778	7079.17	7387.16	12083.9	9983.77	12008.5	18757	12068.5	22912	7774.81	8889.73	17799.4	51813.5	31430.8	29202.8	23387.8	18371.6	20626.5	7594.86	23117.1	11026.2	15833	18971.4	22986.7	11894.5	22474	5182.38	10949.6	0.529255	0.0104513	-0.917965	-1.98083	1.13042
217.106	11.6807	C8H15N3O4	N-Acetyl-L-citrulline	Arginine and proline	1090708	0.0218712	0.020695	0.033268	0.039286	641126	433009	602266	506852	1.09071e+06	903373	577475	699727	548680	382074	709636	570427	521067	281961	477670	744073	587318	837200	501272	768805	972048	700027	509661	638529	629320	215206	181676	1.01463	0.912456	0.0209574	-0.0397882	0.0218712
189.064	13.3715	C7H11NO5	N-Acetyl-L-glutamate	Arginine and proline	54672	1.1968	0.59017	1.777	2.3657	28499.7	20603.4	25684.5	23841	44702.2	54671.7	39832.7	39589.8	39590.4	31130.2	21919.3	29572.5	24173.5	19197	22945	17314.7	22455.5	29472.9	17828.2	17792.1	40076.4	23581.1	14160.3	34814.6	23114.5	10656.5	6822.17	1.50618	0.00424135	0.590892	-2.3725	1.1968
309.106	12.7914	C11H19NO9	N-Acetylneuraminate	Aminosugars	434425	0.767161	-0.3245	0.81735	1.0766	214860	256193	211687	218554	263753	366715	191177	409659	155680	125967	331011	389701	434425	343655	263487	273504	268762	225593	410793	246468	289402	245467	210743	241424	302539	88215.4	72824.6	0.797993	0.0828706	-0.325552	-1.0816	0.767161
174.1	13.1011	C7H14N2O3	N-Acetylornithine	Arginine and proline	1709709	0.441341	0.16713	0.37362	0.53734	1225805	1.03776e+06	1.62882e+06	1.70971e+06	956988	1.31069e+06	1655959	1.61749e+06	862980	780680	1.09374e+06	1.44647e+06	1003806	672193	1.41655e+06	1.29661e+06	1.11719e+06	1.24441e+06	1.32014e+06	1.13693e+06	579420	1.25012e+06	1.2423e+06	1.27869e+06	1.13999e+06	357720	260638	1.12167	0.293495	0.165644	-0.532399	0.441341
130.111	19.8703	C6H14N2O	N-Acetylputrescine	Arginine and proline	345404	1.14915	-0.80914	1.6519	2.127	140752	125587	160353	171027	154844	79183.3	127424	72370.8	96500.9	46395.6	240818	339032	345404	104024	311751	138573	227049	153794	220975	195610	76298.2	183924	137336	117444	205738	41902.4	86600.9	0.570843	0.00751837	-0.808835	-2.12388	1.14915
663.109	13.6801	C21H27N7O14P2	NAD+	Oxidative phosphorylation	1486340	1.21313	-1.42	1.777	2.3701	129672	41918.9	668948	523895	0	176453	628816	50615	357891	210619	382941	1.48634e+06	974254	518980	1266330	697235	528477	258198	1.21521e+06	775380	275497	965848	377580	278883	747867	250406	405006	0.372904	0.004199	-1.42312	-2.37685	1.21313
743.075	16.0805	C21H28N7O17P3	NADP+	Glutathione	55701	1.2372	-2.1949	1.8613	2.4673	2959.82	4938.15	8777.42	5379.55	3963.37	4552.63	7857.66	3707.71	2101.06	4568.57	9552.82	55700.7	22567	7571.08	53597.5	19279.5	18706.4	9667.42	16202.9	23725.9	10816.2	36674.4	6429.44	4880.59	22345.5	2058.52	16547.4	0.218415	0.00340731	-2.19485	-2.46759	1.2372
176.043	15.9028	C5H8N2O5	N-Carbamoyl-L-aspartate	Pyrimidine	5433	0.534209	0.1901	0.36949	0.52595	4301.02	2427.3	3216.56	2666.55	3542.31	3967.3	2065.67	4852.87	4223.58	5432.69	2436.11	3820.02	2930.47	2940.29	4611.73	4622.87	2756.19	1282.8	3848.32	3398.82	2205.98	3159.08	3802.95	3669.59	3216.59	1087.62	949.024	1.14083	0.298742	0.190086	-0.524704	0.534209
132.053	11.4656	C4H8N2O3	N-Carbamoylsarcosine	Arginine and proline	807891	1.57639	0.68836	2.7665	3.8606	807891	656487	565242	562656	484925	602022	537982	659822	622408	477497	395698	650431	444850	289142	600155	332274	331868	248508	351277	326408	198872	332209	320495	597693	370938	97262	128275	1.6113	0.000138404	0.688229	-3.85885	1.57639
160.085	13.719	C6H12N2O3	N-gamma-Acetyldiaminobutyrate	Glycine, serine and threonine	184924	1.49358	-0.90897	2.4244	3.2577	37213	33189.2	53942.9	53437.7	108084	65131.1	63168	40749.3	42266.7	35434.3	85093.5	184924	105798	62704.9	112930	103738	116456	71894.4	92148.8	107451	71836	97329.7	87728.3	53261.6	100003	22362.4	30507.9	0.532602	0.000552182	-0.908869	-3.25792	1.49358
325.101	13.8305	C11H19NO10	N-Glycoloyl-neuraminate	Aminosugars	1309933	0.0289675	0.0641	0.04468	0.071382	384233	404368	472215	400021	824449	987488	386790	1.28827e+06	321472	419818	359822	1309933	600193	673059	465533	599463	424047	240854	963779	342800	716510	325223	301303	588913	563271	328239	303356	1.04552	0.84805	0.064226	-0.0715784	0.0289675
122.048	7.22942	C6H6N2O	Nicotinamide	Nicotinate and nicotinamide	23456674	0.169976	-0.058246	0.13511	0.1971	23051848	23456674	15285129	16299545	12917821	18969828	14352506	19554392	15190206	12108537	20618554	22304522	21528260	16648782	21075872	19270648	18318596	13427328	18736952	15456768	14222868	14033754	16487339	1.71186e+07	1.78562e+07	3.98448e+06	3.03829e+06	0.958696	0.619157	-0.0608541	-0.208199	0.169976
125.095	21.0278	C6H11N3	N-Methylhistamine	Histidine	16393	0.530687	0.31732	0.32906	0.46612	5852.87	4928.7	7321.47	8011.67	5665.83	5548.53	5758.13	4609.3	16393.2	3990.8	4134.15	6870.45	5536.99	3440.67	5685.09	6078.98	4375.07	3359.63	5984.96	14817	3673.78	3356.28	3741.32	6808.05	5465.72	3571.43	3058.5	1.24559	0.342823	0.316828	-0.464931	0.530687
161.069	14.4003	C6H11NO4	N-Methyl-L-glutamate	Methane	80229	0.289657	-0.13209	0.15103	0.22467	26671.7	24275.6	33311.1	28868.9	63167.4	54964	36731.9	26687.9	39787.1	43586	47178.4	72215.6	40607.8	18818.2	80229.4	47377.6	39787.3	32687.3	23780.1	43480.2	24776.6	39601.7	28244.2	37805.2	41445	12939.2	17988.3	0.912178	0.594781	-0.132613	-0.225643	0.289657
290.111	12.2189	C11H18N2O7	N-Succinyl-LL-2,6-diaminoheptanedioate	Lysine	280623	0.645669	1.0391	0.62961	0.86426	85881.7	62457.1	44944.6	31676.5	224718	280623	49485.9	137686	32762.1	43825.7	38892.1	15707.6	21105.8	11962.7	16869.7	62698.3	23692.1	41907.1	36778.6	21033.4	278501	39422	20449.1	99406	48386.1	87643.2	70578.2	2.05443	0.136521	1.03874	-0.8648	0.645669
203.116	10.6928	C9H17NO4	O-Acetylcarnitine	Alanine and aspartate	109899400	0.441341	-0.13846	0.36745	0.51558	79516472	67752432	79522112	90012944	66964268	62938404	74714960	69451904	61525644	44200520	84817488	109899400	97659904	65029112	96346704	65685848	72006760	51452360	91127888	75124040	58630312	72677928	56312208	69659966	7.66746e+07	1.24931e+07	1.79801e+07	0.908514	0.305056	-0.138419	-0.515621	0.441341
161.069	9.2956	C6H11NO4	O-Acetyl-L-homoserine	Methionine metabolism	2387914	0.02063	0.090658	0.051648	0.080475	397533	357244	847568	539674	2.38791e+06	822927	637064	617029	531796	321300	815236	347291	691982	320229	295312	865136	540027	649112	996711	483686	1.82652e+06	765927	510930	746005	700623	603876	402612	1.06477	0.830875	0.090547	-0.0804643	0.02063
147.053	10.8939	C5H9NO4	O-Acetyl-L-serine	Cysteine	735328	0.0307893	0.053578	0.03567	0.058262	97566	101288	368704	359195	338190	274853	448018	142933	281687	272869	255725	192953	202929	274630	146963	289881	162966	399496	268696	156198	735328	135777	141679	268530	258709	119503	162462	1.03796	0.874137	0.0537535	-0.0584207	0.0307893
156.017	9.78972	C5H4N2O4	Orotate	Pyrimidine	3552	0.879156	-0.50149	1.0283	1.336	840.135	1044.81	2508.68	1533.73	955.868	1587.68	1875.36	917.527	3095.35	1948.99	2192.53	2577.89	2359.18	1657.58	2207.23	3023.85	2286.29	1599.91	2047	3457.24	684.14	2368.83	3551.66	1630.81	2308.72	746.899	769.874	0.706372	0.0460574	-0.501501	-1.3367	0.879156
219.074	12.7886	C8H13NO6	O-Succinyl-L-homoserine	Methionine metabolism	41248	1.21654	-0.53497	1.6519	2.147	28421.7	20724.5	29316.3	14758.9	17784.9	29868.2	22207.9	11665	20782.8	18324.1	22788.1	38462	25609	19929.4	39661.1	39853.8	34771.6	41247.6	17777.2	21999.9	27660.1	34158.2	38815.9	21385.4	30979.5	6205.51	8589.9	0.690308	0.00717437	-0.534687	-2.14422	1.21654
89.9952	16.6527	C2H2O4	Oxalate	Glyoxylate and dicarboxylate	4052	0.251961	-0.23393	0.23528	0.33507	1111.21	1093.66	1104.92	1755.95	2840.25	689.448	2038.34	2465.23	1033.22	1872.14	1180	1496.45	2105.13	3581.24	1429.99	1040.1	1013.5	1165.65	1684.76	1335.78	1372.07	3002.76	4052.46	1600.44	1881.53	704.597	1013.39	0.850603	0.46314	-0.233442	-0.334288	0.251961
219.111	8.47977	C9H17NO5	Pantothenate	beta-Alanine	8818715	0.956228	-0.59659	1.3139	1.6933	2500551	2.03481e+06	4407817	4235285	1705526	3813280	4.18807e+06	3.86807e+06	4979447	4.49513e+06	5.70747e+06	4339588	3289864	2647770	8818715	4.58459e+06	4574312	5218683	4.92503e+06	8687035	3.25483e+06	6.64887e+06	8544456	3.6228e+06	5.48009e+06	1.12871e+06	2.10771e+06	0.661083	0.0201515	-0.597096	-1.69569	0.956228
205.131	7.17644	C9H19NO4	Pantothenol	Pantothenate and CoA	32235	0.177031	0.082873	0.093986	0.14689	18865.9	32235.2	17334.2	29689.4	5205.86	12059.6	20009.5	11991.8	15986.5	14815.1	19916.5	13442.7	20000.3	20460.9	18269.2	25543.3	18458.5	17282.2	15762	14829.2	7238.69	11281.5	16213.8	17819.3	16823	8120.36	4595.16	1.05922	0.712884	0.0830073	-0.146981	0.177031
559.072	14.1296	C15H23N5O14P2	Phosphoribosyl-AMP	Histidine	209503	1.47248	-1.3195	2.7348	3.7945	61178.9	89497.3	75369.8	43504.4	1954.84	84963.2	54722.5	118724	37088.2	13019.6	139037	171544	187464	61713.3	157135	111913	150088	148767	177543	191965	32293.8	209503	142717	58002.3	144745	35809.4	50739.9	0.400721	0.000159536	-1.31933	-3.79714	1.47248
518.186	13.5662	C20H30N4O12	Poly-g-D-glutamate	D-Glutamine and D-glutamate	133954	0.683647	-0.7377	0.52501	0.72871	6410.01	3025.2	77847.2	133027	9106.18	7286.7	66947.4	8104.97	6585.61	16445.4	83686.3	32997.7	94964.1	28411.6	19453.3	35146.8	83164.3	28595.2	133954	21222.5	49725.7	52789.4	61218.8	33478.6	55794.6	44216.5	34396.1	0.600032	0.187151	-0.736889	-0.727807	0.683647
167.058	7.98508	C8H9NO3	Pyridoxal	Vitamin B6	253926	1.56921	-1.0784	3.0165	4.1788	120357	62518.6	83356	80405.4	130797	103163	74806.5	91709.6	65027.5	42362.6	222465	253926	213140	60976.9	253538	162022	181754	196343	138123	206534	103007	175754	176507	85450.4	180315	27019.3	55489.5	0.473896	6.67796e-05	-1.07736	-4.17536	1.56921
169.074	7.91154	C8H11NO3	Pyridoxine	Vitamin B6	695850	0.29116	-0.21584	0.18634	0.26712	695850	464895	52903.7	325397	282524	235398	43817.6	144948	218846	184968	161831	271533	452327	93462.1	258724	576296	321308	492732	256193	258531	239088	256094	361670	264955	307676	196434	133454	0.861148	0.541013	-0.215667	-0.266793	0.29116
111.032	18.907	C5H5NO2	Pyrrole-2-carboxylate	Arginine and proline	528753	0.321366	-0.59099	0.19178	0.27982	18037.6	26120.4	14188.7	4945.1	216429	319462	40447.6	88957.6	12260.5	29620.8	46470	528753	35979.7	18158.7	436549	47959.3	17474.7	58028	27215.4	81755.9	75381.4	101014	31273.7	77046.9	115847	106116	165764	0.665074	0.526653	-0.588414	-0.278476	0.321366
88.016	13.6348	C3H4O3	Pyruvate	Glycolysis	367002	0.102638	-0.06807	0.051648	0.081904	164659	64549.8	367002	263338	153025	120318	184577	161332	150148	61130	90435.2	202888	131494	295325	159421	364918	153053	82909.2	243228	202620	110594	192729	73346	169008	177151	90646.5	86471.3	0.954034	0.828549	-0.067887	-0.0816816	0.102638
376.138	8.37039	C17H20N4O6	Riboflavin	Riboflavin	62964	0.399477	-0.23746	0.21307	0.30848	44123.6	28658.9	27015.8	62964.1	58484.1	13989.8	10134.4	0	20501.6	7928.52	41021.9	58098.7	27954.7	14665.2	49281.3	38376.1	27925.1	33572	34955.1	28781.2	26455.8	24836.5	16024.1	27380.1	32457.5	21519.6	12218.2	0.843567	0.481527	-0.245426	-0.31738	0.399477
384.122	13.1359	C14H20N6O5S	S-Adenosyl-L-homocysteine	Methionine metabolism	7825	1.10172	-0.44005	1.4601	1.8743	3219.65	2736.07	5242.01	5241.5	3362.91	3317.39	5063.28	3812.68	5084.32	2701.25	5220.27	7825.02	5480.4	3576.34	6300.73	6806.57	5149.21	4112.39	5986.63	6882.76	3038.9	5121.23	4630.27	3978.11	5394.67	1063.83	1370.62	0.737414	0.0134792	-0.439454	-1.87034	1.10172
398.137	15.8824	C15H22N6O5S	S-Adenosyl-L-methionine	Arginine and proline	448639	0.297919	-0.077336	0.17363	0.25202	322374	264984	448639	355887	352875	286038	448627	251309	234483	259068	379300	397937	435932	228928	375204	300403	315846	307830	377799	422544	249503	349203	281341	322428	340136	78409.7	65079.5	0.94794	0.560099	-0.0771326	-0.251735	0.297919
257.103	13.9712	C8H20NO6P	sn-glycero-3-Phosphocholine	Glycerophospholipid	20316860	1.03756	-0.37319	1.3139	1.694	7555073	5686907	15275550	13549707	17038090	18202984	15037620	14633119	12689910	10208047	13662151	18681120	20295272	17263526	18606880	20316860	15477552	15329468	18544148	19345990	18714560	13114728	9170374	1.29877e+07	16809433	4.03725e+06	3.29573e+06	0.772644	0.0207088	-0.372125	-1.68384	1.03756
215.056	15.1284	C5H14NO6P	sn-glycero-3-Phosphoethanolamine	Glycerophospholipid	431177	0.315707	-0.11812	0.15652	0.23252	150420	100210	251637	171145	431177	362419	213475	230149	236725	127061	201984	394944	242824	215834	278606	254839	207436	226325	264677	233534	338123	204054	143120	227442	246638	103262	64152.6	0.922167	0.589087	-0.1169	-0.22982	0.315707
172.014	14.0153	C3H9O6P	sn-Glycerol 3-phosphate	Glycerophospholipid	332816	0.0085427	0.015776	0.01809	0.022093	102434	82776.6	157574	103082	207898	332816	127094	271710	133213	125191	117335	191319	145925	223298	145639	209796	134199	133050	211170	157189	267265	104624	73688.2	164379	162654	81637.4	54498.1	1.01061	0.952109	0.0152209	-0.0213132	0.0085427
202.216	23.9909	C10H26N4	Spermine	Arginine and proline	55882	0.155793	0.056681	0.067385	0.10699	28939.3	19425.5	29540.3	27337.8	20521.8	18899.5	43510.7	35263.2	26945.5	45083.8	28483.2	25886	23184.3	22363.3	25947	17941.5	22657.9	28861.9	27039.8	27421.7	22502.7	55882.5	40946.4	29546.7	28393.7	9299.58	9869.3	1.04061	0.77868	0.0574272	-0.108641	0.155793
97.9675	17.0061	H2O4S	Sulfate	Purine	1051870	0.889406	-0.82521	1.028	1.3291	331588	297060	115481	117977	469385	354638	131477	325195	198819	214118	361059	1.05187e+06	388148	197680	1.02918e+06	440236	325580	416375	267096	421711	168545	449625	368215	255574	452717	118684	275358	0.564534	0.0470739	-0.824868	-1.32722	0.889406
125.015	14.2168	C2H7NO3S	Taurine	Taurine and hypotaurine	10302681	0.332356	0.048286	0.1449	0.21619	9514190	7.23816e+06	10302681	8927582	8165976	9154529	9568447	7812110	8.13642e+06	5.77599e+06	8873743	9099328	9825583	6713699	9838188	7.58835e+06	7845779	7320928	7.82346e+06	9422355	6189851	8977959	6842647	8.45961e+06	8.18168e+06	1.32263e+06	1.2312e+06	1.03397	0.608647	0.0481934	-0.215635	0.332356
167.036	14.9207	C3H9N3O3S	Taurocyamine	Taurine and hypotaurine	244076	1.19213	-0.47743	1.6519	2.148	147872	116336	137379	170631	157410	122318	143686	100150	73027.9	34834.7	155516	244076	181408	131322	192547	167676	193369	116886	196226	165832	137620	159789	134200	120364	167421	41464.7	34468.8	0.718935	0.00725178	-0.476067	-2.13956	1.19213
264.104	19.4485	C12H16N4OS	Thiamin	Thiamine	601105	1.60739	-1.8318	3.1628	4.3961	132531	69387	103283	162151	45848.2	53630.2	92530.5	56432.4	79205	47048.9	304167	601105	452967	208700	445263	278943	270616	275651	251964	199971	158295	264520	183181	84204.8	299642	38939.8	126726	0.281018	4.0465e-05	-1.83127	-4.39292	1.60739
344.07	13.8558	C12H17N4O4PS	Thiamin monophosphate	Thiamine	40263	0.273594	0.13209	0.20293	0.29588	14399.9	10855	25688.7	25863.1	40262.6	26301.2	34570.4	17630.2	25613.4	20310.8	22684.7	28700.8	30624.4	15751.6	31298.1	21570	18216.3	16032.5	22796.6	18443	29261.8	16981.1	14228.9	24149.5	22045.4	8877.82	6102.83	1.09545	0.507562	0.131519	-0.294511	0.273594
152.992	16.1439	C3H7NO2S2	Thiocysteine	Cysteine	31017	0.383486	1.0414	0.32216	0.45003	2079.57	1562.47	905.139	843.016	31016.6	4795.35	1132.02	1804.84	1797.83	1579.5	4419.43	3985.81	3119.32	1436.86	3354.53	1985.71	1699.24	1979.03	1485.15	1177.74	1657	1362.61	2319.28	4751.63	2306.29	9296.4	1066.16	2.0603	0.354412	1.04285	-0.450491	0.383486
126.043	7.20927	C5H6N2O2	Thymine	Pyrimidine	33756	0.507457	-0.19956	0.36949	0.52043	16444.2	11894.3	21328.1	22986.8	23155	22268.6	14008	13417.6	22971.4	13520.7	30158.4	31812.6	19212.2	11714	33755.8	18422.2	17622.9	17924.9	16440.7	19617.3	22552.1	13526.5	18991.7	18199.5	20903.9	4734.67	6863.58	0.870624	0.299474	-0.199878	-0.523641	0.507457
148.053	9.96688	C9H8O2	trans-Cinnamate	Phenylalanine	160261	0.590825	-0.27405	0.36976	0.52924	52630	36334.9	66590.9	49110.6	160261	77940.1	49807	37413	62662.9	30914.4	81509.1	122617	65059.5	34380.6	85114.4	82824.6	83606.9	78575.9	69625.5	82479.4	77598.3	60952.7	55019.6	62366.5	75335.7	37359.6	20403.4	0.827848	0.298369	-0.272562	-0.525246	0.590825
149.105	9.22294	C6H15NO3	Triethanolamine	Glycerophospholipid	197829	0.207827	-0.17427	0.14245	0.21119	34380.9	33087.6	61288.2	74204.4	22293.6	39724.8	31314.1	197829	121185	49520.5	82141	72769	79717.6	50426.2	78485.2	51339.1	99205.7	96176.5	118383	38381.6	54031.1	93551.6	61044.3	66482.8	75050.2	54436.3	23255.9	0.885845	0.613597	-0.174874	-0.212116	0.207827
75.0685	10.6852	C3H9NO	Trimethylamine N-oxide		623469		-2.86	8.26	-10.5978	69109.9	63984.6	62768.5	74018.7	47968.6	82754.5	48904.9	68182.1	73358.2	53749.8	442382	569686	359086	258037	623469	512263	468740	462711	507463	547102	352966	540164	458529	64480	469431	11413.6	99757.7	0.137358	2.52447e-11	-2.86399	-10.5978
404.003	15.7017	C9H14N2O12P2	UDP	Pyrimidine	390870	1.43117	-2.8278	2.4127	3.2327	11464.1	31542.2	11182.7	7249.08	684.44	107573	18292.8	18613	16542.7	6467.02	107681	390870	229199	48036.1	296443	196457	135454	99094.7	210815	113383	1354.2	205176	90411.5	22961.2	163413	30913.6	105781	0.14051	0.000578988	-2.83126	-3.23733	1.43117
629.01	12.0402	C15H23N2O19P2S	UDP-6-sulfoquinovose	Nucleotide sugars	123035	0.530166	-0.51226	0.34903	0.49159	16932.2	20176	58999.5	21352.7	40523.1	13628.7	39197.4	7894.55	40532.3	9890.23	44559.9	14896.2	35235.5	8224.94	16502.1	34796.2	27415.2	41519.7	87484	27151.4	123035	25197.4	12887.7	26912.7	38377.3	16849.1	32478.1	0.701265	0.322739	-0.511969	-0.491148	0.530166
566.056	15.565	C15H24N2O17P2	UDP-glucose	Pentose and glucuronate	810971	0.0130372	-0.04878	0.03567	0.05538	564298	569425	507522	361180	630.97	547593	457262	476582	211305	139929	345507	810971	497886	202555	741883	292075	359142	275140	363340	498529	32755	454366	283430	383573	396737	199926	209871	0.966819	0.880503	-0.0486827	-0.0552691	0.0130372
580.035	18.049	C15H22N2O18P2	UDP-glucuronate	Pentose and glucuronate	168097	0.465175	-0.94228	0.38053	0.55167	39425.2	37905.1	3966.51	2162.58	0	74839.7	5920.63	33686.3	723.433	8832.36	10861.9	126050	17447.1	1731.77	168097	33528	31118.2	23890.1	10562.8	31903.5	2425.14	44217.3	16753	20746.2	39891.3	24848.1	49931.6	0.520069	0.280634	-0.943226	-0.551859	0.465175
607.083	14.4437	C17H27N3O17P2	UDP-N-acetyl-D-glucosamine	Aminosugars	1701236	1.24655	-1.6923	1.8852	2.5161	133154	130907	588098	383221	0	276838	459837	160961	171905	74548.1	391704	1.70124e+06	842369	396148	1.59722e+06	732378	740405	363750	794080	965597	60148.7	1.00942e+06	451070	237947	772732	185743	475096	0.30793	0.00301104	-1.69933	-2.52128	1.24655
324.036	14.4669	C9H13N2O9P	UMP	Pyrimidine	1069980	0.978795	0.42461	1.1562	1.5079	654211	479912	463483	334753	666685	1.06998e+06	563131	744365	589659	570830	451579	669155	572684	252750	637485	413762	341327	405770	446190	419025	562421	481170	290955	613701	457252	198035	126299	1.34215	0.0311329	0.424547	-1.50678	0.978795
112.027	8.29053	C4H4N2O2	Uracil	Pyrimidine	132077	1.64277	-1.2305	3.5851	4.9693	63790.1	41629.2	67210	71593.1	17439.9	21529.5	49146.3	27760.6	32160.4	22681.3	111649	126682	132077	90878.2	117666	92546.2	110956	63313	102178	77622.9	45025.2	86294.9	107548	41494	97264.3	20357.3	24947.6	0.426611	1.06476e-05	-1.22901	-4.97275	1.64277
168.029	11.9855	C5H4N4O3	Urate	Purine	1006576	1.43407	-0.94569	2.2232	2.9706	262035	325817	322907	323511	335697	348835	271537	394108	239459	214537	427044	974257	503308	682549	390635	604903	508966	363258	868898	398925	1.00658e+06	398190	480952	303844	585266	55108.4	228118	0.519156	0.00105271	-0.945761	-2.97769	1.43407
244.07	9.47729	C9H12N2O6	Uridine	Pyrimidine	61272	0.33262	0.13215	0.18715	0.27033	47960.5	35141.3	37574.6	43866.8	57536	22250.7	33034.5	41442	28412.7	21245.2	37006.1	61271.8	46614.1	37856.2	49160.4	33682	23554.9	19278.5	31146.1	30409.6	17074.2	23347.7	26478	36846.4	33606.1	11389.6	12774	1.09642	0.534563	0.1328	-0.272001	0.33262
138.043	10.342	C6H6N2O2	Urocanate	Histidine	403786	0.86388	0.83725	1.0064	1.2995	158900	269226	87656.4	46170.8	278283	88424.2	42298	146710	363599	403786	48607.5	95084.4	188430	63577.4	51672	84065.1	87135.5	136826	110311	79303	121659	77544.7	228143	188505	105566	131667	52795.9	1.78566	0.0503762	0.83646	-1.29777	0.86388
152.034	10.9149	C5H4N4O2	Xanthine	Purine	1415995	1.51993	-1.0413	2.6389	3.6763	494395	452136	448542	632577	411542	390903	358853	445450	354825	221863	1.16109e+06	1.41599e+06	1.13413e+06	713931	1.06837e+06	970253	989375	536228	1.01701e+06	701463	487173	574311	497567	421109	866684	106129	299248	0.485885	0.000207946	-1.04131	-3.68205	1.51993
284.075	11.5818	C10H12N4O6	Xanthosine	Purine	250226	1.9699	-2.5324	6.5632	8.9017	30578.4	26950.4	31977.9	44804.1	22352.5	23649.5	20705.9	37783.7	38447.4	18356.4	184934	250226	207454	170653	165546	208806	198157	135810	183517	124676	88040	130614	173618	29560.6	170927	8714.55	42873.5	0.172943	1.33753e-09	-2.53163	-8.8737	1.9699
364.042	17.0754	C10H13N4O9P	Xanthosine 5'-phosphate	Purine	20185	1.46922	-1.4017	2.5655	3.5422	4366.89	3590.39	4549.15	4841.03	1992.53	2474.86	3941.22	2882.07	6763.39	4151.31	9191.46	15676.8	6660.73	4113.82	11809.9	10074.3	9048.36	12123.1	8934.19	14688.8	3991.34	20185.5	9281.49	3955.28	10444.6	1356.45	4548.69	0.378692	0.00028523	-1.4009	-3.54481	1.46922
