# Supplementary material for: Maternal Toxoplasma gondii Infection Perturbs Foetal and Maternal Foetal Interface Metabolism, Exposing the Foetus to Kynurenine
Source: Br J Biomed Sci. 2026 Feb 4;82:14989. doi: 10.3389/bjbs.2025.14989 (PMC12913195; doi:10.3389/bjbs.2025.14989)
Supplement: Supplementary file 8 [file Table5.xlsx]

## Sheet: Placenta C18-PFP
										Infected								Uninfected Control
Mass	RT	FORMULA	Putative metabolite	Pathway	max intensity	VIP	log2 FC	-LOG10 q	-LOG10 p	36-22	36-23	36-24	36-25	36-26	36-27	36-28	36-29	38-11	38-14	38-2	38-5	38-8	38-22	38-25	38-28	38-31	38-34	38-37	38-40	Blank2	Blank	INF	UNINF	SD INF	SD UNINF	INF/UNINF	P	LOG2(FC)	LOG10(P)	M2.VIP[1+3+0]
90.0316	7.32487	C3H6O3	(S)-Lactate	Glycolysis / Gluconeogenesis	17500000	1.18417	-0.42214	2.0623	2.6855	11300000	11700000	11000000	13300000	9192895	9679728	10900000	7.04846e+06	14400000	17400000	9768687	12300000	17500000	16500000	13200000	12100000	14500000	12100000	15300000	14000000	648262	667697	1.05151e+07	1.40891e+07	1.87551e+06	2.34945e+06	0.746333	0.00206542	-0.422108	-2.68499	1.18417
338.051	7.45667	C10H15N2O9P	1-(5-Phosphoribosyl)imidazole-4-acetate	Histidine	273359	0.817314	0.63805	0.59443	0.85219	65109.8	273359	52779.7	71058.1	35102.9	160233	120304	78068.3	51969	79600.8	12194.7	63699.7	46341	57317.4	69579.5	73833.5	126934	48855.2	117839	75879.1	0	0	107002	68670.3	78083.1	30931.6	1.5582	0.139817	0.639879	-0.85444	0.817314
135.053	8.98536	C4H9NO4	2-Hydroxymethylserine	0	129369	0.809787	0.38999	0.63752	0.91052	122882	59321.5	117543	106385	85273	116753	119676	54363.4	58995.7	53240.9	22248.5	31980	54103.2	95193.4	78484.3	129369	61551.1	92498.6	99021.5	119877	8391.53	10264.9	97774.6	74713.6	27914.7	33374.8	1.30866	0.124605	0.388089	-0.904463	0.809787
104.048	10.293	C4H8O3	2S-hydroxy-butanoic acid	Hydroxy fatty acids	215445	1.4362	1.1084	3.7832	5.0503	174320	215445	207586	214373	137817	164863	175770	102182	73444.3	46171.6	28236.1	46541.2	69048.9	100872	85953.7	98501.3	86497.3	98092.7	117058	117717	28379.2	29625.2	174045	80677.9	39694.4	28730.1	2.15728	8.82211e-06	1.10921	-5.05443	1.4362
220.024	7.62514	C6H9N2O5P	3-(Imidazol-4-yl)-2-oxopropyl phosphate	Histidine	116882	0.811484	-0.4227	0.49306	0.70133	43960.8	51743.8	44488.2	41788	34269.7	45657.9	40293.8	63991.6	78141.2	116882	90394.8	101425	92563.8	43868.4	41536.2	28995.9	29581.1	33408.8	44152.8	35837.1	0	0	45774.2	61398.9	8870.05	32010.2	0.745522	0.198278	-0.423677	-0.702725	0.811484
84.0215	15.5445	C4H4O2	3-Butynoate	Butanoate metabolism	608647	0.886518	0.26033	0.54577	0.77457	434887	481867	402869	333469	402841	413692	435347	399577	478907	499298	184056	310250	608647	417647	322646	269626	282505	203937	290300	270046	8786.68	7524.08	413069	344822	42143.9	128711	1.19792	0.167654	0.260529	-0.775586	0.886518
103.064	5.5209	C4H9NO2	4-Aminobutanoate	Arginine and proline	2933756	0.732619	0.15342	0.12399	0.17205	555043	2.93376e+06	766112	839667	484413	991395	960885	706768	618626	659340	1.00224e+06	893591	986721	971444	853163	793819	1616503	1.00512e+06	905564	791675	34097.3	75217.4	1.02975e+06	924817	789588	252708	1.11347	0.669917	0.15506	-0.173979	0.732619
129.042	7.40278	C5H7NO3	4-Oxoproline	Arginine and proline	4307190	0.933079	-0.51759	1.0485	1.4615	3.59246e+06	3.29429e+06	2.10792e+06	2.03983e+06	1.92564e+06	967272	1065612	1061243	3279005	3.75499e+06	1770984	2282425	4307190	2.84541e+06	2.75376e+06	2332835	3.0222e+06	2.72668e+06	3.15322e+06	2.26056e+06	38542.5	60170.8	2.00678e+06	2.87411e+06	1.00359e+06	698497	0.698229	0.0344659	-0.518228	-1.46261	0.933079
220.084	10.1905	C11H12N2O3	5-Hydroxy-L-tryptophan	Tryptophan	112885	0.850796	0.44122	0.27824	0.4302	19965.5	112885	45640.9	49373.7	19287	15978.2	19638.7	14891.2	40621	36519.7	16086.4	28142.5	63385	26437.5	18768.4	18093.6	18573.1	20601.3	20504	21285.9	0	1362.63	37207.5	27418.2	33427.9	13660	1.35704	0.371933	0.440459	-0.429535	0.850796
163.086	5.46827	C7H9N5	6-Dimethylaminopurine	0	262570	0.584735	0.082817	0.067684	0.093238	78008.1	107867	59767.2	57402.7	118720	120652	150678	262570	68409.6	125127	254863	125056	75934.4	126464	118422	77118.4	152420	59480.8	69832.1	103716	4633.93	0	119458	113070	66250.7	53636.6	1.05649	0.814761	0.0792843	-0.0889699	0.584735
135.054	5.86106	C5H5N5	Adenine	Purine	196819	0.628606	-0.025902	0.032561	0.049429	129710	52588.1	98338.8	147849	143412	154079	176752	132523	167794	136914	68214.2	111890	148464	133976	126577	196819	85781.1	122709	106663	174799	14186	25667.6	129407	131717	38289.8	36902.4	0.982462	0.893992	-0.0255269	-0.0486663	0.628606
158.044	5.67433	C4H6N4O3	Allantoin	0	235099	0.744674	-0.10271	0.53392	0.75577	178945	176333	202418	166309	177111	170854	187173	183286	208806	196975	163285	192535	235099	218119	184810	154667	211621	212000	165386	177272	0	0	180304	193381	11071.7	24871.6	0.932375	0.181888	-0.101018	-0.740197	0.744674
145.074	11.8234	C6H11NO3	Allysine	Lysine	874998	0.659923	-0.07031	0.11686	0.16033	554210	694045	547994	726925	465339	508649	512278	335765	742325	556420	268191	448512	874998	640216	539422	589820	407805	487789	601365	686749	31125.1	47953.2	543151	570301	124151	160309	0.952393	0.691112	-0.070371	-0.160452	0.659923
347.063	5.83467	C10H14N5O7P	AMP	Purine	7129044	0.640128	0.12477	0.18094	0.26001	5.19001e+06	1.23954e+06	4.0553e+06	6278362	5813350	6.92043e+06	6.80952e+06	4892038	5435424	5115181	2.52337e+06	3.70152e+06	4.86575e+06	5419275	4.81902e+06	7129044	2912970	4853729	3985759	5.90799e+06	1194.36	2901.02	5.14982e+06	4.72242e+06	1.8578e+06	1.28231e+06	1.0905	0.548703	0.124995	-0.260662	0.640128
488.106	5.40511	C14H26N4O11P2	CDP-choline	Glycerophospholipid	112061	1.22512	0.49734	2.4017	3.1924	66466.6	105170	83000.6	71434.8	69158.8	112061	84406.4	90437.5	65509.2	64298.2	54387.1	56287.5	51294.9	57762.6	60953.2	62030.4	51909	58177.9	52029.1	89881.3	0	0	85267	60376.7	16694.4	10459.6	1.41225	0.000643881	0.497995	-3.19119	1.22512
103.1	5.27181	C5H13NO	Choline	Glycine, serine and threonine	28300000	1.27399	-0.43013	2.1383	2.7793	18000000	13300000	14800000	12700000	16400000	16800000	19500000	16900000	26100000	25800000	18000000	22500000	28300000	21100000	19500000	23900000	15800000	21000000	17600000	19900000	46162.7	62423.9	16050000	21625000	2.31332e+06	3.80648e+06	0.742197	0.00166242	-0.430127	-2.77926	1.27399
183.066	5.37726	C5H14NO4P	Choline phosphate	Glycerophospholipid	13000000	1.18634	0.66412	2.1602	2.8197	9326630	8746965	4.59891e+06	6699022	11200000	13000000	12900000	10500000	5208150	6438456	5629158	6.40658e+06	4.25591e+06	5227945	6.76489e+06	7.80615e+06	4.54435e+06	6328487	5594280	8659458	3066.19	0	9.62144e+06	6.07198e+06	2.92881e+06	1.27953e+06	1.58456	0.00151782	0.664085	-2.81878	1.18634
192.027	7.70012	C6H8O7	Citrate	TCA Cycle	289008	0.694535	-0.5872	0.35445	0.53679	99525.8	29303.8	56083.4	140475	54916.8	41565.5	49612.5	38317.4	289008	103001	33993.2	116146	195637	36038.8	45223.6	71969.9	22237.4	84138.1	75029.3	75188.3	4036.74	4173.53	63725	95634.2	37471.5	76683.1	0.666341	0.291563	-0.585667	-0.535268	0.694535
323.051	5.6261	C9H14N3O8P	CMP	Pyrimidine	200664	1.29155	0.46422	2.7111	3.6531	181363	112902	172443	200664	186476	154158	154525	121263	113859	106795	102050	121832	125642	116262	122058	136259	126120	101034	111902	110682	0	0	160474	116208	31045.7	10570.2	1.38092	0.000218741	0.465632	-3.66007	1.29155
131.069	5.51611	C4H9N3O2	Creatine	Arginine and proline	34300000	0.484174	0.05493	0.16226	0.2261	21400000	23300000	23100000	28500000	21700000	29500000	34300000	25200000	22600000	25400000	27700000	20700000	26200000	26000000	21900000	24000000	33200000	20700000	24700000	25800000	8020.08	5412.62	25875000	2.49083e+07	4.52383e+06	3.45239e+06	1.03881	0.594153	0.0549304	-0.226102	0.484174
113.059	5.40235	C4H7N3O	Creatinine	Arginine and proline	2438923	1.43944	1.4231	3.1763	4.2944	1.8371e+06	2.12839e+06	1.69254e+06	2.13489e+06	2.43892e+06	1.60321e+06	1.21135e+06	1.19243e+06	299632	522087	872084	565394	406708	655844	445670	403009	2.0738e+06	443157	784194	492442	37768.2	37671	1.77986e+06	663668	445977	473685	2.68184	5.07945e-05	1.42323	-4.29418	1.43944
243.085	5.70752	C9H13N3O5	Cytidine	Pyrimidine	451273	0.90556	0.39505	0.67268	0.96959	230646	451273	196397	287227	194771	377305	284662	250991	325169	173755	67755.2	214798	205028	151038	186111	386921	176417	187507	200325	317528	0	0	284159	216029	89657.5	86896.2	1.31537	0.107002	0.395472	-0.970606	0.90556
228.074	8.28691	C9H12N2O5	Deoxyuridine	Pyrimidine	262465	0.572757	-0.039756	0.024708	0.028864	38516	47436.2	262465	159449	44858.8	41536.9	50870	22681.5	62165.3	74325.2	116461	56157.4	117847	100678	52199.8	36200.6	159104	53310	158936	40898.7	0	0	83476.7	85690.2	83784.2	43838.9	0.974169	0.938994	-0.0377562	-0.027337	0.572757
238.036	6.39844	C6H11N2O6P	D-erythro-1-(Imidazol-4-yl)glycerol 3-phosphate	Histidine	195000	1.5509	1.4975	4.6355	6.1795	195000	136276	156068	115314	157221	111919	101553	97724.3	24080.4	40045.7	66807.2	44114.8	29458.5	60577.8	50014.7	47716.2	89532	29408.6	49952.6	37145.5	0	0	133884	47404.5	33716.8	18336	2.82429	6.71114e-07	1.49789	-6.1732	1.5509
260.03	5.76904	C6H13O9P	D-Fructose 6-phosphate	Pentose phosphate	397700	0.837166	-0.40758	0.70144	1.0237	165905	244245	127958	124992	153118	105896	160672	176779	188375	397700	246313	246974	247593	209237	159392	107961	221716	158637	176692	146232	0	0	157446	208902	42407.5	74289.6	0.753684	0.094241	-0.407968	-1.02576	0.837166
106.027	5.85043	C3H6O4	D-Glycerate	Glycine, serine and threonine	1068771	1.23472	-0.77364	2.5857	3.4607	605072	458355	444141	537413	470690	281872	296177	285808	801868	823414	592134	1.06877e+06	743947	773670	742822	520069	781780	696197	701246	417626	1209.48	0	422441	721962	122493	163888	0.585129	0.000345944	-0.773173	-3.46099	1.23472
229.088	5.76213	C9H15N3O2S	Ergothioneine	Histidine	4498530	0.991486	-0.44052	0.86341	1.2416	2243171	686818	2.19889e+06	1.31961e+06	2.1567e+06	3.60293e+06	3.52523e+06	4069519	3.27026e+06	4498530	2964527	3616797	4473222	4.30912e+06	3.82074e+06	2.87295e+06	2.66817e+06	2.23169e+06	2.48736e+06	3.11321e+06	0	0	2.47536e+06	3.36055e+06	1.17604e+06	779881	0.736594	0.0570157	-0.441059	-1.24401	0.991486
141.019	5.36707	C2H8NO4P	Ethanolamine phosphate	Glycine, serine and threonine	3169222	1.3849	0.77103	2.9352	3.9564	2.26255e+06	1.94815e+06	1.87235e+06	1.63443e+06	2.88218e+06	2.50895e+06	2.53563e+06	3169222	908504	1.74011e+06	2.10894e+06	1.36687e+06	845043	1.21367e+06	1.6206e+06	1.30546e+06	1.50587e+06	1.18618e+06	1095556	1.62191e+06	0	0	2.35168e+06	1.37656e+06	524181	363505	1.70838	0.000107487	0.772627	-3.96864	1.3849
116.011	10.4005	C4H4O4	Fumarate	TCA Cycle	357172	1.02744	-1.1114	1.0485	1.4978	55350.4	105095	61248.9	125969	44833.7	53720.2	59142.8	31621.5	294994	143756	74045.2	128870	357172	101680	114149	97805.7	65421.4	73503.8	157907	129626	995.121	948.144	67122.8	144911	31799.3	90309.8	0.4632	0.0320266	-1.11029	-1.49449	1.02744
218.09	5.76454	C8H14N2O5	gamma-L-Glutamyl-D-alanine	0	3066401	0.787757	0.25272	0.18094	0.26931	763429	2.54716e+06	934360	1.67645e+06	989868	1098106	1.05335e+06	548408	443417	719244	690793	1.23551e+06	470863	780264	876172	1.03186e+06	3.0664e+06	723355	801617	1.25583e+06	1840.49	1396.87	1.20139e+06	1.00794e+06	632861	696412	1.19192	0.536418	0.253291	-0.270497	0.787757
250.062	6.93056	C8H14N2O5S	gamma-L-Glutamyl-L-cysteine	Glutathione	977126	1.24196	1.6878	2.3979	3.1403	945816	8497.8	594736	977126	542611	749392	538734	286658	258609	131518	36656.2	108776	65814.3	110636	188453	332013	189698	157950	264103	316535	0	0	580446	180063	324302	96046.7	3.22357	0.00072466	1.68866	-3.13987	1.24196
307.083	6.53368	C10H17N3O6S	Glutathione	Glutathione	8883833	0.766927	0.31129	0.22351	0.33621	6491214	0	3.02594e+06	3176020	4.16101e+06	8.05412e+06	7335785	6206786	3892832	3.46121e+06	1.41273e+06	1597499	657548	3.35421e+06	5169752	8883833	547651	4861260	4186388	8606252	0	3038.79	4.80636e+06	3.88593e+06	2.70162e+06	2.75241e+06	1.23686	0.470078	0.306684	-0.32783	0.766927
306.076	6.41543	C20H32N6O12S2	Glutathione disulfide	Glutathione	2797858	0.729261	-0.2509	0.16226	0.22054	1.27901e+06	101940	497936	998765	808173	1.33837e+06	1.20568e+06	1.18206e+06	2.79786e+06	1.39599e+06	100636	993234	2.29722e+06	287131	957606	1.3027e+06	86757.5	1.07521e+06	272649	1.65979e+06	0	0	926493	1.10223e+06	434239	861342	0.84056	0.602236	-0.250578	-0.220233	0.729261
92.0478	5.65992	C3H8O3	Glycerol	Glycerolipid	152483	1.33469	-0.7895	2.6848	3.5921	53118.9	64031	44516.1	64549.2	48327.8	62567.2	65038.4	64476.5	112313	115851	64251.5	93067.5	152483	91509.5	90145.3	84767.7	141593	85077	84227.4	94360.2	4830.2	2820.49	58328.1	100804	8366.07	25423.8	0.57863	0.000259916	-0.789288	-3.58517	1.33469
363.057	6.2428	C10H14N5O8P	GMP	Purine	775952	1.11285	0.39289	1.7683	2.3581	689446	525458	597326	775952	618990	524742	560691	426816	472147	533888	219737	445052	492757	453542	394147	504857	471779	418940	434138	549213	1410.27	0	589928	449183	107752	85316.9	1.31333	0.00437767	0.393235	-2.35876	1.11285
283.091	9.01206	C10H13N5O5	Guanosine	Purine	2986367	1.10549	0.89489	1.1289	1.606	1.18238e+06	2.98637e+06	765638	1100031	667019	1.04368e+06	930539	900774	923175	825311	180835	806406	702047	484095	467615	560387	841555	613582	466924	852464	0	0	1.19705e+06	643700	742646	220231	1.85965	0.0245554	0.895027	-1.60985	1.10549
111.993	5.69009	CH5O4P	Hydroxymethylphosphonate	Aminophosphonate	1233030	1.28066	-1.031	2.1925	2.8713	183549	912742	323805	303074	227546	382666	495235	494641	1.23303e+06	1203851	657245	1.18714e+06	1.1423e+06	761016	678311	546019	602745	651038	849850	686034	0	0	415407	849882	230256	263815	0.488782	0.00134728	-1.03274	-2.87054	1.28066
109.02	5.41675	C2H7NO2S	Hypotaurine	Taurine and hypotaurine	825993	1.17006	-0.56281	1.667	2.2258	318738	329006	231314	482648	298456	406057	585623	541685	825993	651023	430632	679673	626135	364544	578907	572436	366243	663640	650135	667045	0	0	399191	589701	126379	138323	0.676938	0.00592289	-0.562904	-2.22747	1.17006
136.038	5.61132	C5H4N4O	Hypoxanthine	Purine	1053286	1.31584	-1.1807	2.3219	3.0421	223371	367841	241883	282476	219799	313438	316882	292574	1.05329e+06	603713	261143	547409	1.03017e+06	581704	601664	825525	267390	682097	493681	732877	10609	8804.53	282283	640055	51548.7	249798	0.441029	0.000916677	-1.18105	-3.03778	1.31584
161.069	6.33098	C6H11NO4	L-2-Aminoadipate	Lysine	9275193	0.927999	-0.86372	0.82263	1.1767	443264	9275193	955387	1017237	525809	1.90857e+06	3.02017e+06	2.4905e+06	4599314	6.5716e+06	1.85898e+06	4.62812e+06	5.2793e+06	7702335	3.54698e+06	2.83071e+06	4.87236e+06	2.30982e+06	5.63224e+06	3788701	22507.9	34325.6	2.45452e+06	4.46837e+06	2.90859e+06	1.7205e+06	0.549309	0.0664276	-0.86431	-1.17765	0.927999
341.132	6.22136	C12H23NO10	Lactosamine	Aminosugars	466175	1.40063	-1.7075	2.8084	3.7882	48738.3	147131	32089.1	68293.5	35912.9	107132	122539	59220.6	316032	304346	79276.8	222123	466175	187440	255994	252136	141922	234547	253261	331123	0	0	77632.1	253698	42749.7	98290	0.306002	0.000162455	-1.70839	-3.78927	1.40063
89.048	5.42636	C3H7NO2	L-Alanine	Alanine and aspartate	18100000	1.01691	-0.31309	1.0485	1.4652	7.70533e+06	18100000	7.18128e+06	10800000	8.15351e+06	11900000	13900000	9618321	15300000	13700000	11400000	13000000	14400000	11900000	12600000	13500000	14300000	13900000	12700000	16100000	0	33876	1.09198e+07	1.35667e+07	3.68525e+06	1.35736e+06	0.8049	0.0342517	-0.313119	-1.46532	1.01691
174.111	4.90125	C6H14N4O2	L-Arginine	Arginine and proline	4839581	1.09158	-0.46877	1.2586	1.7613	2011166	4.83958e+06	1.64531e+06	2.47547e+06	1.68723e+06	2.33917e+06	2.5321e+06	2.61909e+06	3926019	4.48887e+06	3.12433e+06	4.40055e+06	4.15031e+06	2.76334e+06	3233069	2893932	3.90025e+06	3.00302e+06	2.6886e+06	3.29328e+06	2237.4	0	2.51864e+06	3.4888e+06	1.01013e+06	648241	0.721922	0.0170243	-0.470086	-1.76893	1.09158
133.037	5.44302	C4H7NO4	L-Aspartate	Alanine and aspartate	7610140	1.04292	-0.37955	1.0485	1.467	4512603	6558652	2.53543e+06	3.84776e+06	3.8947e+06	3.89189e+06	5.11749e+06	4832196	7.08583e+06	7610140	4.81269e+06	7.5734e+06	6.78579e+06	4468171	5.80907e+06	5196213	3.50638e+06	5655174	4.47267e+06	5680753	14804.4	8360.79	4.39884e+06	5.72136e+06	1.17529e+06	1.31921e+06	0.768846	0.0343035	-0.379234	-1.46466	1.04292
161.105	5.37493	C7H15NO3	L-Carnitine	Lysine	53800000	0.554136	-0.18324	0.44451	0.63972	30200000	39600000	25500000	26600000	39900000	37700000	36700000	40700000	34200000	53800000	25400000	36800000	37700000	52700000	45900000	39200000	36200000	31200000	28800000	49700000	82604.4	100570	34612500	39300000	6.21621e+06	9.31782e+06	0.880725	0.229234	-0.183236	-0.639721	0.554136
175.095	5.44244	C6H13N3O3	L-Citrulline	Arginine and proline	290245	1.54733	-1.0285	4.9888	6.709	99088.5	135129	88854.4	106104	102242	107401	136360	126575	211205	274955	290245	260854	278772	191219	213169	174858	214328	234234	196476	218160	9314.97	5084.37	112719	229873	17688.7	37766.8	0.490355	1.89955e-07	-1.0281	-6.72135	1.54733
121.02	5.64328	C3H7NO2S	L-Cysteine	Glycine, serine and threonine	1132358	0.712018	0.13269	0.084838	0.11926	794750	0	675883	378115	664641	938415	969954	774390	12125.6	106378	1.07973e+06	21248.9	6678.94	903979	791144	1.04212e+06	807670	443387	1.13236e+06	768749	0	0	649519	592964	320554	448202	1.09538	0.762247	0.131426	-0.117904	0.712018
240.023	5.33755	C6H12N2O4S2	L-Cystine	Cysteine	269616	0.987246	-1.4156	1.3796	1.9237	19265.1	111334	34518	41706.1	43586.3	22800.6	34681.1	59536.5	46758.2	152439	223627	269616	90903.2	73031.6	128677	38164.9	177469	135377	59142	73968.5	0	0	45928.4	122431	29249.9	73022.8	0.375137	0.0119172	-1.41451	-1.92383	0.987246
147.053	5.47725	C5H9NO4	L-Glutamate	Arginine and proline	21600000	0.615198	-0.083429	0.19359	0.2957	12600000	13400000	11200000	13000000	14000000	17800000	21600000	17900000	18100000	19400000	13400000	18700000	19500000	12400000	15300000	15100000	16800000	14900000	13200000	16300000	17509.8	23351.1	15187500	1.60917e+07	3.53126e+06	2.45337e+06	0.943811	0.506178	-0.0834293	-0.295697	0.615198
146.069	5.39519	C5H10N2O3	L-Glutamine	Glutamate	17000000	0.827316	-0.2788	0.65058	0.93937	11100000	1.28374e+06	10100000	13500000	13000000	14700000	15600000	11500000	12200000	13300000	10200000	13400000	11400000	13000000	15200000	14200000	16900000	14300000	14100000	17000000	10782.8	15932.2	1.1348e+07	1.37667e+07	4.46586e+06	2.01419e+06	0.824308	0.114977	-0.278745	-0.939387	0.827316
155.069	4.86866	C6H9N3O2	L-Histidine	Histidine	3635331	0.770298	0.044279	0.074112	0.10407	1.66598e+06	3.63533e+06	1.51821e+06	1.87461e+06	1.32309e+06	1.85232e+06	2.01766e+06	1.76564e+06	2.06542e+06	2.07097e+06	1.6809e+06	2.10394e+06	2.17109e+06	1.76009e+06	1.82224e+06	1689509	2.16339e+06	1.75222e+06	1.63645e+06	1.87112e+06	4636.88	5264.99	1.95661e+06	1.89894e+06	712531	202508	1.03036	0.791884	0.0431554	-0.101338	0.770298
208.084	12.8817	C10H12N2O3	L-Kynurenine	Tryptophan	1646480	1.04387	-0.85133	1.1503	1.64	310582	473566	805567	735477	398123	318076	395185	294008	804219	671674	1.0058e+06	525884	1.64648e+06	1.10889e+06	574385	449363	1.3811e+06	361154	943677	616564	1750.29	3097.41	466323	840766	197564	391313	0.554641	0.0228901	-0.850374	-1.64035	1.04387
131.094	9.37383	C6H13NO2	L-Leucine	Valine, leucine and isoleucine	134000000	0.861651	-0.19446	0.19574	0.30311	42800000	134000000	36600000	63600000	27600000	38800000	47900000	33300000	72600000	80600000	38600000	60600000	89200000	46200000	50100000	53000000	63300000	55000000	58100000	61500000	27170.8	40667.3	53075000	6.07333e+07	3.44492e+07	1.43553e+07	0.873902	0.497607	-0.194456	-0.303114	0.861651
146.105	4.84081	C6H14N2O2	L-Lysine	Lysine	23700000	0.940397	-0.24044	0.56129	0.79715	11500000	23700000	10500000	15700000	8409079	12800000	15000000	11700000	18700000	18900000	13000000	19900000	21100000	14100000	16100000	13800000	16600000	12800000	13200000	15500000	3810.96	6496.78	1.36636e+07	1.61417e+07	4.68376e+06	2.905e+06	0.846482	0.159522	-0.240448	-0.79718	0.940397
149.051	7.05064	C5H11NO2S	L-Methionine	Methionine	26300000	0.862887	-0.17356	0.16954	0.24134	7414535	26300000	7.53436e+06	12700000	5080567	7.48852e+06	7.52904e+06	5926078	14100000	12500000	6769863	11900000	17300000	8759333	8613144	10100000	13300000	9053410	11100000	11800000	0	1589.18	9.99664e+06	1.12746e+07	6.9586e+06	2.87e+06	0.886648	0.573626	-0.173567	-0.241371	0.862887
165.046	5.449	C5H11NO3S	L-Methionine S-oxide	Methionine	282750	1.01941	-0.56261	0.86341	1.2411	65541.4	234434	78224	110739	55364.3	75883.5	87568.7	141393	210187	167615	138419	177953	282750	100618	103394	121454	146618	181385	116829	132721	0	0	106143	156662	58541.1	52013.3	0.677532	0.0579091	-0.561639	-1.23725	1.01941
132.09	4.82147	C5H12N2O2	L-Ornithine	Arginine and proline	930824	1.38092	-1.3088	3.0133	4.0802	181321	335744	311688	330510	155441	197408	234223	142345	515908	575028	922505	488200	598985	638548	364857	349452	930824	529273	605605	496288	10001.2	8663.63	236085	584623	79599.8	182447	0.403825	8.21762e-05	-1.3082	-4.08525	1.38092
165.079	14.2389	C9H11NO2	L-Phenylalanine	Phenylalanine	60900000	0.85637	0.21245	0.18094	0.25901	15600000	60900000	16200000	27500000	11500000	17200000	18100000	12900000	26500000	20900000	10200000	19600000	31800000	14900000	14600000	16800000	22100000	15300000	19000000	21200000	12850.3	16294.1	22487500	1.94083e+07	1.62457e+07	5.78909e+06	1.15865	0.550792	0.212447	-0.259013	0.85637
129.079	6.08353	C6H11NO2	L-Pipecolate	Lysine	549445	0.560443	-0.017851	0.031553	0.039905	434679	456006	549445	531451	318305	288335	275897	225898	347359	356969	294353	291554	472899	465931	374424	433853	482300	384900	443710	328464	33323	54608.4	385002	389726	123641	68601.9	0.987878	0.913466	-0.0175954	-0.0393075	0.560443
115.063	5.67681	C5H9NO2	L-Proline	Arginine and proline	13700000	1.32591	-0.4953	2.444	3.2611	5512185	7.76364e+06	5618351	6.64104e+06	5.69575e+06	7.24319e+06	7.95596e+06	7.22616e+06	10600000	8532600	7.04903e+06	9646766	13700000	9230579	9430570	10600000	8770342	8269347	8514230	9116222	122237	117874	6.70703e+06	9.45497e+06	990897	1.65814e+06	0.709366	0.000547193	-0.495399	-3.26186	1.32591
105.043	5.38288	C3H7NO3	L-Serine	Glycine, serine and threonine	4262799	0.780416	-0.24748	0.68608	0.99617	1.74833e+06	4026080	1.9524e+06	2.85767e+06	2.42459e+06	2.81599e+06	3.13474e+06	2.69611e+06	2.92425e+06	2937263	3.11948e+06	3.67044e+06	2.30845e+06	2540134	3.84157e+06	2.94758e+06	4262799	3.31541e+06	2.78951e+06	3.91281e+06	16409.6	11272.2	2.70699e+06	3.21414e+06	709714	595097	0.842212	0.100662	-0.247744	-0.997133	0.780416
119.058	5.47392	C4H9NO3	L-Threonine	Glycine, serine and threonine	7311793	0.84944	-0.24818	0.56129	0.80118	2.80129e+06	7.31179e+06	2.40616e+06	4.26159e+06	2.64991e+06	3.86708e+06	4.61827e+06	4.07679e+06	4914161	4977746	4.80322e+06	4.74337e+06	4627004	3.98182e+06	4234663	3.72813e+06	6420202	4374856	4.96717e+06	5.25058e+06	19005.7	29299.1	3.99911e+06	4.75191e+06	1.56945e+06	689184	0.841579	0.157153	-0.248829	-0.803677	0.84944
181.074	8.85819	C9H11NO3	L-Tyrosine	Tyrosine	20800000	0.863174	-0.15489	0.16226	0.21966	6540923	20800000	6.68299e+06	11300000	5.12336e+06	6.28924e+06	6.57042e+06	4668908	13600000	10600000	5.14203e+06	9280503	14800000	8.049e+06	7.34128e+06	7635595	11500000	7189266	9211186	9157448	8305.48	8963.9	8.49698e+06	9.45886e+06	5.35803e+06	2.77835e+06	0.898309	0.603404	-0.154716	-0.219392	0.863174
117.079	5.51663	C5H11NO2	L-Valine	Valine, leucine and isoleucine	83100000	0.599191	-0.065158	0.12897	0.18168	48900000	44900000	45500000	38000000	57300000	63400000	72600000	58700000	50900000	83100000	48900000	55800000	72600000	62300000	53600000	55500000	58900000	38300000	39800000	54000000	315035	154616	53662500	5.61417e+07	1.13607e+07	1.25047e+07	0.955841	0.658148	-0.0651576	-0.181676	0.599191
187.168	4.75655	C9H21N3O	N1-Acetylspermidine	Spermine and spermidine	2642028	0.86305	-0.46386	0.44451	0.63963	517819	985397	2.07776e+06	1.26594e+06	704750	582897	912613	630070	499951	1.28885e+06	2.32854e+06	899251	1.23177e+06	2.16296e+06	1.10362e+06	866503	2.64203e+06	458096	1.52173e+06	903058	0	0	959656	1.32553e+06	515144	709884	0.723979	0.227271	-0.46598	-0.643455	0.86305
274.127	5.35884	C10H18N4O5	N2-Succinyl-L-arginine	Arginine and proline	308586	0.683468	0.094772	0.06434	0.085529	78402.1	166873	70954.5	139319	79341.5	120195	103872	57556.9	36520.9	53787.5	57521.9	97223.3	44016.1	57617.9	97179.5	111231	308586	60461.5	89296.5	133371	0	0	102064	95567.8	37692.4	73302.5	1.06798	0.82084	0.0948806	-0.0857415	0.683468
232.106	6.1896	C9H16N2O5	N2-Succinyl-L-ornithine	Arginine and proline	2518868	1.12461	1.0083	1.0903	1.5552	994252	2.51887e+06	1.10942e+06	1.85792e+06	610683	727408	570791	404439	340849	522662	265613	593229	395495	419666	453135	599315	1.35839e+06	403790	554777	650759	0	0	1.09922e+06	546474	731047	280391	2.01148	0.0277645	1.00826	-1.55651	1.12461
188.152	4.94869	C9H20N2O2	N6_N6_N6-Trimethyl-L-lysine	Lysine	384926	0.793814	-0.086843	0.24983	0.39596	260365	301041	203572	238451	255456	280932	332525	320057	333257	384926	242124	281851	335771	282278	289982	288743	238399	294596	240493	280336	0	0	274050	291063	43225.7	43287	0.941548	0.400258	-0.0868934	-0.39766	0.793814
162.1	4.87229	C6H14N2O3	N6-Hydroxy-L-lysine	Lysine	132191	1.33355	-0.9645	2.5083	3.3534	54105.1	37832.5	34582.3	33571.7	36108.9	46328.6	57102	54237.9	119630	107690	48957.6	100266	132191	86678.4	103441	77433.3	66296.6	66016.3	54516.3	72678.1	1706.22	4768.29	44233.6	86316.1	9865.71	26360.7	0.512461	0.000443602	-0.964486	-3.35301	1.33355
264.077	9.58761	C9H16N2O5S	N-Acetylcystathionine	0	139231	0.319545	0.030018	0.031553	0.043026	92261.1	6367.56	111941	139231	65691.7	111563	99099.9	64874.9	56908.1	109583	50098.7	92085.3	72888.5	71384.8	81785.9	81735	129780	51832.1	100894	115580	0	0	86378.7	84546.3	40654.7	25770.8	1.02167	0.902707	0.0309347	-0.0444531	0.319545
221.09	5.71002	C8H15NO6	N-Acetyl-D-glucosamine	Aminosugars	513836	0.941943	0.27563	0.68608	0.99126	380448	474273	427250	494615	385635	298548	308089	220777	223302	319251	210296	326301	271159	311420	320708	322960	513836	298896	294296	294281	1982.61	2900.91	373704	308892	93449	74926.2	1.20982	0.102844	0.274794	-0.987823	0.941943
175.048	7.14921	C6H9NO5	N-Acetyl-L-aspartate	Alanine and aspartate	703421	0.607019	-0.30094	0.33449	0.49235	201096	261660	550226	505758	223156	190491	219314	156954	365820	557906	306342	251857	703421	378718	326147	267472	296098	281875	304164	226087	1583.52	1508.91	288582	355492	151199	139076	0.811782	0.321876	-0.300836	-0.492311	0.607019
191.061	22.1144	C7H13NO3S	N-Acetylmethionine	0	234616	0.967401	0.59413	0.56144	0.81178	111200	234616	136839	178910	62919.4	80770.6	62715.5	31141.2	51694.1	51847.3	25863.3	59478.4	67694.8	40711.1	66067.7	98117.3	205264	49644.7	79778	97871	0	0	112389	74502.7	68116.8	46448.9	1.50852	0.154758	0.593136	-0.810346	0.967401
174.1	8.50443	C7H14N2O3	N-Acetylornithine	Arginine and proline	568418	0.875055	0.33211	0.24865	0.3866	141958	568418	179331	339019	85232.1	135516	131225	92445.4	197136	162681	59957.9	182918	195311	107343	120012	199630	217658	113709	182450	253985	4698.69	7272.82	209143	166066	165535	55162.6	1.2594	0.409963	0.332734	-0.387255	0.875055
663.108	5.64061	C21H27N7O14P2	NAD+	Nicotinate and nicotinamide	403665	1.0164	-1.0841	1.2586	1.7746	56520.5	0	0	30128.5	0	284874	316604	187450	251254	240076	231088	133158	311659	403665	220438	309288	130551	132440	212869	265778	0	0	109447	236855	133525	81773.4	0.462085	0.0159796	-1.11377	-1.79643	1.0164
190.059	5.42821	C6H10N2O5	N-Carbamyl-L-glutamate	Histidine	226149	0.841994	0.25348	0.24865	0.38335	80861.5	226149	95360.5	156034	72290.6	116372	96876.3	68557.5	74427.9	67082.9	52924.7	103769	79106	65025.1	88100	99554.5	221894	68491.3	115138	111738	0	0	114063	95604.4	53309.6	44472.1	1.19307	0.411537	0.254679	-0.385591	0.841994
255.11	12.4909	C12H17NO5	N-D-Glucosylarylamine	0	250879	1.454	-2.3713	3.8996	5.3187	35225	33247.7	26069.7	18933.5	31023.2	29770.2	26861.7	29178	138644	165277	47368.8	100268	169688	250879	181051	170073	111052	123140	133077	197026	988.983	1277.95	28788.6	148962	5009.26	52243.6	0.193262	4.74842e-06	-2.37137	-5.32345	1.454
325.1	5.62267	C11H19NO10	N-Glycoloyl-neuraminate	Aminosugars	836329	0.916571	0.38341	0.64237	0.9232	377872	417426	836329	537429	541414	310419	421928	393831	214645	332178	587211	284907	429902	513825	392695	188569	574040	217976	415378	258182	0	0	479581	367459	163855	140429	1.30513	0.118799	0.384191	-0.925188	0.916571
122.048	7.05135	C6H6N2O	Nicotinamide	Nicotinate and nicotinamide	12800000	0.682487	0.0073455	0.015362	0.015362	9152868	12000000	11100000	11400000	8.00438e+06	6.24418e+06	6.4329e+06	5908432	8771829	10900000	6508487	9119474	12800000	8894408	7555065	6.42772e+06	11100000	6761980	8602303	7366496	38740.5	59384.7	8.78034e+06	8.73398e+06	2.49402e+06	2.00988e+06	1.00531	0.963859	0.00763825	-0.0159867	0.682487
290.111	8.65697	C11H18N2O7	N-Succinyl-LL-2_6-diaminoheptanedioate	Lysine	656040	1.00941	1.525	0.82263	1.1781	217037	480408	251819	656040	117136	103565	82475.5	34187.9	26250.7	25794.6	12747.4	45765.8	34200.7	62540.6	30770.9	46431.6	541550	28799.1	113991	43271.1	0	0	242834	84342.7	217902	146288	2.87913	0.0662777	1.52563	-1.17863	1.00941
203.116	6.29483	C9H17NO4	O-Acetylcarnitine	Alanine and aspartate	23400000	1.1701	0.47649	1.7242	2.2982	22100000	23400000	21400000	20700000	20400000	15500000	14300000	13700000	15000000	19800000	9395502	13700000	19600000	16200000	10900000	12000000	12300000	8831283	11800000	13800000	33264.5	52616.4	18937500	1.36106e+07	3.81686e+06	3.54718e+06	1.39138	0.00503285	0.476519	-2.29819	1.1701
231.146	15.5062	C11H21NO4	O-Butanoylcarnitine	Fatty acyl carnitines	51600000	0.912594	0.2649	0.60628	0.87159	37200000	40600000	36900000	30900000	35300000	36700000	40200000	36900000	43200000	43700000	19400000	26600000	51600000	37300000	30000000	23000000	24300000	17400000	24800000	26600000	16778.2	25877.2	36837500	3.06583e+07	3.00568e+06	1.07845e+07	1.20155	0.134403	0.264896	-0.871592	0.912594
217.131	8.55553	C10H19NO4	O-Propanoylcarnitine	Acylcarnitine	4108064	0.647671	-0.17977	0.35143	0.52752	2.61572e+06	2796086	1.95967e+06	2.05781e+06	2.64284e+06	2.20574e+06	2527852	2.31799e+06	3051928	3599462	1.85712e+06	2.16289e+06	3.77868e+06	4108064	2562137	2.35823e+06	2.44167e+06	1478815	2342791	2.78022e+06	19771.5	26141.4	2.39046e+06	2.71017e+06	300822	792273	0.882036	0.293379	-0.181091	-0.53257	0.647671
97.9772	5.65254	H3O4P	Orthophosphate	Oxidative phosphorylation	4754770	0.574362	0.035475	0.095996	0.13491	3978604	3.88224e+06	2823609	3.21697e+06	4.75477e+06	3559214	4.12493e+06	4.41126e+06	4437372	4078844	3.79193e+06	4.52314e+06	4.43623e+06	3.08026e+06	3.11071e+06	3.09765e+06	3408550	4.18623e+06	3.27459e+06	3564555	9348.62	10333.4	3.84395e+06	3.74917e+06	628520	564166	1.02528	0.728975	0.0360178	-0.137287	0.574362
219.11	13.0577	C9H17NO5	Pantothenate	Pantothenate and CoA	2556149	0.817174	-0.30295	0.51329	0.7283	1.53589e+06	1.34942e+06	1.54607e+06	2.00926e+06	1.0494e+06	1.60094e+06	1.4818e+06	898296	2.43944e+06	1.42882e+06	500370	1.25897e+06	2.55615e+06	1.64333e+06	1.61174e+06	2.52773e+06	1136448	2078831	1.90749e+06	2.14335e+06	8620.36	11097.3	1.43388e+06	1.76939e+06	343525	627114	0.810384	0.186331	-0.303323	-0.729715	0.817174
164.047	8.69406	C9H8O3	Phenylpyruvate	Phenylalanine	1320994	0.869626	-0.17409	0.18094	0.25764	405981	1.32099e+06	421120	732332	313861	395147	429739	299116	828881	681138	325145	601146	934447	520199	458081	507794	721326	488090	648443	592633	7891.56	7467.69	539786	608944	342541	167893	0.88643	0.553154	-0.173921	-0.257154	0.869626
310.122	13.8459	C20H14N4	Porphyrin	0	142860	0.882503	0.43092	0.43829	0.62697	50618.5	107294	70602.4	117388	41272.4	65223.3	58171.4	26977.5	31204.3	38401.7	21214	46637.3	36627.2	43475.5	42799.1	47933.6	142860	35016.7	54929.3	56289.4	0	0	67193.6	49782.4	31141.3	30919.4	1.34975	0.234428	0.432688	-0.62999	0.882503
88.1004	4.55885	C4H12N2	Putrescine	Arginine and proline	3958474	0.931818	-0.58925	1.0485	1.4569	1.02885e+06	989213	1.98339e+06	967187	1.71612e+06	1.806e+06	2.6241e+06	1.65476e+06	2.92988e+06	3.95847e+06	2028125	1.50905e+06	2685023	3.00026e+06	2.54242e+06	3.03799e+06	889228	1.55717e+06	1664938	3002607	0	0	1.5962e+06	2.40043e+06	579936	874217	0.664965	0.0350995	-0.588649	-1.4547	0.931818
169.074	6.71066	C8H11NO3	Pyridoxine	Valine, leucine and isoleucine	197894	0.557714	0.41516	0.34803	0.51796	197894	43753.9	73213.5	95264.9	115585	19140.6	19123.5	65641.3	49941.3	77704.2	19394.4	31642.3	51010.9	49298.9	58550.5	66543.2	74095.5	72871.8	104017	53765.4	8410.56	12928.7	78702.1	59069.6	58992.3	22234.7	1.33236	0.304429	0.413986	-0.516513	0.557714
214.096	4.91698	C9H14N2O4	Pyrimidine nucleoside	0	147821	0.697403	-0.1185	0.18094	0.27496	102428	85939.2	87837.6	100111	87363.8	111335	115644	50516.3	68224.3	70954.6	53732.7	76467.5	81963.2	88562.8	115775	118213	127792	136802	119246	147821	0	0	92646.9	100463	20355.8	30697.9	0.9222	0.536126	-0.116848	-0.270733	0.697403
426.087	5.40057	C13H22N4O8S2	S-glutathionyl-L-cysteine	Cysteine	875196	1.06294	-0.87623	1.0054	1.4033	234058	393086	143515	230541	228839	209754	195010	297942	776762	666144	172018	690724	875196	230800	365769	300408	164551	422413	232637	427369	0	0	241593	443733	74899.9	248002	0.544456	0.0394387	-0.877112	-1.40408	1.06294
257.102	5.37987	C8H20NO6P	sn-glycero-3-Phosphocholine	Glycerophospholipid	3814875	0.802394	0.20094	0.22717	0.35627	1.10818e+06	2.44893e+06	2.41557e+06	2.9724e+06	1.49841e+06	2.41372e+06	2.41093e+06	1.41576e+06	1.08668e+06	1.52982e+06	2.81584e+06	1.24033e+06	1.23243e+06	2.02121e+06	1.57395e+06	1.26344e+06	3.81487e+06	1.14148e+06	2.04395e+06	2.0292e+06	8334.9	3958.26	2.08549e+06	1.8161e+06	653520	811248	1.14833	0.443852	0.199541	-0.352762	0.802394
336.074	8.56969	C10H16N4O7S	S-Nitrosoglutathione	0	385924	0.737681	0.27303	0.22457	0.34813	135662	385924	111515	105622	120964	120096	116421	287620	203538	272704	98276.8	256286	185801	88510	94859.3	83466.6	98357.2	114797	95729.5	126284	0	0	172978	143217	104811	68281.6	1.2078	0.449757	0.272381	-0.347022	0.737681
145.158	4.09484	C7H19N3	Spermidine	Arginine and proline	30600000	1.4373	1.0883	3.7832	5.0262	25900000	26200000	17900000	30600000	22500000	25500000	26300000	23400000	2.64974e+06	13500000	11700000	17200000	3212985	15700000	13300000	8785179	20700000	11500000	13100000	8547685	0	21233.3	24787500	1.1658e+07	3.67246e+06	5.28634e+06	2.12623	9.41001e-06	1.0883	-5.02641	1.4373
101.108	3.84722	C10H26N4	Spermine	Arginine and proline	16800000	0.930938	1.7537	0.81442	1.1544	6819180	5.0111e+06	7.05485e+06	10200000	11100000	2.31982e+06	1161765	943452	36525.5	253868	742461	442900	76451.9	664203	150755	76573.4	16800000	107351	377251	111978	0	4332.18	5.57627e+06	1.65336e+06	3.91875e+06	4.77581e+06	3.37269	0.0700291	1.7539	-1.15472	0.930938
118.027	8.99628	C4H6O4	Succinate	TCA Cycle	2244401	0.760807	0.18342	0.345	0.50885	1.80133e+06	2.18172e+06	1.58716e+06	1.95532e+06	1.10212e+06	1.67793e+06	1833944	1.09894e+06	2.2444e+06	1268834	648573	1.2487e+06	1.86697e+06	1420500	1.10815e+06	1.56429e+06	1.32508e+06	1.24838e+06	1.50218e+06	2.03885e+06	19757.7	26237.3	1.65481e+06	1.45708e+06	385647	432380	1.13571	0.310169	0.183588	-0.508402	0.760807
383.107	21.8179	C14H17N5O8	Succinyladenosine	0	164919	0.976253	-0.77425	0.82263	1.1717	41089.9	92508.9	26752.5	45343.9	30779.5	52523.4	45187.4	26405.9	164919	79729.8	24103.3	81961.5	133770	56748.8	16946.8	107426	47800.1	66483	58282	87092.7	0	0	45073.9	77105.3	21414.4	42789.5	0.584576	0.0671272	-0.774537	-1.1731	0.976253
125.015	5.43475	C2H7NO3S	Taurine	Taurine and hypotaurine	5723754	1.38106	0.34628	3.1763	4.324	5.04881e+06	4.24743e+06	5723754	5441517	4759914	5.14172e+06	4891000	5268195	4658260	4.06452e+06	4002980	3.88385e+06	3918799	3.59106e+06	3.85074e+06	4.69073e+06	3.05576e+06	3.72934e+06	4075210	4.28802e+06	0	0	5.06529e+06	3.98411e+06	449592	444625	1.27137	4.82694e-05	0.346389	-4.31633	1.38106
148.052	14.1362	C9H8O2	trans-Cinnamate	Phenylalanine	328584	0.862732	0.28464	0.22351	0.33726	78883	328584	78215.6	143731	52054.6	85243.1	93475.1	63442.8	115920	107745	55272.6	101960	153263	74000.3	67781.7	87359	115222	76725.6	90894.9	92093.3	6775.79	5754.26	115454	94853.1	90292.1	26336.1	1.21718	0.461293	0.283547	-0.336023	0.862732
149.105	6.39221	C6H15NO3	Triethanolamine	Glycerophospholipid	108613	0.989816	-0.54688	0.79067	1.1217	31581.8	83162	31973.8	48497.7	25463.9	30210.4	32585.7	29926.9	108613	62522.2	31461.9	51785.4	89812.8	48781.5	36375.4	46664.6	58465.5	39496.4	55317.8	57163.1	22145.3	30861.2	39175.3	57205	19005.9	22076.6	0.684823	0.0754304	-0.546198	-1.12245	0.989816
324.036	5.90544	C9H13N2O9P	UMP	Pyrimidine	716992	1.1989	0.80266	2.1925	2.876	535038	324435	577475	716992	468499	371344	324571	210186	270773	276443	159972	273013	254217	245236	217592	262014	345341	200979	272571	254512	0	0	441067	252722	164606	45661.2	1.74527	0.00132047	0.803448	-2.87927	1.1989
112.027	6.84032	C4H4N2O2	Uracil	Pyrimidine	2574283	1.11432	-0.78788	1.2586	1.7728	1.09268e+06	874416	530059	618548	783655	692359	776501	1.06936e+06	2.05538e+06	2.28211e+06	1.01218e+06	1744608	2.57428e+06	1.07801e+06	1.015e+06	948949	918656	1.00456e+06	1.03641e+06	1002418	3752.06	4924.97	804696	1.38938e+06	200632	602122	0.579177	0.0169878	-0.787925	-1.76986	1.11432
168.028	7.04265	C5H4N4O3	Urate	Purine	2237724	1.21878	-1.3449	1.8357	2.4419	339043	520491	678771	516238	495544	340279	469325	507653	653751	1.1618e+06	1.77899e+06	831152	2237724	1.80288e+06	854212	518836	2.20981e+06	857392	1.15012e+06	679445	0	0	483418	1.22801e+06	108812	617631	0.39366	0.0035981	-1.34498	-2.44393	1.21878
152.033	7.9267	C5H4N4O2	Xanthine	Purine	5037938	1.30828	-0.98581	2.3983	3.1643	1.64538e+06	1.41703e+06	1816817	1.3238e+06	1.43332e+06	1372943	1.70325e+06	1.88859e+06	3.87658e+06	4.63213e+06	3.19384e+06	3.6344e+06	5.03794e+06	2.89248e+06	2.80877e+06	1769401	1.69786e+06	2.2118e+06	3.15383e+06	2529495	0	0	1.57514e+06	3.11988e+06	216191	1.04348e+06	0.504873	0.000682259	-0.986008	-3.16605	1.30828
284.075	10.7895	C10H12N4O6	Xanthosine	Purine	173070	1.62839	-2.0407	6.7046	8.7258	31540.1	27379.3	46023.5	28229.8	25871.4	27696	27191.7	34146	111842	150701	109384	135428	173070	138999	126054	110974	97553.1	114188	159106	104409	0	0	31009.7	127642	6637.55	23864.2	0.242942	1.8047e-09	-2.04132	-8.74359	1.62839
