# Supplementary material for: Maternal Toxoplasma gondii Infection Perturbs Foetal and Maternal Foetal Interface Metabolism, Exposing the Foetus to Kynurenine
Source: Br J Biomed Sci. 2026 Feb 4;82:14989. doi: 10.3389/bjbs.2025.14989 (PMC12913195; doi:10.3389/bjbs.2025.14989)
Supplement: Supplementary file 9 [file Table7.xlsx]

## Sheet:  Foetus1 C18-PFP
										Infected									Uninfected Control
Mass	RT	FORMULA	Putative metabolite	Pathway	max intensity	VIP	log2(FC)	-LOG10(q)	-LOG10(p)	36-12	36-13	36-14	36-15	36-16	36-17	36-18	38-10	38-13	38-16	38-1	38-4	38-7	38-18	38-21	38-24	38-27	38-30	38-33	38-36	Blank2	Blank	INF	CTRL	SD INF	SD CTRL	INF/CTRL	P	Log2 FC	Log10 P	VIP
90.0316	7.31078	C3H6O3	(S)-Lactate	Glycolysis / Gluconeogenesis	20024624	0.850065	-0.1888	0.4843	0.67669	11670748	10737593	13405210	12382396	20024624	12882411	11851401	9587788	14312224	15136167	13030712	11691765	11323627	11560667	18227816	18492410	17263634	16215103	10462600	17692366	648262	667697	1.28178e+07	1.46174e+07	3.15067e+06	2.95351e+06	0.876883	0.209823	-0.189544	-0.678147	0.850065
135.053	8.93835	C4H9NO4	2-Hydroxymethylserine	0	327371	0.798712	-0.32199	0.35336	0.5249	111203	85163.7	187773	105961	230079	203098	188632	63675.9	84272	186281	165936	121653	137601	104497	293979	280331	222818	189676	90570.1	327371	8391.53	10264.9	146948	183749	62309.2	82481.7	0.799724	0.298327	-0.322426	-0.525307	0.798712
160.037	6.09532	C6H8O5	2-Oxoadipate	Lysine	168311	1.07273	-0.69444	1.0793	1.4486	36876.7	27841.6	31927.8	30039	51213.4	168311	117167	117018	130058	167304	130873	115902	40718.9	118038	127911	89335.6	155618	140201	75427.1	115544	1550.52	1591.4	72549.4	117244	53881.3	34848.1	0.618789	0.0361826	-0.692482	-1.4415	1.07273
104.048	10.3826	C4H8O3	2S-hydroxy-butanoic acid	Hydroxy fatty acids	610368	1.35382	1.1492	1.7482	2.4706	317090	256466	310679	316842	610368	288026	249148	51518.9	68104.2	85107.3	87533.7	69932.8	62238.6	123818	217692	201835	182699	157842	131990	232535	26619.6	29625.2	300017	135111	152777	62153.9	2.22053	0.00334918	1.1509	-2.47506	1.35382
84.0215	15.577	C4H4O2	3-Butynoate	Butanoate	227130	1.38314	0.40195	1.8334	2.7658	164956	184534	203065	185794	227130	194527	160837	104829	144464	154038	157558	124743	128102	109248	118407	114455	141006	144770	138024	146307	8786.68	7524.08	178209	135094	36326	15790.4	1.31915	0.00178515	0.399611	-2.74833	1.38314
103.064	5.50341	C4H9NO2	4-Aminobutanoate	Arginine and proline	351270	0.748612	0.10847	0.31451	0.47932	345783	287610	290685	274789	318733	303078	237116	232566	302779	270032	325420	246531	196116	217315	317151	252885	258153	251274	200586	351270	0	0	286295	265793	38417.8	49680	1.07714	0.33798	0.107202	-0.471108	0.748612
129.042	7.34834	C5H7NO3	4-Oxoproline	Arginine and proline	2780222	0.683187	0.14144	0.16768	0.24777	1.43938e+06	1.5496e+06	1805620	2.78022e+06	2.33394e+06	868457	728211	1.22914e+06	2532178	1.86199e+06	1749683	1.09637e+06	1278348	1.2028e+06	1.03717e+06	1.07843e+06	1.20942e+06	1.44127e+06	1.66955e+06	1160550	38542.5	60170.8	1.59182e+06	1.44315e+06	700447	441501	1.10302	0.565743	0.14146	-0.247381	0.683187
145.11	5.66457	C7H15NO2	4-Trimethylammoniobutanoate	Lysine	662695	0.966591	0.34694	1.1364	1.5343	477014	513578	549966	475644	465642	535423	662695	410648	526089	535492	624470	480084	369795	377279	272271	241464	360261	355809	358553	326258	13316	31802.6	511326	402319	75275.7	114637	1.27095	0.0297242	0.345905	-1.52689	0.966591
131.058	5.42384	C5H9NO3	5-Aminolevulinate	Glycine, serine and threonine	2738742	0.908474	0.23005	1.0257	1.3802	1.83562e+06	1.83841e+06	2290816	1.73976e+06	1.90907e+06	2738742	1.89986e+06	1.90896e+06	2.18167e+06	1.67282e+06	2.00199e+06	1.97171e+06	1.63099e+06	1.86396e+06	1.73416e+06	1.26788e+06	1.85662e+06	1.5453e+06	1.66945e+06	1.28597e+06	21654.8	33384.2	2.02015e+06	1.72354e+06	332632	274933	1.17209	0.0431542	0.229089	-1.36498	0.908474
274.008	6.13617	C6H11O10P	6-Phospho-2-dehydro-D-gluconate	Pentose phosphate	171884	1.15026	0.64079	1.331	1.9285	171884	145077	125941	149931	94101.9	67666.8	85365.8	66096.3	73243.7	38277	67911.1	53435.7	104369	53992	74234	53797.1	65721.2	65436.9	125963	96031.3	0	0	113258	72701	40360.7	24816.8	1.55786	0.0119356	0.639566	-1.92315	1.15026
158.044	5.68181	C4H6N4O3	Allantoin	0	193386	1.37163	0.53198	1.837	2.9454	172754	163658	157511	173088	193386	115037	104406	90788.8	123332	100039	83061.3	93747.4	90063.8	85498.7	110240	122795	102103	98966.4	96201.8	109284	0	0	146329	101278	37560.4	13109.5	1.44483	0.00114587	0.530897	-2.94086	1.37163
145.074	11.758	C6H11NO3	Allysine	Lysine	988239	1.03321	0.39066	0.57351	0.79536	420076	382562	427258	496912	988239	356899	304034	217042	295510	381674	332358	274761	252823	237541	421101	470176	370367	304052	285985	483521	31125.1	47953.2	449128	342489	233636	82741.4	1.31136	0.160004	0.391068	-0.79587	1.03321
347.063	5.81548	C10H14N5O7P	AMP	Purine	12861451	1.07811	0.099066	0.49541	0.69498	10887454	10027937	10715418	10762268	12861451	10520244	9606316	7871567	9179436	9810671	8635047	9619962	8491375	10378207	9637841	11251706	10181052	9744128	8507136	11076827	1194.36	2901.02	1.04066e+07	9709449	1.39911e+06	919833	1.0718	0.193471	0.100035	-0.713385	1.07811
176.032	6.21183	C6H8O6	Ascorbate	Ascorbate and aldarate	4388531	1.3279	1.0991	1.8334	2.7924	4388531	3723637	3.60013e+06	4.22236e+06	3.15663e+06	1.43192e+06	1.77119e+06	1.21021e+06	1.4096e+06	776942	1417384	723029	2.63409e+06	758836	1.40854e+06	1268649	1153096	996467	2.35686e+06	1554225	0	0	2.93807e+06	1.37148e+06	1.28018e+06	599371	2.14227	0.00161035	1.09914	-2.79308	1.3279
321.069	8.39285	C11H15NO10	beta-Citryl-L-glutamic acid	0	3551397	1.06489	-0.37108	1.0793	1.4443	1.34746e+06	1.60955e+06	1.75001e+06	1.24378e+06	1.85084e+06	3.33432e+06	2.45459e+06	2575228	3.5514e+06	2.70507e+06	2479851	2744913	1.66598e+06	2.4665e+06	2759402	2846890	2.74196e+06	2.6004e+06	1.98169e+06	2.80002e+06	0	0	2.02072e+06	2.612e+06	712080	464069	0.773629	0.0365152	-0.370286	-1.43753	1.06489
88.0524	18.1242	C4H8O2	Butanoic acid	Butanoate	126337	1.44965	1.6829	2.3683	3.5678	63703.6	54990.2	64156.5	71428.3	126337	54895.4	46072.5	10956.1	17460.4	28408.9	17574.9	15075.5	12428.2	12752.5	29297.3	26385.1	19908.4	14253.7	10920.1	25407.6	938.458	904.03	61567.4	19156.1	32055.6	6609.41	3.21399	0.000276803	1.68437	-3.55783	1.44965
488.107	5.43789	C14H26N4O11P2	CDP-choline	Glycerophospholipid	119262	0.744213	0.10102	0.21525	0.31791	55583.5	72626.5	101111	83817.1	54427.7	119262	93094.1	74148.8	78356.8	59274.9	83592.7	96321.3	64772.4	92579.8	67827.2	71740.8	85726.6	75716.5	59154.5	78993	0	0	81758.9	76171.4	22319.7	12168.6	1.07335	0.477102	0.102126	-0.321388	0.744213
103.1	5.29681	C5H13NO	Choline	Glycine, serine and threonine	17134668	1.54978	-0.52447	4.2665	5.9432	9467426	8504121	9751488	9645033	10667119	11711209	10162109	14766166	14874819	14700981	14271207	13963511	15203320	16950982	15045039	17134668	15317812	14717792	15005412	15743758	46162.7	62423.9	1.05843e+07	1.52441e+07	1.93071e+06	959916	0.694323	1.0703e-06	-0.526321	-5.9705	1.54978
183.066	5.40381	C5H14NO4P	Choline phosphate	Glycerophospholipid	18316968	1.2504	-0.33189	1.2194	1.6786	9107265	10784590	11090149	9414257	7.38619e+06	16900426	12651406	18316968	14440404	13549479	15933671	15270449	15568479	16429884	12575754	13998745	16999176	16456707	16674555	12801113	3066.19	0	1.19564e+07	1.50582e+07	3.83543e+06	1.54704e+06	0.794013	0.0207162	-0.332766	-1.68369	1.2504
323.051	5.628	C9H14N3O8P	CMP	Pyrimidine	283871	1.2683	0.70623	1.8334	2.7296	265424	193829	218376	283871	253356	138316	123928	138975	145709	131291	181089	139411	152516	132383	63265.1	86114.9	104539	128712	133795	85411.1	0	0	202009	123686	63043	33047.3	1.63324	0.00184108	0.707736	-2.73493	1.2683
131.069	5.51864	C4H9N3O2	Creatine	Arginine and proline	60129472	0.449155	0.0067814	0.013458	0.018303	40675400	29928830	40169664	34730208	48801596	60129472	47128720	46835668	49249748	39258816	53775996	36448704	39504876	50270324	33215478	31976868	55281904	48058096	44881104	38036720	8020.08	5412.62	4.35499e+07	4.33299e+07	9.32796e+06	7.9642e+06	1.00508	0.9555	0.00730844	-0.0197693	0.449155
193.025	5.04608	C4H8N3O4P	creatinine phosphate	0	236673	0.594463	0.091694	0.28284	0.44102	175434	178179	164839	174094	178757	233374	206223	183563	175697	174306	174332	202502	121041	192499	142279	155015	177536	162820	236673	187894	0	20020.5	186808	175216	22260.8	29495.1	1.06616	0.357861	0.0924198	-0.446285	0.594463
243.085	5.70772	C9H13N3O5	Cytidine	Pyrimidine	2430292	1.04501	-0.50629	1.4361	2.0527	1.02217e+06	857780	1.10921e+06	994233	1.42237e+06	1.15541e+06	1191783	1.10242e+06	1098612	1.22734e+06	1.53289e+06	1.35232e+06	959888	1.62914e+06	1.82466e+06	1801512	1.99156e+06	1.8143e+06	1.21497e+06	2430292	0	0	1.10692e+06	1.57312e+06	165200	424906	0.703645	0.00881197	-0.50708	-2.05493	1.04501
228.074	8.2337	C9H12N2O5	Deoxyuridine	Pyrimidine	104567	1.35459	0.79329	1.7279	2.4268	72996.7	65636.8	78012.3	68965.8	104567	41313.3	44806.4	21627.4	31007.4	46171	32053.9	25829.6	37820.9	26086	44935.5	41870.4	34029.1	39597.1	23914.9	48045.6	0	0	62240.7	35946.8	25646.2	8373.26	1.73147	0.00369673	0.791997	-2.43218	1.35459
260.029	5.83459	C6H13O9P	D-Fructose 6-phosphate	Pentose phosphate	139614	1.19906	0.69586	1.8334	2.759	102702	90147.8	74910.2	139614	77965.2	80326.6	66109.5	77186	83050.7	51489.6	47607.8	78511.9	43305.6	70633.2	40147.1	41488.1	52655.2	42630.1	76886.8	28660.7	0	0	88620.1	54755.6	23326	17892.5	1.61847	0.00172646	0.694628	-2.76284	1.19906
106.027	5.90698	C3H6O4	D-Glycerate	Glycine, serine and threonine	210389	0.997406	0.84505	0.67671	0.94718	108574	45990.3	77381.2	210389	190950	23471.2	20937.4	35060.5	44134.1	132021	36426.5	38280.9	56699.7	16940.4	46705.7	53078	23997.4	39473	42891.1	64713.2	1451.47	0	89094.3	49613.4	74960.1	29066.9	1.79577	0.113383	0.844603	-0.94545	0.997406
229.088	5.75127	C9H15N3O2S	Ergothioneine	Histidine	670586	0.579383	0.067569	0.14306	0.20697	471964	394277	438045	426840	534757	460065	472913	326891	407136	670586	413247	457016	337096	244115	373448	425779	438313	494534	387136	399086	0	0	440719	420624	61578.7	100809	1.04777	0.621614	0.0673266	-0.206479	0.579383
141.019	5.38964	C2H8NO4P	Ethanolamine phosphate	Glycine, serine and threonine	1784702	0.809639	0.013717	0.020306	0.043787	1.26425e+06	1.36386e+06	1.405e+06	1.2067e+06	877298	1739610	1.67422e+06	1.7847e+06	1.24439e+06	1.18748e+06	1.44882e+06	1.45985e+06	1.52886e+06	1.63222e+06	1.13446e+06	1.30048e+06	1421024	1.66291e+06	1.58841e+06	1.20413e+06	0	0	1.41446e+06	1.40109e+06	308729	183328	1.00954	0.904218	0.0137015	-0.043727	0.809639
116.011	10.4589	C4H4O4	Fumarate	TCA cycle	483532	1.05254	-0.52049	1.3109	1.8573	169485	170411	178885	204666	344333	287939	235531	354338	468636	433932	438893	294527	180905	315958	284698	312684	352484	483532	307965	309031	1124.82	948.144	243198	348604	76525.8	89831.4	0.697636	0.0140454	-0.519455	-1.85247	1.05254
218.09	5.72342	C8H14N2O5	gamma-L-Glutamyl-D-alanine	0	1042414	0.832532	0.78894	0.42681	0.60519	450314	104580	150849	184054	1042414	110989	118172	81530.5	79629.9	222375	111410	352243	180866	92637.4	296231	131882	92613.8	134079	179911	72276.5	0	0	280363	162179	329736	89054.9	1.72872	0.24847	0.789704	-0.604726	0.832532
250.062	6.90384	C8H14N2O5S	gamma-L-Glutamyl-L-cysteine	Glutathione	908215	1.28201	1.7385	1.7482	2.4828	908215	396211	479857	556129	691603	127257	100938	84807.1	108111	110350	107832	165855	146407	87618.1	199087	140090	103269	123253	111144	101983	0	0	418127	125417	301100	31952.9	3.3339	0.00329543	1.73721	-2.48209	1.28201
307.083	6.52999	C10H17N3O6S	Glutathione	Glutathione	25280014	0.832973	-0.26103	0.64142	0.90314	10655999	20610974	19729232	8772169	10135249	23599184	19772052	17321954	25280014	18653768	24178272	17205394	19442192	15562768	19042134	14692622	22638526	20769046	21246748	16031295	0	3038.79	1.63246e+07	1.95619e+07	5.6473e+06	3.3925e+06	0.83451	0.125058	-0.260999	-0.902889	0.832973
363.057	6.12176	C10H14N5O8P	GMP	Purine	848552	0.886054	0.10345	0.21525	0.3242	611276	627699	613450	691734	848552	622652	633552	412712	506932	559066	406608	676981	424163	675877	664747	802118	566656	563145	419312	802556	1410.27	0	632703	589013	119181	138197	1.07417	0.474807	0.103229	-0.323483	0.886054
283.091	8.95491	C10H13N5O5	Guanosine	Purine	636385	0.758191	0.0068519	0.0084787	0.0084787	497227	240256	324428	316416	636385	238978	179506	171395	280315	269984	208074	393653	251953	350229	422501	622399	316685	262883	172795	333522	0	0	325574	323750	163024	118506	1.00563	0.97714	0.00810565	-0.0100432	0.758191
111.993	5.68325	CH5O4P	Hydroxymethylphosphonate	Aminophosphonate	430509	0.96315	-0.3898	0.74804	1.0445	255228	190620	213038	430509	201910	143747	164482	360782	413901	412355	406564	218751	371011	247800	170439	335622	263757	385518	391049	236019	0	0	245040	321065	100352	87937	0.763208	0.090003	-0.389852	-1.04574	0.96315
109.02	5.44247	C2H7NO2S	Hypotaurine	Taurine and hypotaurine	1428710	1.28722	-0.50968	1.8334	2.6972	676039	677793	736496	581870	545865	791778	670356	1.19022e+06	1.36733e+06	872398	1.03951e+06	1.42871e+06	1.05611e+06	972287	1.0829e+06	865732	956223	1.00475e+06	1.01488e+06	880273	0	0	733802	1.04509e+06	200209	180272	0.702141	0.00194791	-0.510167	-2.71043	1.28722
341.131	6.27345	C12H23NO10	Lactosamine	Aminosugars	485034	1.14558	-0.9211	1.4914	2.1573	97223.2	66727.9	75205.2	91164.8	215781	404931	274809	299572	446447	460279	485034	429996	85163.6	359759	419525	318770	452338	334217	186991	357077	0	0	190677	361300	126945	119830	0.527753	0.00692369	-0.922066	-2.15966	1.14558
89.0481	5.44441	C3H7NO2	L-Alanine	Alanine and aspartate	42613140	1.19508	-0.36691	1.7611	2.5627	18387020	23638316	25404670	22042630	26844324	32719490	25388248	34507812	32595302	33108956	42613140	35086044	27287328	33154136	29899472	28298178	37169060	36345240	37736640	30634136	0	33876	2.61166e+07	33660636	5.31928e+06	4.39717e+06	0.775878	0.00279416	-0.366097	-2.55375	1.19508
174.111	4.89015	C6H14N4O2	L-Arginine	Arginine and proline	3212544	0.639677	-0.018954	0.028805	0.057138	1.97597e+06	2.37721e+06	1.81044e+06	2.49296e+06	1870608	2.01413e+06	2.13708e+06	2.45791e+06	2.68036e+06	2248605	2.01905e+06	3.21254e+06	2.24464e+06	2.13122e+06	2180092	2.04868e+06	1.76108e+06	1.66605e+06	2.35525e+06	1.49685e+06	2237.4	0	2.14204e+06	2.17037e+06	268812	457945	0.986947	0.876976	-0.0189562	-0.0570121	0.639677
132.053	5.37097	C4H8N2O3	L-Asparagine	Alanine and aspartate	1611816	0.748765	-0.068181	0.12395	0.1826	818762	1.01286e+06	923548	898001	930496	1.23502e+06	1.41595e+06	1611816	1.27565e+06	1.35992e+06	946033	1.59655e+06	1.42428e+06	1.24298e+06	901918	969327	1.05366e+06	1.30673e+06	1.03368e+06	812336	3193.26	3538.98	1.10581e+06	1.16026e+06	284630	241032	0.953071	0.650434	-0.0693442	-0.186797	0.748765
133.037	5.45785	C4H7NO4	L-Aspartate	Alanine and aspartate	6087922	1.0637	-0.38743	1.1364	1.5357	2.55231e+06	2989498	2.99449e+06	3.01577e+06	2757562	3.98584e+06	3.29434e+06	4787776	4962727	4670905	6087922	4865699	4.24594e+06	3.93837e+06	2867127	2944170	3.44947e+06	4.81556e+06	5.65285e+06	3.24936e+06	14804.4	7751.99	3.2972e+06	4.31251e+06	737529	1.0462e+06	0.764566	0.0291241	-0.387287	-1.53575	1.0637
161.105	5.40632	C7H15NO3	L-Carnitine	Lysine	12997898	0.565031	-0.095367	0.1588	0.23343	7810428	7883760	8473966	9681108	10130409	10159245	9302621	10833403	10507969	11594023	8593256	9351035	9544075	10869428	10256490	11268822	12631483	12997898	1.08807e+06	10171590	82604.4	100570	9.28437e+06	9.90618e+06	1.12309e+06	3.06144e+06	0.93723	0.591552	-0.093525	-0.228007	0.565031
175.095	5.45256	C6H13N3O3	L-Citrulline	Arginine and proline	442564	1.28908	-0.4124	1.4914	2.1469	189377	227213	241714	178812	214232	267287	199739	395863	318816	289883	357675	315338	321552	341242	281351	293307	270841	271256	442564	317096	9314.97	5084.37	239280	318410	69479.4	47484	0.751483	0.00706588	-0.412187	-2.15083	1.28908
121.02	5.60822	C3H7NO2S	L-Cysteine	Glycine, serine and threonine	735859	1.14665	1.0572	1.2396	1.7122	407918	375770	516179	735859	538617	169118	383332	98337.9	119575	227548	321346	51861.4	440405	22953	100528	65691.4	148237	301180	490150	35344.5	0	0	403141	193735	203775	160882	2.08089	0.0194351	1.0572	-1.71141	1.14665
147.053	5.48247	C5H9NO4	L-Glutamate	Arginine and proline	41034236	0.851175	-0.14908	0.50691	0.71378	25435836	23733342	29222742	22899256	24846528	34928188	31661004	34620164	32590198	31074460	41034236	37549376	23673282	35115472	26024060	25916896	32970670	34072880	28410814	29535578	17509.8	23351.1	2.84184e+07	3.14973e+07	4.87069e+06	5.1038e+06	0.902247	0.195251	-0.148405	-0.709406	0.851175
146.069	5.40359	C5H10N2O3	L-Glutamine	Glutamate	23910186	0.789559	0.25206	0.79722	1.1122	14525909	19073766	19162396	17941946	18627108	23910186	19041896	16083582	15364305	16556258	13899826	4.78614e+06	14763751	18804152	17091394	18014774	18107520	19440636	16325249	13636434	10782.8	15932.2	1.85458e+07	1.55659e+07	2.73274e+06	3.87565e+06	1.19144	0.0766537	0.25271	-1.11547	0.789559
155.069	4.85435	C6H9N3O2	L-Histidine	Histidine	2564932	1.0319	0.21883	1.151	1.5973	2.26646e+06	2542713	2.12579e+06	2564932	2.17752e+06	2.41987e+06	2.46905e+06	1.87688e+06	1.8537e+06	1.64757e+06	1.99682e+06	2378681	1.43397e+06	2.41659e+06	1.95646e+06	1.83009e+06	1.94711e+06	1.72295e+06	2481347	2.10739e+06	4636.88	5264.99	2.3054e+06	1.98106e+06	238244	320823	1.16372	0.0253779	0.218748	-1.59554	1.0319
208.084	12.8308	C10H12N2O3	L-Kynurenine	Tryptophan	736564	1.27613	0.6324	1.4361	2.0521	467554	397698	357859	485494	736564	346871	266417	186964	232905	315934	252153	247955	190083	242450	280209	313880	230512	292266	284803	258082	1750.29	3097.41	405678	261769	165927	37012.5	1.54975	0.0088599	0.632038	-2.05257	1.27613
131.094	9.37459	C6H13NO2	L-Leucine	Valine, leucine and isoleucine	91929360	0.801096	-0.019184	0.017919	0.034934	49005164	45964808	41474500	67295920	91929360	39236560	31537126	37015108	46199208	67485496	47692964	70558328	31800570	46745000	58804068	55896852	44085452	44396508	45310824	54217108	27170.8	40667.3	5.04323e+07	5.10994e+07	1.98962e+07	1.08456e+07	0.986946	0.923603	-0.0189568	-0.0345147	0.801096
146.105	4.84104	C6H14N2O2	L-Lysine	Lysine	18615056	0.714978	0.056268	0.22282	0.34929	16075272	17158166	14977815	18615056	17576338	14518957	12734485	16425895	16131072	16071311	16677683	18124994	12442607	16436119	14991280	15031187	13187203	14067907	16675126	14976404	3810.96	6496.78	16010248	1.54011e+07	1.88046e+06	1.61364e+06	1.03955	0.448458	0.0559647	-0.348278	0.714978
149.051	7.03904	C5H11NO2S	L-Methionine	Methionine	19232968	0.787936	-0.12921	0.2252	0.35783	10890977	10599691	9118465	13030139	19232968	7544309	6.21728e+06	9414328	13136597	14390382	12952253	13108652	9285206	10572971	11528926	12968994	10059872	9979691	10899802	12062899	0	1589.18	1.0756e+07	1.17455e+07	4.00838e+06	1.59522e+06	0.915755	0.447793	-0.126966	-0.348923	0.787936
165.046	5.4585	C5H11NO3S	L-Methionine S-oxide	Methionine	217398	0.929351	-0.45586	1.3005	1.8017	72532.4	122966	112208	94997.1	114274	91844.1	77085.7	122756	217398	178090	167016	147696	95890	131962	105024	146762	123708	135734	122224	91262.2	0	0	101083	138564	19855.8	36256.5	0.729505	0.0161196	-0.455011	-1.79264	0.929351
132.09	4.85516	C5H12N2O2	L-Ornithine	Arginine and proline	2636790	1.49381	-1.0612	3.0441	4.5447	751929	831476	766097	798702	695649	752893	867578	2.02569e+06	1.78229e+06	2.33985e+06	2.63679e+06	2.11687e+06	1.27332e+06	2236934	1.72611e+06	1.88405e+06	1.83753e+06	1.80712e+06	1592984	2.22082e+06	8167.02	8521.81	936252	1.95456e+06	443352	370251	0.47901	2.72933e-05	-1.06187	-4.56394	1.49381
165.079	14.2087	C9H11NO2	L-Phenylalanine	Phenylalanine	60150908	1.0927	0.69122	1.0241	1.3684	22503904	22058988	21276198	29376852	60150908	18119248	16225251	11635310	18155150	16516393	16779722	19265710	10194324	12890792	17657408	17917908	13575492	13083620	15234596	15735392	12850.3	16294.1	2.51683e+07	1.55839e+07	1.50533e+07	2.67894e+06	1.61502	0.0425051	0.691556	-1.37156	1.0927
129.079	6.09927	C6H11NO2	L-Pipecolate	Lysine	1339079	0.860688	0.10089	0.21846	0.33885	909719	828759	1.25109e+06	985339	1.33908e+06	1228258	911001	619149	791865	867468	935000	622176	815079	1.06213e+06	913458	985905	1.06458e+06	952854	1.05031e+06	1.23795e+06	32710.4	54608.4	1.00905e+06	941564	244986	159023	1.07167	0.462557	0.0998653	-0.334835	0.860688
115.063	5.65353	C5H9NO2	L-Proline	Arginine and proline	31018286	1.24358	-0.4928	2.6204	3.9961	15661971	13473878	13133310	13924596	17250368	17392882	18188896	18240404	22255266	24641012	31018286	22182302	18747396	21320348	19077652	19592664	22861050	21966138	21533262	23465110	122237	117874	1.59083e+07	2.23884e+07	2.14701e+06	3.23442e+06	0.71056	0.000100771	-0.492971	-3.99667	1.24358
105.043	5.40362	C3H7NO3	L-Serine	Glycine, serine and threonine	5813939	1.0291	-0.27452	0.67671	0.94686	2.3897e+06	3.17758e+06	3.05077e+06	2.93508e+06	2.54805e+06	3.65591e+06	4489222	5813939	4474454	4.60336e+06	2.95302e+06	5.72441e+06	5.45483e+06	4552518	3.72021e+06	4.25381e+06	3871550	4604068	3.60858e+06	3.14352e+06	16409.6	11139.9	3.50753e+06	4.24703e+06	1.14146e+06	839876	0.82588	0.111609	-0.275996	-0.9523	1.0291
133.02	5.76416	C4H7NO2S	L-thiazolidine-4-carboxylate	0	1762689	1.07758	-1.904	1.3005	1.8234	8402.42	13088.9	9455.49	9248.57	19926.2	698705	297488	517948	469218	684894	169933	717312	19912.6	1.04335e+06	1.36096e+06	1.09382e+06	760644	638687	125780	1.76269e+06	0	0	196783	737267	276711	518471	0.266908	0.0150265	-1.90558	-1.82314	1.07758
119.058	5.46383	C4H9NO3	L-Threonine	Glycine, serine and threonine	8771577	0.365198	0.069216	0.21525	0.31946	5873070	5.726e+06	5998139	5.97972e+06	7802437	8771577	6282534	7.64904e+06	7482342	6092179	7.11294e+06	7.66789e+06	5614253	7109910	5851141	5.55588e+06	6717036	6.21677e+06	6780017	5121525	19005.7	28622.7	6.76031e+06	6.44349e+06	1.14621e+06	820615	1.04917	0.47914	0.069248	-0.319537	0.365198
181.074	8.81872	C9H11NO3	L-Tyrosine	Tyrosineynthesis__Alkaloid biosynthesis I	14720751	0.830187	0.11063	0.21512	0.30727	9717988	8274860	8989426	10536552	14720751	6084925	5.80724e+06	7137792	9808337	8916121	9849278	10154498	6812025	7.28692e+06	8160185	9077577	6889088	6.58086e+06	7697553	7.63591e+06	8305.48	8963.9	8.90869e+06	8.23903e+06	2.88399e+06	1.28148e+06	1.08128	0.485185	0.112739	-0.314092	0.830187
195.089	16.4975	C10H13NO3	L-Tyrosine methyl ester	0	950698	1.04117	3.531	1.0031	1.3374	227165	25743.9	34834.7	846310	950698	14270.7	16490.9	11585.4	15722.3	27768.9	24465.5	23683.2	30285.1	10924.7	29313.6	31281.9	15478.8	19800	28185.1	18963.9	4098.76	5958.24	265887	22989.4	397957	6712.54	11.5656	0.04595	3.53177	-1.33771	1.04117
117.079	6.27183	C5H11NO2	L-Valine	Valine, leucine and isoleucine	42410672	0.793202	0.025664	0.036064	0.072364	33078904	30507870	29000712	37137812	42410672	22446502	20928938	24680266	33793300	28724438	29204502	30757646	21406938	27009394	29533666	38453408	27152222	23111926	30335178	34334868	315035	154616	3.0024e+07	2.94848e+07	7.40023e+06	4.6997e+06	1.01829	0.843524	0.0261433	-0.0739025	0.793202
187.168	4.81667	C9H21N3O	N1-Acetylspermidine	Spermine and spermidine	342316	1.09094	0.46879	1.1364	1.557	312570	283227	267587	342316	275124	240060	225437	128706	139630	210172	246755	159613	152588	138950	171091	116451	187043	277866	329270	119083	0	0	259378	187376	64578.3	66696.8	1.38427	0.0277406	0.469122	-1.55688	1.09094
188.152	4.91913	C9H20N2O2	N6,N6,N6-Trimethyl-L-lysine	Lysine	327931	0.692106	0.10851	0.69443	0.98196	278758	282712	288789	271896	281813	327931	316367	301516	321643	261565	234602	293937	235990	302398	301047	259653	258363	223701	288917	287865	0	0	293723	272473	19753.7	31223.5	1.07799	0.105821	0.108339	-0.97543	0.692106
304.09	7.96362	C11H16N2O8	N-Acetyl-aspartyl-glutamate	0	470229	0.842129	-0.29233	0.57552	0.80552	169117	149277	177290	138811	269438	470229	295523	324043	460738	319307	295341	273466	252377	286691	293685	272128	343293	299948	267110	298026	0	0	249216	305176	113871	54635.7	0.816631	0.156289	-0.292244	-0.806071	0.842129
175.048	7.13022	C6H9NO5	N-Acetyl-L-aspartate	Alanine and aspartate	1536432	0.276849	0.0056501	0.013458	0.018054	1.10746e+06	865060	1.00574e+06	956548	1.22132e+06	1.39483e+06	995994	980022	1.53643e+06	1.09541e+06	1.0176e+06	1.00513e+06	1.22648e+06	826060	928748	985200	1.1244e+06	1.0328e+06	965634	985866	1583.52	1508.91	1.06587e+06	1.06081e+06	169980	180302	1.00477	0.950599	0.00686129	-0.0220026	0.276849
309.105	6.27024	C11H19NO9	N-Acetylneuraminate	Aminosugars	313101	1.21259	0.78186	1.3158	1.8786	221244	223432	288586	205673	313101	98184.9	84880.7	74595.6	111142	129488	174970	94859.7	166513	80151.5	96775.2	104524	105847	75720.1	90994.1	85476.6	0	3167.61	188712	109705	92580.1	32015.6	1.72018	0.0131495	0.782556	-1.88109	1.21259
663.108	5.64777	C21H27N7O14P2	NAD+	Oxidative phosphorylation	514253	0.610873	-0.027561	0.036064	0.069305	436855	391129	460159	117429	400818	430613	455436	367490	397693	442502	433773	330774	305401	319441	404612	400818	423572	395990	306931	514253	0	0	382491	389647	111815	63393.7	0.981636	0.856644	-0.02674	-0.0671997	0.610873
267.096	7.91073	C9H17NO8	Neuraminic acid	0	7764641	1.04625	1.179	0.96536	1.2899	7.40825e+06	3.30323e+06	3.79974e+06	1.00875e+06	7.76464e+06	982429	717026	730378	1.1261e+06	1.08157e+06	1.17793e+06	1.07703e+06	1.94851e+06	1128351	1.4082e+06	2.63827e+06	1.28826e+06	1.10475e+06	982026	2.05815e+06	3688.45	5740.84	3.21431e+06	1.41826e+06	2.94951e+06	517123	2.26637	0.0511362	1.18038	-1.29127	1.04625
122.048	7.03437	C6H6N2O	Nicotinamide	Nicotinate and nicotinamide	9814464	0.573727	0.067972	0.078091	0.13153	4.22027e+06	3.63557e+06	4483034	9814464	6934639	4702157	3.83357e+06	3.53419e+06	4.7975e+06	5.53013e+06	5825328	4.5611e+06	5.27304e+06	5054162	3.67067e+06	3.67398e+06	5.67195e+06	6.12801e+06	5302971	3.38706e+06	38740.5	59384.7	5.14474e+06	4.90633e+06	2.17417e+06	910083	1.04859	0.736952	0.068454	-0.132561	0.573727
203.115	6.2727	C9H17NO4	O-Acetylcarnitine	Alanine and aspartate	10449044	1.33103	0.61071	1.837	2.9116	8603000	7189802	8806952	7.61995e+06	10449044	6217466	5657507	4298622	6508901	5.66507e+06	5804383	5.01807e+06	5.73421e+06	3.38675e+06	4.07686e+06	5.41875e+06	4.13599e+06	3.81318e+06	4576969	3.60898e+06	34184.2	53074.2	7.35529e+06	4812343	1.95861e+06	1.01721e+06	1.52842	0.00124687	0.612043	-2.90418	1.33103
231.146	15.4861	C11H21NO4	O-Butanoylcarnitine	Acylcarnitine	19991774	1.34363	0.3743	1.7672	2.5988	14593774	15162300	17919312	15524685	19991774	16547604	14985618	9522448	12430051	13843425	13824428	10288384	11929920	9253631	10638206	10434409	12760146	13246942	12595307	12652374	16778.2	25877.2	1.55309e+07	1.19914e+07	3.02491e+06	1.49563e+06	1.29517	0.00259006	0.373141	-2.58669	1.34363
289.127	6.64679	C11H19N3O6	Ophthalmicacid	0	1301808	1.58771	1.6939	4.2665	5.954	865973	1.14475e+06	1.1572e+06	979277	1.30181e+06	1.15963e+06	948197	272350	409247	411667	423829	312442	270096	231607	256622	274907	207303	280499	279649	270078	0	0	978648	302329	318285	72734.4	3.23703	1.11034e-06	1.69467	-5.95454	1.58771
217.131	8.5263	C10H19NO4	O-Propanoylcarnitine	Acylcarnitine	1925980	1.17412	-0.30351	2.5544	3.8331	1.39865e+06	1.3702e+06	1.26738e+06	1.37575e+06	1.41831e+06	1.54096e+06	1350795	1355221	1.76563e+06	1.54148e+06	1.56978e+06	1.61488e+06	1.31209e+06	1718097	1.86491e+06	1.80907e+06	1.82379e+06	1.9146e+06	1.68061e+06	1.92598e+06	19771.5	26141.4	1.38466e+06	1.71174e+06	77289.5	179570	0.808917	0.000134837	-0.305936	-3.87019	1.17412
97.9772	5.77565	H3O4P	Orthophosphate	Oxidative phosphorylation	4335606	0.563746	0.12462	0.24905	0.39426	3.94795e+06	4001619	2.9146e+06	3.99127e+06	2900839	2.80097e+06	2.18546e+06	3198970	2930160	2.18529e+06	2.33068e+06	3806532	2.44458e+06	4335606	2.60726e+06	3116920	3.1261e+06	2.9397e+06	3721462	2126424	9737.88	10345.4	3.24271e+06	2.97256e+06	673266	695538	1.09088	0.400257	0.125493	-0.397661	0.563746
219.11	13.056	C9H17NO5	Pantothenate	Pantothenate and CoA	6180667	1.05902	0.40073	0.57552	0.80505	3417895	2.4763e+06	3.05957e+06	3388784	6.18067e+06	2.6013e+06	1995756	1.38689e+06	2.06965e+06	2.63217e+06	1.85679e+06	1.66599e+06	1.69856e+06	1.41734e+06	3.4333e+06	3765929	2351868	1.97575e+06	1.50577e+06	3.46812e+06	8620.36	11097.3	3.0634e+06	2.3201e+06	1.43714e+06	822093	1.32037	0.157053	0.400943	-0.803954	1.05902
164.047	8.70236	C9H8O3	Phenylpyruvate	Phenylalanine	999502	0.814808	0.13883	0.24905	0.39487	674154	570742	574225	680293	999502	425443	380231	491522	664477	503414	673966	684694	437908	494522	550611	606154	446630	447155	493017	530840	7891.56	7467.69	599514	544449	194055	91496.8	1.10114	0.402057	0.138996	-0.395712	0.814808
88.1004	4.55617	C4H12N2	Putrescine	Arginine and proline	2459840	0.687273	0.14023	0.21512	0.30636	1138370	2.12623e+06	1.88524e+06	1.35355e+06	2.07326e+06	2.04106e+06	1.6819e+06	1.03312e+06	1281089	1.61601e+06	2.15285e+06	1.14635e+06	2.22834e+06	1.19106e+06	1.12464e+06	967289	1.49685e+06	1.508e+06	2459840	966242	0	0	1.66659e+06	1.51155e+06	438051	510607	1.10257	0.491489	0.140873	-0.308486	0.687273
214.096	4.91572	C9H14N2O4	Pyrimidine nucleoside	0	141861	0.694666	-0.25871	0.51416	0.72845	57853.7	72557.2	127319	66932.4	102035	107663	104586	70041.7	68593.9	114538	132647	72086.7	115619	63763.9	133593	141861	128457	119278	66572	115430	0	0	88623.5	106037	24828.6	29511.4	0.835783	0.186592	-0.258799	-0.729107	0.694666
111.032	8.36762	C5H5NO2	Pyrrole-2-carboxylate	Arginine and proline	248535	1.01681	-0.45099	1.0979	1.4845	79079.3	83628.3	99134.9	75950.7	136892	225254	143636	155144	248535	165639	158540	185749	102395	163814	193787	194495	174431	172791	114415	173411	2553.7	2583.85	124840	170667	51190.4	37494.4	0.731483	0.0325084	-0.451104	-1.488	1.01681
426.087	5.42638	C13H22N4O8S2	S-glutathionyl-L-cysteine	Glutathione	279460	0.594073	-0.069273	0.036064	0.074512	158191	38481	53728.1	227465	273037	98927.4	65073.9	226687	194432	151689	202359	279460	79795.4	182786	118474	157627	190605	110429	70191.8	58973.6	0	0	142699	149735	91171.8	64949.6	0.953008	0.842	-0.0694395	-0.074688	0.594073
163.066	10.9381	C6H13NO2S	S-Methyl-L-methionine	Methionine	1757867	1.111	3.4287	1.1364	1.5664	703760	115880	137499	1.41755e+06	1.75787e+06	34909.6	32318.8	18508.6	38201.3	47341.9	57835.7	39901.8	124985	17566.4	51346.7	53258.9	21573.1	30136.9	70858	35187.5	0	0	527286	49016.1	697496	28352.1	10.7574	0.0270971	3.42726	-1.56708	1.111
257.102	5.39511	C8H20NO6P	sn-glycero-3-Phosphocholine	Glycerophospholipid	2881551	1.12968	0.56439	1.7482	2.5182	1.31372e+06	1.70124e+06	1.9019e+06	1698990	1.38796e+06	2.88155e+06	2134231	1.68255e+06	1.38329e+06	1.38793e+06	1.42427e+06	1.69802e+06	1.37159e+06	1.36692e+06	1245221	1.11441e+06	1.13225e+06	1.33369e+06	692082	758735	8334.9	3958.26	1.83777e+06	1.24237e+06	495758	284050	1.47925	0.00300616	0.564862	-2.52199	1.12968
336.074	8.5349	C10H16N4O7S	S-Nitrosoglutathione	0	123700	0.651176	-0.23533	0.17353	0.25916	34355.1	48853.9	27007.1	104195	36153.4	28492.2	24920.7	67080.6	59522.6	31872.1	37449.8	123700	52185.4	105528	34027.5	43004	40168.3	38677.7	67167.4	21010	0	0	46382.2	54526.1	27208.5	30917.7	0.850642	0.553251	-0.233376	-0.257078	0.651176
232.142	8.02402	C10H20N2O4	Spermic acid 2	0	2122106	0.925311	1.4764	0.62078	0.86611	1.01358e+06	149553	130494	442489	2.12211e+06	107508	86634.3	76064.8	97724.1	270357	124250	467923	197823	66311.8	427178	210825	82822.8	96488.4	161733	19152.6	0	0	516054	185216	723111	140947	2.78623	0.135829	1.47831	-0.867007	0.925311
145.158	4.11443	C7H19N3	Spermidine	Arginine and proline	24179802	1.20828	1.7724	1.28	1.7664	20500456	22211346	21373936	18317674	21820898	2.5887e+06	2521995	586982	1.18349e+06	1.94648e+06	6.72863e+06	695543	24179802	679944	1.17482e+06	1.99325e+06	547662	441150	6691075	1.97841e+06	0	21233.3	1.37402e+07	4.02002e+06	9.8937e+06	6.71957e+06	3.41795	0.0170584	1.77313	-1.76806	1.20828
101.108	3.88536	C10H26N4	Spermine	Arginine and proline	4980501	0.950921	1.3687	0.62474	0.87819	2.27833e+06	3.65388e+06	4.25564e+06	1.74001e+06	2.26271e+06	60260.6	18790.4	2652.75	25208.2	61960.2	272546	2398.78	4.9805e+06	4638.72	342320	1.18056e+06	5708.5	5775.08	178817	1.23317e+06	0	4332.18	1.78403e+06	691134	1.66224e+06	1.42113e+06	2.58131	0.132473	1.36811	-0.877872	0.950921
118.027	8.90268	C4H6O4	Succinate	TCA cycle	3279695	0.837146	-0.18202	0.47551	0.66084	2.12967e+06	1.84222e+06	2.09953e+06	2188294	2.94326e+06	2625266	2272477	1499565	2.24776e+06	2.60284e+06	2.20374e+06	2.62872e+06	1680487	2.35408e+06	3.20137e+06	3.27969e+06	2.60155e+06	2113578	1.77189e+06	3.27838e+06	19757.7	26237.3	2.20004e+06	2.49701e+06	442772	544961	0.881069	0.216245	-0.182673	-0.665053	0.837146
125.015	5.41855	C2H7NO3S	Taurine	Taurine and hypotaurine	9942141	0.44448	-0.061296	0.79485	1.1005	9776310	8398510	9169828	9545964	8770290	9834580	8812706	8.18881e+06	9504507	9716290	9422167	9485043	8729506	9358420	9076887	9779258	9334729	9425588	9689708	9942141	0	0	9.06213e+06	9.45535e+06	621390	325326	0.958412	0.0794997	-0.061282	-1.09963	0.44448
242.09	11.689	C10H14N2O5	Thymidine	Pyrimidine	167773	0.823607	-0.07896	0.062418	0.11072	91343.5	77656.6	94195.3	90921.8	167773	76539.5	73657.5	48796.7	62813.7	98368.1	72520.4	87725.1	65968.5	80719.6	157355	152953	92303.2	73444	37723.3	160740	0	0	90110.5	95219.5	34573.2	40421.3	0.946345	0.773169	-0.0795614	-0.111725	0.823607
126.043	11.6933	C5H6N2O2	Thymine	Pyrimidine	121997	0.830108	-0.020916	0.017919	0.031854	77505.2	65476.2	78397.3	70055.8	121997	60067.6	60544.6	43355.3	53482.1	66497.9	61004.7	68600.1	47857.5	69557.5	116096	113220	75622.3	60495	32682.2	113621	6026.66	7328.33	72174.8	73228	23025.3	27209	0.985618	0.92935	-0.0209	-0.0318207	0.830108
112.028	6.72313	C4H4N2O2	Uracil	Pyrimidine	480264	1.00966	-0.63905	1.3005	1.8011	160020	150115	266436	162641	328591	199112	209402	172519	171276	335227	319183	170778	240362	227379	419829	462867	424960	356187	244629	480264	1401.47	2781.2	206104	321078	62080.7	110204	0.641913	0.0157137	-0.63955	-1.80372	1.00966
168.028	7.01475	C5H4N4O3	Urate	Purine	366485	0.423192	-0.55412	0.22716	0.36604	64716.7	89051.6	79754.9	90618.3	106972	38248.5	44372	76128	61966.1	366485	61340.5	32158.1	46038.6	34038.3	64520.7	39988.2	46251.2	171332	331754	43923.5	0	0	73732.7	108316	23510.2	118584	0.680716	0.430026	-0.554874	-0.366506	0.423192
244.069	7.33838	C9H12N2O6	Uridine	Pyrimidine	2963060	0.788808	-0.091653	0.15285	0.22209	2.36939e+06	1.93006e+06	1.8695e+06	1.90882e+06	2.88411e+06	2.08337e+06	1.52649e+06	1.54216e+06	1.81857e+06	1.76219e+06	1.84953e+06	2114456	1.33626e+06	2.18494e+06	2.96306e+06	2.89026e+06	2.69873e+06	1.88019e+06	1.32193e+06	2.9364e+06	0	1402.6	2.01424e+06	2.14638e+06	445212	595599	0.938436	0.599844	-0.0916699	-0.221962	0.788808
152.033	7.89703	C5H4N4O2	Xanthine	Purine	780423	1.11186	-0.78433	1.3226	1.9024	212298	244484	289523	252474	337346	172828	185854	552507	518142	768390	780423	395718	415749	334903	278099	313674	385366	583788	689040	341804	0	0	280914	483758	122232	180390	0.580692	0.0125582	-0.784156	-1.90107	1.11186
