# Supplementary material for: Maternal Toxoplasma gondii Infection Perturbs Foetal and Maternal Foetal Interface Metabolism, Exposing the Foetus to Kynurenine
Source: Br J Biomed Sci. 2026 Feb 4;82:14989. doi: 10.3389/bjbs.2025.14989 (PMC12913195; doi:10.3389/bjbs.2025.14989)
Supplement: Supplementary file 10 [file Table8.xlsx]

## Sheet: Serum pHILIC
								Uninfected Control					Infected
Mass	RT	FORMULA	Putative metabolite	max intensity	log2 FC	-log10 q	-LOG10 p	CS019	CS027	CS058	CS086	CS147	IS170	IS210	IS212	IS214	IS223	Infected	Control	Inf SD	CTRL SD	FC (INF/CTRL)	P	log2 FC	-LOG10 p
204.122	16.0728	C7H16N4O3	(+)-gamma-Hydroxy-L-homoarginine	124726	-0.344831	0.22655	0.294084	124726	23393	40061.5	51173	103652	23356.2	52005.9	65435.8	68055.7	61229	54016.5	68601.1	18190.8	43418.3	0.7874	0.508062	-0.344831	0.294084
160.074	11.211	C7H12O4	(1S,3R,4S)-3,4-Dihydroxycyclohexane-1-carboxylate	478589	-0.943989	1.6781	2.2986	478589	290804	255321	301927	378183	156752	147542	233501	188191	160170	177231	340965	34922.6	89023	0.519794	0.00502804	-0.943989	2.2986
174.053	7.09949	C7H10O5	(2S)-2-Isopropyl-3-oxosuccinate	1556700	-1.33361	0.9439	1.24968	1.55031e+06	373354	1.29185e+06	380870	1556700	431590	502648	185338	362942	562089	408921	1.03062e+06	145656	606065	0.396773	0.056276	-1.33361	1.24968
206.043	11.2858	C7H10O7	(2S,3R)-3-Hydroxybutane-1,2,3-tricarboxylate	244758	-0.66625	0.66262	0.892008	177512	112574	154624	78655.5	244758	107810	74707.3	84931.8	57113.7	159465	96805.5	153625	39535	63604.9	0.630143	0.128231	-0.66625	0.892008
130.027	7.09332	C5H6O4	(E)-Glutaconate	2449194	-0.514854	0.48184	0.639447	1.73457e+06	644225	2.03495e+06	976426	2.44919e+06	927614	815339	1.18247e+06	1.60229e+06	958780	1.0973e+06	1.56787e+06	312152	745925	0.699864	0.229379	-0.514854	0.639447
75.0684	9.84377	C3H9NO	(R)-1-Aminopropan-2-ol	149712512	-2.9051	1.2833	1.7259	47932560	138328016	32542200	52253744	149712512	13401199	6292077	18712178	7047071	10719512	1.12344e+07	8.41538e+07	5.07044e+06	5.52859e+07	0.133499	0.0187975	-2.9051	1.7259
148.037	12.3862	C5H8O5	(R)-2-Hydroxyglutarate	19410132	-1.13842	0.41099	0.551961	19410132	5860016	2.17236e+06	3.37953e+06	3.4684e+06	1.44654e+06	4525787	3.66369e+06	2.96548e+06	2.97514e+06	3.11533e+06	6.85809e+06	1.13105e+06	7.14312e+06	0.454256	0.280569	-1.13842	0.551961
104.047	8.93606	C4H8O3	(R)-3-Hydroxybutanoate	87650800	1.8266	0.95963	1.2775	25376980	9836295	7420944	15591339	6649998	8733775	62154748	87650800	49923312	21651408	4.60228e+07	1.29751e+07	3.15942e+07	7.76787e+06	3.54701	0.0527836	1.8266	1.2775
90.0317	9.31694	C3H6O3	(R)-Lactate	1014592896	-1.02332	2.5278	3.76095	1014592896	827462656	710596800	777854208	941073536	291414880	472377760	472297568	479098240	386349504	4.20308e+08	8.54316e+08	8.16044e+07	1.22921e+08	0.491981	0.000173398	-1.02332	3.76095
113.048	8.87918	C5H7NO2	(S)-1-Pyrroline-5-carboxylate	3750181	0.887606	2.5278	3.7299	1.93637e+06	1.61905e+06	1.53402e+06	1.74848e+06	1.93857e+06	3.75018e+06	3.02782e+06	3.62395e+06	3276101	2.55935e+06	3247482	1.7553e+06	478808	182994	1.8501	0.00018625	0.887606	3.7299
198.064	8.44784	C8H10N2O4	(S)-2-Amino-3-(3-hydroxy-4-oxo-4H-pyridin-1-yl)propanoate	137417	-2.6164	1.2169	1.65162	30837.6	50359.6	84154.5	39288.6	137417	26195.5	7193.56	0	0	22391.6	11156.1	68411.4	12420.1	43575.6	0.163074	0.0223041	-2.6164	1.65162
130.063	4.53246	C6H10O3	(S)-3-Methyl-2-oxopentanoic acid	52108188	0.0765245	0.082427	0.115521	45579016	30781326	35057248	41690368	28826236	21951704	30076730	48423656	52108188	39284732	38369002	3.63868e+07	1.25398e+07	7.12348e+06	1.05447	0.766442	0.0765245	0.115521
134.022	12.9392	C4H6O5	(S)-Malate	222464384	-2.40543	1.0866	1.46211	222464384	104686152	38695524	66481116	73177288	7.92894e+06	18826428	21776862	21604356	25278990	1.90831e+07	1.01101e+08	6.64235e+06	7.1789e+07	0.188753	0.0345057	-2.40543	1.46211
102.032	7.09949	C4H6O3	(S)-Methylmalonate semialdehyde	8606435	2.27709	1.3555	1.821	2.12037e+06	387195	667653	1014750	842681	1.01981e+06	4.97034e+06	4179409	8606435	5.6173e+06	4.87866e+06	1.00653e+06	2.73084e+06	664450	4.847	0.0151009	2.27709	1.821
392.293	4.25992	C24H40O4	[ST hydrox] 3alpha,7alpha-Dihydroxy-5beta-cholan-24-oic Acid	929324	-1.1305	0.4514	0.651557	774289	324208	485549	220851	820701	929324	0	0	0	269941	239853	525120	402760	266442	0.456759	0.223071	-1.1305	0.651557
346.215	4.27194	C21H30O4	[ST hydroxy(2:0)] 17,21-dihydroxypregn-4-ene-3,20-dione	5365835	2.83014	1.9642	2.69118	1.87194e+06	452104	125116	67077.2	227928	3.68767e+06	5.36583e+06	3.58464e+06	5.19641e+06	1.68044e+06	3.903e+06	548833	1.49167e+06	754083	7.11145	0.0020362	2.83014	2.69118
256.106	8.52817	C11H16N2O5	1-(beta-D-Ribofuranosyl)-1,4-dihydronicotinamide	559339	-0.46061	0.75954	1.02433	559339	252986	361468	368802	369392	190174	291756	334380	305278	267811	277880	382397	54610.1	110508	0.726679	0.0945514	-0.46061	1.02433
111.08	19.7514	C5H9N3	1H-Imidazole-4-ethanamine	174849	-1.04379	1.5145	2.05509	105096	94088	174849	90059.9	155799	37352.3	77861.7	58189.9	66920.9	60354.8	60135.9	123978	14859	38732.5	0.485052	0.00880871	-1.04379	2.05509
281.112	12.3471	C11H15N5O4	1-Methyladenosine	2282475	-0.131324	0.22071	0.282296	2.28247e+06	1.51882e+06	1310926	1.67371e+06	1.6764e+06	1.12644e+06	1.88883e+06	1.62933e+06	1.27369e+06	1.80776e+06	1.54521e+06	1.69247e+06	332856	362093	0.912993	0.52204	-0.131324	0.282296
150.054	7.87178	C6H6N4O	1-Methylhypoxanthine	1355230	-0.0568302	0.079679	0.107709	945102	733817	999634	861841	1.35523e+06	695823	858430	1.13079e+06	926388	1.0951e+06	941305	979125	178121	232897	0.961374	0.780353	-0.0568302	0.107709
136.064	21.943	C7H8N2O	1-Methylnicotinamide	7722571	-0.912352	0.91155	1.20556	6.66274e+06	4468232	3.13509e+06	7722571	7.02226e+06	6.51488e+06	1.72173e+06	2.83147e+06	3.00693e+06	1.33902e+06	3.0828e+06	5.80218e+06	2.04581e+06	1.92418e+06	0.531318	0.0622932	-0.912352	1.20556
182.044	10.3945	C6H6N4O3	1-Methyluric acid	420310	1.47482	2.547	3.85762	158091	98838.7	88832	112714	140673	290316	294460	420310	278117	382130	333066	119830	63945.9	28941.8	2.7795	0.000138796	1.47482	3.85762
208.058	11.0204	C7H12O7	1-O-methyl-&beta;-D-glucuronate	176333	-1.20481	2.5417	3.82877	168309	143762	113293	131019	176333	73202.5	65829.5	49044.9	67489.5	62304.7	63574.2	146543	9025.41	26055.1	0.433826	0.000148331	-1.20481	3.82877
194.079	9.84369	C7H14O6	1-O-Methyl-myo-inositol	87827072	-2.65795	4.0039	6.56975	83213824	67368896	72152952	70634392	87827072	8.04511e+06	13100174	14623391	12434117	12195881	1.20797e+07	7.62394e+07	2.44585e+06	8.7994e+06	0.158445	2.69308e-07	-2.65795	6.56975
129.043	7.11193	C5H7NO3	1-Pyrroline-4-hydroxy-2-carboxylate	900609	-1.27556	0.93441	1.23544	368920	161807	520669	505929	900609	92195.2	169769	113942	334530	304848	203057	491587	110664	270255	0.413064	0.0581509	-1.27556	1.23544
196.041	8.35039	C6H12O5S	1-thio-&beta;-D-glucose	2747116	-1.73155	1.3344	1.78629	2.74712e+06	1111095	938848	1.02019e+06	1552100	237394	488902	568454	497028	427332	443822	1.47387e+06	125778	750160	0.301127	0.0163571	-1.73155	1.78629
155.991	8.24696	C3H8O3S2	2-(Methylthio)ethanesulfonate	677791	0.636877	1.4164	1.89592	476766	244257	362513	362206	277717	418112	677791	471452	561871	550683	535982	344692	98809.7	90333.6	1.55496	0.0127082	0.636877	1.89592
130.027	10.9832	C5H6O4	2,5-Dioxopentanoate	3741055	-0.250843	0.41059	0.546683	2.77881e+06	2.03333e+06	3.28124e+06	1.80358e+06	3.74106e+06	2.05863e+06	2.10133e+06	2.47136e+06	2.57097e+06	2.25916e+06	2.29229e+06	2.7276e+06	224664	817322	0.840405	0.283999	-0.250843	0.546683
132.042	11.6208	C5H8O4	2-Acetolactate	142452656	0.803589	0.62786	0.837609	111412768	44382596	19998380	64142960	34996028	22379516	98951712	142452656	104215712	111878520	9.59756e+07	5.49865e+07	4.44583e+07	3.53695e+07	1.74544	0.145342	0.803589	0.837609
195.076	11.069	C7H9N5O2	2-Amino-4-hydroxy-6-hydroxymethyl-7,8-dihydropteridine	63299	-0.745292	1.573	2.14763	60801	34789.6	63299	49213.1	60868.4	23933.8	32925.3	27436.9	37915.9	38242	32090.8	53794.2	6337.6	11954.5	0.596547	0.00711828	-0.745292	2.14763
215.116	4.55931	C10H17NO4	2-Amino-9,10-epoxy-8-oxodecanoic acid	1284364	0.311355	0.29425	0.378659	466950	490597	665802	775163	914503	298602	714943	1.05102e+06	762097	1.28436e+06	822206	662603	372568	189736	1.24087	0.418159	0.311355	0.378659
87.0322	8.94624	C3H5NO2	2-Aminoacrylate	95340	-0.418661	0.64108	0.863455	95339.9	52198.5	66722.3	57881.8	77631.2	73345.2	44628.7	41847.7	66467.5	35383.1	52334.5	69954.8	16567.2	17137.8	0.748119	0.136945	-0.418661	0.863455
103.027	10.073	C3H5NO3	2-Aminomalonate semialdehyde	622486	-1.97595	0.71217	0.951683	622486	139870	122302	98305	199370	106512	48602.9	61675.7	38913.1	44847.2	60110.2	236467	27250.3	218998	0.254202	0.111768	-1.97595	0.951683
216.04	12.2997	C5H13O7P	2-C-Methyl-D-erythritol 4-phosphate	245920192	0.134324	0.16978	0.213181	245920192	212872016	136284960	100179728	153509344	230281648	178508480	165658480	138022048	219117152	1.86318e+08	169753248	3.81736e+07	5.89175e+07	1.09758	0.612095	0.134324	0.213181
162.053	12.1722	C6H10O5	2-Dehydro-3-deoxy-L-rhamnonate	27989930	1.5403	0.4547	0.608929	6.82376e+06	2.02891e+06	1.87078e+06	2.52191e+06	2.70975e+06	3.29637e+06	8.22925e+06	27989930	4320701	2.56993e+06	9.28124e+06	3.19102e+06	1.0684e+07	2.05971e+06	2.90855	0.246077	1.5403	0.608929
246.051	11.0041	C6H15O8P	2-deoxyglucose-6-phosphate	1035849	-0.24043	0.50239	0.671005	930438	813041	886855	605559	1.03585e+06	498845	756933	689321	894331	776570	723200	854348	145563	160773	0.846493	0.213302	-0.24043	0.671005
114.032	12.6384	C5H6O3	2-Hydroxy-2,4-pentadienoate	9041528	-0.138933	0.21507	0.270375	4547166	5.80138e+06	9041528	5.72385e+06	7.62134e+06	7.84219e+06	5.34854e+06	5350587	5.3037e+06	5.88482e+06	5945969	6.54705e+06	1.08666e+06	1.77551e+06	0.90819	0.536568	-0.138933	0.270375
99.0684	11.5065	C5H9NO	2-hydroxy-2-methylbutyronitrile	551229	-1.42295	2.547	3.87105	433617	380129	403168	352587	551229	224674	120940	163079	130335	151896	158185	424146	40764.9	77035.7	0.372948	0.000134571	-1.42295	3.87105
180.042	7.92788	C9H8O4	2-Hydroxy-3-(4-hydroxyphenyl)propenoate	7357985	-1.03692	0.74065	0.996871	1.76896e+06	3.08347e+06	7357985	2.19513e+06	6.19217e+06	2.54038e+06	1.46824e+06	1886862	1.72341e+06	2.41974e+06	2.00773e+06	4.11954e+06	458248	2.50426e+06	0.487366	0.100723	-1.03692	0.996871
206.043	13.7731	C7H10O7	2-Hydroxybutane-1,2,4-tricarboxylate	318997	-1.04319	1.0219	1.37558	261001	123716	139382	136782	318997	53932.6	74334.4	116480	106072	124670	95097.8	195976	29907.6	88445.9	0.485253	0.0421132	-1.04319	1.37558
125.999	10.272	C2H6O4S	2-Hydroxyethanesulfonate	9541208	-0.442578	0.88342	1.16823	9541208	5.25603e+06	5399209	9079970	7340058	5.03854e+06	6.00733e+06	4989940	5738485	5.1688e+06	5.38862e+06	7.3233e+06	456900	1.99881e+06	0.735819	0.067884	-0.442578	1.16823
126.008	8.56373	C2H7O4P	2-Hydroxyethylphosphonate	102806	-6.23575	2.382	3.33835	77246.7	102806	27421	81678	68980	0	0	0	4752.21	0	950.442	71626.3	2125.25	27685.3	0.0132694	0.00045883	-6.23575	3.33835
158.058	9.93338	C7H10O4	2-Isopropylmaleate	2192198	0.117318	0.049255	0.0662571	657691	1.3379e+06	397800	1.22788e+06	678257	1.01656e+06	266724	267327	920954	2.1922e+06	932753	859905	787361	403519	1.08472	0.858505	0.117318	0.0662571
102.032	8.46803	C4H6O3	2-Methyl-3-oxopropanoate	2939057	2.34977	1.0104	1.3614	230324	215503	290543	219430	351769	528496	1.26485e+06	2.93906e+06	1.46101e+06	471796	1.33304e+06	261514	998667	58841.9	5.09741	0.0435112	2.34977	1.3614
117.115	14.7622	C6H15NO	2-Methylcholine	137148	-1.07161	0.99277	1.34114	137148	71164.5	51128.9	42959.1	79293.5	45500.5	35894	39928.5	36001.1	24280.7	36321	76338.8	7786.71	37023.6	0.475787	0.0455894	-1.07161	1.34114
160.037	12.2296	C6H8O5	2-Oxoadipate	1029303	-0.932786	0.71621	0.961428	1029303	646986	333049	247016	554248	121107	408926	356417	385560	200312	294464	562120	126644	307119	0.523846	0.109288	-0.932786	0.961428
145.038	9.88765	C5H7NO4	2-Oxoglutaramate	7626326	-1.50392	0.84813	1.13065	1.82921e+06	2.39353e+06	3.2235e+06	2.07653e+06	7626326	950234	1.08184e+06	1.60748e+06	1.14885e+06	1258238	1.20933e+06	3.42982e+06	248976	2.40419e+06	0.352593	0.0740206	-1.50392	1.13065
135.068	8.35751	C8H9NO	2-Phenylacetamide	123724	-1.11555	0.7392	0.93432	0	64646.6	85578.9	71082.3	123724	30063.7	18739.5	29417.4	24330	56687.2	31847.5	69006.4	14615.3	44871.7	0.461516	0.116327	-1.11555	0.93432
198.053	7.91657	C9H10O5	3-(3,4-Dihydroxyphenyl)lactate	470697	-1.51788	0.62881	0.844971	72922.5	152567	312244	74689.7	470697	209937	31430.7	0	12776.9	124079	75644.7	216624	89456.2	172188	0.349198	0.142899	-1.51788	0.844971
166.063	7.08082	C9H10O3	3-(3-Hydroxy-phenyl)-propanoic acid	2714971	-0.475213	0.40892	0.540821	2.05064e+06	1.31062e+06	2.09226e+06	1.51258e+06	2.20993e+06	2.71497e+06	797253	402599	896430	1.78962e+06	1.32018e+06	1.83521e+06	930160	397549	0.71936	0.287858	-0.475213	0.540821
182.058	8.83028	C9H10O4	3-(4-Hydroxyphenyl)lactate	7380039	-0.574931	1.2833	1.72208	5284869	4.12645e+06	7.26059e+06	4982614	7.38004e+06	3.86688e+06	3726534	3.84905e+06	4.18433e+06	3.86463e+06	3.89828e+06	5.80691e+06	170194	1.44602e+06	0.671318	0.0189634	-0.574931	1.72208
168.042	10.3837	C8H8O4	3,4-Dihydroxymandelaldehyde	353263	-1.18713	1.5371	2.09009	169171	206771	310894	197252	353263	161417	82408.1	76682.3	84201.3	138707	108683	247470	38717.1	79881	0.439177	0.00812667	-1.18713	2.09009
152.047	7.09537	C8H8O3	3,4-Dihydroxyphenylacetaldehyde	1510170	-0.378064	0.48949	0.648802	759623	1.09034e+06	1.41988e+06	987716	1510170	1.46099e+06	717834	724627	862834	671807	887619	1.15355e+06	328383	310155	0.76947	0.224491	-0.378064	0.648802
254.1	11.2428	C9H18O8	3-beta-D-Galactosyl-sn-glycerol	695415	-3.23775	2.4743	3.57772	695415	331173	594885	351997	571090	78340.5	34764	23114.1	23127	110400	53949.1	508912	38892.5	159886	0.106009	0.000264413	-3.23775	3.57772
84.0209	9.7772	C4H4O2	3-Butynoate	2381703	0.196746	0.32778	0.438669	2.19824e+06	1.55692e+06	1.39051e+06	1.34146e+06	1.40426e+06	1.5226e+06	1.93642e+06	1346311	1857377	2.3817e+06	1.80888e+06	1.57828e+06	400834	355818	1.14611	0.364193	0.196746	0.438669
159.09	10.8305	C7H13NO3	3-Dehydrocarnitine	25108082	-0.899199	0.98383	1.31952	9022723	11508192	17702662	11446025	25108082	7721331	7578760	6340319	8614263	9845312	8019997	1.49575e+07	1.30289e+06	6.51959e+06	0.536184	0.0479157	-0.899199	1.31952
145.11	8.93276	C7H15NO2	3-Dehydroxycarnitine	2483774	-2.51827	2.4562	3.48139	2.48377e+06	1057025	1.45534e+06	1793518	1.80554e+06	247537	284132	268428	276605	423611	300063	1.71904e+06	70405.9	525749	0.174552	0.000330073	-2.51827	3.48139
162.053	9.83748	C6H10O5	3-Ethylmalate	3131203	-2.49598	3.2983	5.38699	2.45245e+06	2129699	2.52924e+06	2.13025e+06	3131203	402037	425499	500794	380214	484794	438667	2.47457e+06	52248.1	409920	0.17727	4.10218e-06	-2.49598	5.38699
153.043	7.11393	C7H7NO3	3-Hydroxyanthranilate	3892668	-0.137024	0.10346	0.141679	689688	3.10834e+06	3.00631e+06	2.00047e+06	3892668	3.08409e+06	1.37302e+06	2.60007e+06	2.48819e+06	2.00164e+06	2.3094e+06	2.5395e+06	649639	1.23338e+06	0.909393	0.72164	-0.137024	0.141679
204.147	15.0605	C9H20N2O3	3-Hydroxy-N6,N6,N6-trimethyl-L-lysine	284958	-0.132545	0.19895	0.250255	284958	156287	196214	163572	258162	147526	166159	237235	224597	190701	193244	211839	37908.8	57341.1	0.912221	0.562012	-0.132545	0.250255
128.084	7.09332	C7H12O2	3-Isopropylbut-3-enoic acid	1240950	-0.361385	0.41059	0.54984	967107	814779	778305	545513	1240950	478302	529738	907514	1.02811e+06	439849	676702	869331	271026	256798	0.778417	0.281942	-0.361385	0.54984
184.074	4.53247	C9H12O4	3-Methoxy-4-hydroxyphenylethyleneglycol	732069	-1.79683	2.2602	3.16332	377614	409906	506879	682322	732069	162556	160709	120170	146929	189242	155921	541758	25180.4	159312	0.287806	0.000686569	-1.79683	3.16332
116.047	7.08091	C5H8O3	3-Methyl-2-oxobutanoic acid	15305333	0.0788741	0.082427	0.116785	11486597	6.42457e+06	10840605	11597182	8397845	6316682	10529121	9525731	15305333	9809184	1.02972e+07	9.74936e+06	3.23315e+06	2.26407e+06	1.05619	0.764215	0.0788741	0.116785
163.063	9.86456	C9H9NO2	3-Methyldioxyindole	2170151	-1.77528	2.5278	3.74156	1.29975e+06	1205586	1.65381e+06	1.81654e+06	2170151	491018	422572	527201	488678	450242	475942	1.62917e+06	40391.4	392529	0.292138	0.000181318	-1.77528	3.74156
145.053	6.39508	C9H7NO	3-Methyleneoxindole	243433	-0.939432	0.94515	1.25815	243433	118009	111786	106684	126162	131668	49858.4	47866.8	58109	80672.2	73634.9	141215	34956.1	57602.3	0.521438	0.0551893	-0.939432	1.25815
289.152	10.4257	C13H23NO6	3-Methylglutarylcarnitine	16896066	4.01983	0.78267	1.05627	511994	249712	419230	389180	307843	229708	6040111	16896066	5.87968e+06	1417560	6.09262e+06	375592	6.57633e+06	101403	16.2214	0.0878483	4.01983	1.05627
250.095	7.09949	C12H14N2O4	3-Oxohexobarbital	36773948	2.002	0.74567	1.00428	1.71228e+06	4424458	3.31113e+06	3.21213e+06	5.2319e+06	36773948	4603356	10138596	8466367	11684627	1.43334e+07	3.57838e+06	1.28188e+07	1.33584e+06	4.00555	0.0990197	2.002	1.00428
88.0161	12.5653	C3H4O3	3-Oxopropanoate	1496145	-0.492885	1.349	1.80766	1.49615e+06	826898	1.17761e+06	1.11061e+06	1.19656e+06	836506	790766	824754	761205	913818	825410	1.16156e+06	57580.4	238759	0.710603	0.0155718	-0.492885	1.80766
180.115	8.4726	C11H16O2	3-tert-Butyl-5-methylcatechol	645986	-1.84515	1.7597	2.41774	645986	358607	379865	374153	333819	14021.5	285794	132814	118557	31191.7	116476	418486	108063	128420	0.278326	0.00382175	-1.84515	2.41774
146.069	7.39101	C5H10N2O3	3-Ureidoisobutyrate	7588098	-1.84221	1.1704	1.56305	1.95863e+06	2.0081e+06	5477781	3.45189e+06	7588098	1.186e+06	688554	1.33058e+06	837762	1.6701e+06	1.1426e+06	4.0969e+06	391969	2.42109e+06	0.278893	0.0273495	-1.84221	1.56305
215.116	10.7448	C10H17NO4	4-(1-methyl-5-hydroxy-2-pyrrolidinyl)-3-oxobutanoate methyl ester	1204663	0.214561	0.49963	0.665804	727974	672592	927390	943924	907819	1.20466e+06	929370	758230	848935	1108718	969983	835940	184027	126025	1.16035	0.215872	0.214561	0.665804
207.053	9.74819	C10H9NO4	4-(2-Aminophenyl)-2,4-dioxobutanoate	2821559	-2.31608	2.1481	3.00634	2.82156e+06	1.40427e+06	1.75032e+06	2.22278e+06	1.39066e+06	328936	295931	179103	210527	911218	385143	1.91792e+06	300340	608160	0.200813	0.000985497	-2.31608	3.00634
161.048	8.4116	C9H7NO2	4,6-Dihydroxyquinoline	451546	-2.83923	1.0598	1.43844	451546	205539	296682	20992.2	121160	51215.4	31299.2	0	0	70624	30627.7	219184	31225.5	165131	0.139735	0.0364382	-2.83923	1.43844
164.047	8.14846	C9H8O3	4-Coumarate	6110434	-2.19098	0.9439	1.25144	989458	2.33057e+06	4254582	1.09068e+06	6110434	1.68183e+06	195335	82015.2	191453	1.0853e+06	647185	2.95515e+06	705993	2.20083e+06	0.219003	0.056048	-2.19098	1.25144
150.068	6.92221	C9H10O2	4-Coumaryl alcohol	3874269	-3.07731	2.382	3.32006	3.87427e+06	1.75114e+06	3257285	2.75064e+06	2099360	1.08511e+06	100060	157850	129489	154509	325404	2.74654e+06	425323	857657	0.118478	0.000478562	-3.07731	3.32006
145.085	12.5393	C5H11N3O2	4-Guanidinobutanoate	44483392	-2.17301	1.2361	1.66525	18340600	20163954	12444118	14292742	44483392	5.74574e+06	3.87254e+06	1695352	2.62928e+06	10388323	4.86625e+06	2.1945e+07	3.43922e+06	1.29708e+07	0.221748	0.0216149	-2.17301	1.66525
152.047	9.41704	C8H8O3	4-Hydroxyphenylacetate	651718	-1.31057	1.1704	1.56783	276601	290729	494170	255614	651718	123639	52804	274474	120219	222623	158752	393766	88619.9	173241	0.403163	0.0270503	-1.31057	1.56783
156.054	10.1188	C6H8N2O3	4-Imidazolone-5-propanoate	1052226	-0.953647	1.1474	1.53427	485863	529034	499913	547024	1.05223e+06	337970	331298	441218	258775	238607	321574	622812	79851.7	241243	0.516325	0.0292231	-0.953647	1.53427
159.053	10.0792	C6H9NO4	4-Methylene-L-glutamate	1468033	-1.94004	1.8033	2.47707	784728	733370	859983	612489	1.46803e+06	372774	193353	113872	121449	360504	232390	891721	126491	334528	0.260609	0.0033337	-1.94004	2.47707
138.043	8.78387	C6H6N2O2	4-Nitroaniline	16999120	-2.32367	2.0495	2.85952	11678717	13083026	7.52428e+06	16999120	6832394	2333580	1831220	2.3334e+06	2720117	1.99169e+06	2.242e+06	1.12235e+07	345229	4.18297e+06	0.199759	0.00138192	-2.32367	2.85952
183.053	7.96617	C8H9NO4	4-Pyridoxate	6263516	-3.29709	1.0722	1.44492	670587	1.79289e+06	4223742	1545742	6263516	542165	153484	47215.8	101207	630754	294965	2.8993e+06	270555	2.29649e+06	0.101737	0.0358988	-3.29709	1.44492
145.11	11.2462	C7H15NO2	4-Trimethylammoniobutanoate	39775192	-0.123475	0.2873	0.370272	39775192	31597080	34206360	25911992	35089576	21964298	35617336	30214748	31655056	33464852	30583258	33316040	5.22534e+06	5.08511e+06	0.917974	0.426313	-0.123475	0.370272
327.132	8.71608	C16H17N5O3	5,10-methylenetetrahydropteroate	55307	-1.39188	2.0521	2.86979	42783.7	34468.5	42438.2	55307.3	32699.2	19542.9	6556.52	16597.9	9825.96	26623.3	15829.3	41539.4	7951.66	8945.06	0.381068	0.00134961	-1.39188	2.86979
114.043	7.21567	C4H6N2O2	5,6-Dihydrouracil	1133633	-1.45186	2.6426	4.16198	851672	791058	912260	758832	1133633	247609	277490	280546	414422	405704	325154	889491	78632.1	148589	0.365551	6.88678e-05	-1.45186	4.16198
149.048	7.08302	C8H7NO2	5,6-Dihydroxyindole	842832	-1.08511	0.92677	1.22544	241516	417841	484155	418482	842832	351821	142140	383536	180104	75928.4	226706	480965	134449	221462	0.471356	0.0595054	-1.08511	1.22544
246.085	9.41916	C9H14N2O6	5-6-Dihydrouridine	2765765	-0.23261	0.38318	0.506546	2765765	1.20459e+06	2.08613e+06	2.35081e+06	2.39402e+06	1.46283e+06	1624856	2.25947e+06	1.82631e+06	2.01947e+06	1.83859e+06	2.16026e+06	314995	586600	0.851094	0.311497	-0.23261	0.506546
159.09	7.12008	C7H13NO3	5-Acetamidopentanoate	31904638	-2.86632	1.6491	2.25232	4585950	25968500	31904638	17551270	27580614	5939299	858519	1.01637e+06	1.91472e+06	5025673	2.95092e+06	2.15182e+07	2.36798e+06	1.08036e+07	0.137136	0.00559351	-2.86632	2.25232
173.08	12.12	C6H11N3O3	5-Guanidino-2-oxopentanoate	8383885	-1.49026	1.5402	2.10293	4.5563e+06	6091001	6096426	2.33943e+06	8.38388e+06	2117870	2.08327e+06	2.00938e+06	1.43445e+06	2131855	1.95537e+06	5.49341e+06	295036	2.23055e+06	0.355948	0.00788994	-1.49026	2.10293
187.096	12.0338	C7H13N3O3	5-guanidino-3-methyl-2-oxo-pentanoate	17185038	-2.08051	1.0344	1.39346	12931964	3.72115e+06	4.27396e+06	5.45795e+06	17185038	634218	2.82195e+06	1.89092e+06	3.04866e+06	1.90554e+06	2.06026e+06	8.71401e+06	954374	6.01652e+06	0.23643	0.0404152	-2.08051	1.39346
192.09	7.41191	C10H12N2O2	5'-Hydroxycotinine	556733	-2.02712	0.98383	1.3253	182728	556733	89861.2	196917	419468	206275	27893	18074	21499.7	80954.5	70939.3	289141	79856.3	192440	0.245345	0.047283	-2.02712	1.3253
191.058	7.38829	C10H9NO3	5-Hydroxyindoleacetate	2010417	-0.612535	0.40892	0.542362	1.42621e+06	1.01977e+06	1.01248e+06	1.16057e+06	968099	2.01042e+06	128527	468900	537851	508537	730846	1.11742e+06	734060	187122	0.654046	0.286839	-0.612535	0.542362
220.085	9.35012	C11H12N2O3	5-Hydroxy-L-tryptophan	599662	0.122579	0.22071	0.285547	599662	354684	389317	394512	495590	567738	354126	543359	460274	506356	486371	446753	84317.2	100338	1.08868	0.518147	0.122579	0.285547
254.058	9.74195	C7H14N2O6S	5-L-Glutamyl-taurine	121776	0.299106	0.41059	0.547618	95469.7	49899.5	67356	82904.8	65688.4	47200.1	83973.5	99896.1	121776	91713.4	88911.9	72263.7	27261.9	17458.7	1.23038	0.283389	0.299106	0.547618
205.074	4.54288	C11H11NO3	5-Methoxyindoleacetate	3751799	-5.04143	2.382	3.33459	3.17576e+06	1.9671e+06	1.34292e+06	3.7518e+06	2.35472e+06	170436	0	65191.7	0	146742	76474	2.51846e+06	79984.9	957325	0.0303654	0.000462821	-5.04143	3.33459
191.095	8.90876	C11H13NO2	5-Methoxytryptophol	836659	-0.45736	1.7554	2.4022	620896	669242	836658	737215	720810	443286	608923	465132	585530	508018	522178	716964	72830.1	81021.9	0.728318	0.00396093	-0.45736	2.4022
125.059	8.74355	C5H7N3O	5-Methylcytosine	3364801	0.523322	0.96674	1.29454	1.54091e+06	1.37544e+06	2585166	1.4049e+06	2.11368e+06	3.3648e+06	1.86948e+06	2.39235e+06	2480826	2.85676e+06	2.59284e+06	1.80402e+06	557127	528746	1.43726	0.0507526	0.523322	1.29454
180.046	9.16411	C6H12O4S	5-Methylthio-D-ribose	1426328	0.156142	0.21656	0.27455	1.29198e+06	758732	1.02556e+06	1.08759e+06	1.22426e+06	559287	1.23484e+06	1.3703e+06	1.42633e+06	1.41324e+06	1.2008e+06	1.07762e+06	366545	207336	1.1143	0.531435	0.156142	0.27455
266.064	10.453	C10H10N4O5	5'-Oxoinosine	606206	-0.327249	0.38698	0.511916	469720	606206	418601	395036	346992	581471	264000	247875	225832	463478	356531	447311	157707	99210.4	0.797055	0.307669	-0.327249	0.511916
187.084	7.09929	C8H13NO4	6-Acetamido-2-oxohexanoate	1136361	-0.138069	0.082277	0.112917	189023	708945	1.13636e+06	304500	992570	449298	577189	449096	675107	876669	605472	666280	178914	414705	0.908735	0.771051	-0.138069	0.112917
222.074	10.0272	C8H14O7	6-Acetyl-D-glucose	3476882	2.87537	0.96885	1.29917	100830	148789	166105	199200	551610	214790	534670	3.47688e+06	2857900	1.47571e+06	1.71199e+06	233307	1.42403e+06	181445	7.33793	0.0502145	2.87537	1.29917
145.074	11.3606	C6H11NO3	6-Amino-2-oxohexanoate	7840883	0.547772	0.92417	1.2205	5.88642e+06	2.79979e+06	4219232	2969042	5.61585e+06	4671115	5.97725e+06	7.69027e+06	7.84088e+06	5.2356e+06	6283023	4.29807e+06	1.43144e+06	1.43847e+06	1.46183	0.0601864	0.547772	1.2205
171.064	13.1644	C6H9N3O3	6-diazo-5-oxonorleucine	284168	0.449563	0.62919	0.844791	109053	119420	173551	96846.5	189096	186189	151374	284168	150356	167418	187901	137593	55753.1	41081.1	1.36563	0.142958	0.449563	0.844791
194.106	8.74144	C10H14N2O2	6-Hydroxypseudooxynicotine	379129	-1.00844	1.587	2.16605	379129	166350	227654	287133	331464	139315	122353	112895	164912	152330	138361	278346	21247.2	83917.6	0.497083	0.00682266	-1.00844	2.16605
149.07	8.15756	C6H7N5	7-Methyladenine	409119	-3.59721	2.382	3.31126	409119	220438	237341	164231	277947	22017.7	25015	0	0	61134.8	21633.5	261815	25039.7	91913.4	0.0826289	0.000488358	-3.59721	3.31126
144.079	4.58635	C7H12O3	7-oxoheptanoate	3402462	0.0130901	0.014472	0.0192185	1976852	2.52288e+06	2237305	3.06078e+06	1916454	1.76136e+06	1.6899e+06	2.25075e+06	2716570	3402462	2.36421e+06	2.34285e+06	712938	467639	1.00911	0.956713	0.0130901	0.0192185
219.053	10.1308	C11H9NO4	8-Methoxykynurenate	93066	-2.60603	1.9642	2.70863	93066.3	56699.2	51750.6	66705.2	36479.7	28520.3	0	0	21527.2	0	10009.5	60940.2	13927.3	21012.3	0.164251	0.00195599	-2.60603	2.70863
172.11	4.31524	C9H16O3	9-Oxononanoic acid	1360752	-0.348045	1.7597	2.41705	1.35544e+06	1.26988e+06	1.36075e+06	1.22122e+06	1.27636e+06	999559	1.15179e+06	786875	1.11173e+06	1.04391e+06	1.01877e+06	1.29673e+06	142402	59966.6	0.785648	0.00382783	-0.348045	2.41705
102.032	12.6989	C4H6O3	Acetoacetate	12529905	-0.879555	1.0323	1.38867	12529905	7173439	6.21834e+06	5276761	5451402	5103353	3.6821e+06	3459738	3.68529e+06	3990007	3.9841e+06	7.32997e+06	653493	3.00184e+06	0.543535	0.0408631	-0.879555	1.38867
113.995	11.0315	C4H2O4	Acetylenedicarboxylate	506297	0.050558	0.082277	0.112831	436745	301368	465132	326355	498394	409771	393832	452253	506297	338170	420065	405599	63192.1	86989.8	1.03567	0.771204	0.050558	0.112831
135.055	8.56503	C5H5N5	Adenine	2446171	2.84471	2.1091	2.95067	229127	181100	240086	219337	243551	916064	1.07211e+06	1691347	1.87114e+06	2446171	1.59937e+06	222640	621349	25100.9	7.18363	0.00112028	2.84471	2.95067
158.044	12.556	C4H6N4O3	Allantoin	8115741	-0.198641	0.1566	0.197399	8115741	3.32784e+06	3.16703e+06	2.19714e+06	3.68855e+06	4.13955e+06	3.21589e+06	4223442	2.84082e+06	3440169	3.57197e+06	4.09926e+06	596929	2.31209e+06	0.871371	0.634747	-0.198641	0.197399
176.032	12.4378	C6H8O6	Ascorbate	127190976	0.662531	0.56682	0.75792	100997872	119587280	22507114	16636432	50824372	78341888	116707880	110022480	59298016	127190976	98312248	62110614	2.84185e+07	4.63128e+07	1.58286	0.174614	0.662531	0.75792
255.989	14.8879	C6H8O9S	Ascorbate 2-sulfate	10631233	-0.211622	0.20727	0.261234	8798546	3581053	4.24344e+06	10631233	6937341	3.66757e+06	5.67503e+06	6909858	7.51094e+06	5763307	5.90534e+06	6.83832e+06	1.47206e+06	2.98252e+06	0.863566	0.547982	-0.211622	0.261234
122.037	7.09537	C7H6O2	Benzoate	40116964	0.240181	0.30389	0.391175	20623766	18231782	24593804	29493092	37403544	26527540	37059644	16808380	33444474	40116964	3.07914e+07	2.60692e+07	9.31398e+06	7.63945e+06	1.18114	0.406279	0.240181	0.391175
245.149	12.8511	C9H19N5O3	beta-Alanyl-L-arginine	246337	0.871194	0.49889	0.693741	131993	97936.8	0	0	134239	58237.2	246337	135601	119390	106564	133226	72833.8	69508	68026	1.82918	0.202422	0.871194	0.693741
217.143	17.4563	C9H19N3O3	beta-Alanyl-L-lysine	328979	-0.6969	1.1068	1.48791	191177	155011	274255	213396	328979	100276	174865	122207	139552	180437	143468	232563	34225	69153.4	0.616896	0.0325154	-0.6969	1.48791
178.084	11.7394	C7H14O5	beta-D-Digitalopyranose	721744	1.24811	2.6426	4.36436	247980	251764	388566	218413	266262	675430	655229	721744	512107	696753	652253	274597	82152.5	66039.5	2.37531	4.32153e-05	1.24811	4.36436
88.0525	7.14957	C4H8O2	Butanoic acid	39217580	1.31961	0.74567	1.00402	12557454	3165676	6738094	10458816	8.27263e+06	3.72831e+06	31172798	14103604	39217580	14593997	2.05633e+07	8.23853e+06	1.43293e+07	3.59058e+06	2.49598	0.0990786	1.31961	1.00402
229.131	10.608	C11H19NO4	Butenylcarnitine	1870264	0.0779512	0.10313	0.140065	1.36853e+06	965329	1389552	1.53766e+06	1.47692e+06	913348	1.61277e+06	1.61598e+06	1.87026e+06	1.09971e+06	1.42241e+06	1.3476e+06	399236	224263	1.05552	0.724328	0.0779512	0.140065
143.131	12.9882	C8H17NO	Butyro-betaine	341913	0.632427	0.3082	0.404221	341913	121680	45906.3	37697.7	31643.1	73687.3	156339	307795	143147	216331	179460	115768	87850.1	131557	1.55017	0.394257	0.632427	0.404221
226.106	12.5932	C9H14N4O3	Carnosine	2850224	-1.00148	2.4573	3.5273	2.85022e+06	2321469	2.35024e+06	1.90457e+06	2.08296e+06	870585	1.25864e+06	936886	1.31686e+06	1.36586e+06	1.14977e+06	2.30189e+06	228981	356785	0.499487	0.000296958	-1.00148	3.5273
103.1	17.1622	C5H13NO	Choline	278720960	-1.09622	2.2206	3.09339	278720960	171512624	254063632	198133136	245924288	79320320	138723168	127378584	117161656	74549000	1.07427e+08	229670928	2.89103e+07	4.37096e+07	0.467741	0.00080651	-1.09622	3.09339
183.066	12.0715	C5H14NO4P	Choline phosphate	23313552	0.675983	0.73128	0.981153	18425184	14126507	7827582	3.19084e+06	10898792	13172641	22673674	23313552	16403780	11460499	1.74048e+07	1.08938e+07	5.40653e+06	5.82901e+06	1.59768	0.104435	0.675983	0.981153
192.027	13.857	C6H8O7	Citrate	73830632	-1.59042	1.1864	1.59996	73830632	33705620	16315705	44801724	33806720	4025508	12227332	17331006	15541069	18107166	1.34464e+07	4.04921e+07	5.73236e+06	2.12443e+07	0.332075	0.0251211	-1.59042	1.59996
131.069	12.2811	C4H9N3O2	Creatine	2913896960	0.231684	0.53586	0.721492	1919885312	1622807808	2273099008	1575582464	2334076160	1844550144	2913896960	2214932480	2315388160	2130904064	2.28393e+09	1.94509e+09	3.93408e+08	3.53531e+08	1.1742	0.189892	0.231684	0.721492
113.059	9.08903	C4H7N3O	Creatinine	254649504	-0.0325744	0.051516	0.0720563	202177808	167620192	216386272	196292176	254649504	138407008	187008720	232937504	217470640	238147328	202794240	2.07425e+08	4.11362e+07	3.18055e+07	0.977674	0.847118	-0.0325744	0.0720563
243.085	10.6731	C9H13N3O5	Cytidine	12833622	-0.924423	2.6426	4.30326	11621349	9537447	10198684	12833622	10425892	5.86138e+06	6.6013e+06	5529909	6.01818e+06	4766451	5.75544e+06	1.09234e+07	675407	1.30668e+06	0.526891	4.97444e-05	-0.924423	4.30326
111.043	9.58944	C4H5N3O	Cytosine	28709182	1.50143	2.0829	2.91638	7.34654e+06	4941971	7.10172e+06	8.05763e+06	6482678	28709182	14010138	18021232	18034680	17289686	1.9213e+07	6.78611e+06	5.56226e+06	1.17509e+06	2.83122	0.00121232	1.50143	2.91638
227.091	9.5853	C9H13N3O4	Deoxycytidine	16574795	1.32583	2.5046	3.64308	4967590	3.93645e+06	5177014	5.80045e+06	5025782	16574795	9817178	12451843	12691005	10901879	12487340	4.98146e+06	2.56873e+06	671412	2.50676	0.00022747	1.32583	3.64308
228.122	12.0759	C9H16N4O3	Deoxyguanidinoproclavaminic acid	1219056	-2.4824	1.391	1.86693	331531	622390	572842	380280	1219056	215212	73730.6	21962.1	58043.8	190456	111881	625220	85572.6	354133	0.178947	0.0135852	-2.4824	1.86693
267.097	8.44876	C10H13N5O4	Deoxyguanosine	22577816	3.74979	2.0362	2.82387	1.04486e+06	1.15225e+06	1199827	899850	967474	7851296	8232085	15363406	16792180	22577816	1.41634e+07	1.05285e+06	6.20838e+06	124743	13.4524	0.00150014	3.74979	2.82387
252.086	8.24361	C10H12N4O4	Deoxyinosine	917409	-1.82122	1.9443	2.57039	479808	519363	604926	917409	681110	0	307441	280837	318005	0	181256	640523	166017	173269	0.282982	0.00268911	-1.82122	2.57039
120.042	9.87713	C4H8O4	D-Erythrose	7859608	-0.532174	0.8052	1.08102	4524598	4.3658e+06	5.18728e+06	4.17903e+06	7.85961e+06	2.59281e+06	3347640	4846740	4.45436e+06	2818195	3.61195e+06	5.22326e+06	996608	1.52196e+06	0.691512	0.082982	-0.532174	1.08102
163.085	8.81127	C6H13NO4	D-Fucosamine	1618235	0.754351	0.45303	0.605574	429017	212931	729984	188232	1.29159e+06	348289	1.30508e+06	1.61824e+06	1.03244e+06	506504	962108	570350	533251	458095	1.68687	0.247985	0.754351	0.605574
179.079	10.0959	C6H13NO5	D-Galactosamine	1478450	-0.694446	2.4573	3.53002	1.40399e+06	1.25043e+06	1.04962e+06	1.25519e+06	1.47845e+06	917410	732440	801086	784424	742784	795629	1.28754e+06	73775.6	165103	0.617946	0.000295108	-0.694446	3.53002
210.038	13.4794	C6H10O8	D-Glucarate	223454	0.189182	0.31459	0.413566	176968	127190	116310	128416	160827	115497	135648	161188	173366	223454	161831	141942	41119.6	25695.4	1.14012	0.385864	0.189182	0.413566
196.058	11.6886	C6H12O7	D-Gluconic acid	23063886	0.304256	0.4514	0.600605	17670332	12696657	11580267	10805668	17398590	9352905	17633998	23063886	18737160	17833846	17324359	1.40303e+07	4.97086e+06	3.27012e+06	1.23478	0.250839	0.304256	0.600605
178.048	8.36483	C6H10O6	D-Glucono-1,5-lactone	724573	-2.50922	1.5402	2.09872	724573	251524	326419	234352	476819	122439	30404.3	26633.1	31966.2	142263	70741.1	402737	56710.1	203783	0.175651	0.00796668	-2.50922	2.09872
179.079	12.55	C6H13NO5	D-Glucosamine	1355808	-0.159301	0.30428	0.393006	1.35581e+06	1.04261e+06	1.23165e+06	940861	1.04211e+06	1.25021e+06	904319	760314	822966	1.28844e+06	1.00525e+06	1.12261e+06	246784	167469	0.895459	0.40457	-0.159301	0.393006
260.03	13.1094	C6H13O9P	D-Glucose 6-phosphate	592975	-0.120535	0.052826	0.0746056	592975	228463	196720	216647	144322	90548	280631	493456	276018	127933	253717	275825	159014	180194	0.919847	0.84216	-0.120535	0.0746056
260.02	13.8262	C6H12O9S	D-Glucose 6-sulfate	209141	-1.41106	1.5028	2.02722	209141	82923.3	94061.2	198595	163984	32927	38645.4	73649.5	68844.5	67471.9	56307.7	149741	18981.3	58486.6	0.376034	0.00939249	-1.41106	2.02722
194.043	13.2978	C6H10O7	D-Glucuronate	2042498	-0.076677	0.25992	0.33722	1.96936e+06	1.7031e+06	1.65867e+06	1.72029e+06	2042498	1.43269e+06	1.66005e+06	2.00235e+06	1.724e+06	1.80411e+06	1.72464e+06	1.81878e+06	207874	174242	0.948239	0.460023	-0.076677	0.33722
146.069	9.94992	C5H10N2O3	D-Glutamine	14589243	1.28807	1.4586	1.95255	4.00616e+06	3.20926e+06	4356586	2.04559e+06	6.74327e+06	5.96346e+06	6.6297e+06	11393667	11145510	14589243	9.94432e+06	4.07217e+06	3.60391e+06	1.73722e+06	2.44202	0.0111544	1.28807	1.95255
169.998	12.378	C3H7O6P	D-Glyceraldehyde 3-phosphate	1162148	-0.663626	0.42633	0.569779	1162148	449794	358804	404907	377412	150067	480131	524797	388052	194934	347596	550613	168022	343569	0.63129	0.26929	-0.663626	0.569779
106.027	10.7952	C3H6O4	D-Glycerate	2597621	-0.628191	1.465	1.96266	2.04879e+06	1.63542e+06	2.59762e+06	1.68557e+06	2.49676e+06	1.04034e+06	1.46803e+06	1.24743e+06	1.36716e+06	1647212	1.35404e+06	2.09283e+06	228521	445813	0.646987	0.0108977	-0.628191	1.96266
105.079	15.4636	C4H11NO2	Diethanolamine	19279048	-2.73666	0.56727	0.760208	19279048	539623	1348753	300332	12626295	1.46585e+06	1.23032e+06	955482	813930	649618	1.02304e+06	6.81881e+06	326643	8.67215e+06	0.150032	0.173697	-2.73666	0.760208
202.084	4.56967	C9H14O5	Diethyl 2-methyl-3-oxosuccinate	427808	-0.436793	0.64108	0.866001	375022	340854	427808	225381	237629	360876	215957	179816	199158	231177	237397	321339	71629.7	87769.1	0.738775	0.136144	-0.436793	0.866001
202.121	4.48904	C10H18O4	Diethyl adipate	840208	0.0370156	0.026616	0.0367657	391408	335983	725336	268523	840208	507496	425779	399008	591933	703813	525606	512292	124977	253987	1.02599	0.918828	0.0370156	0.0367657
230.152	7.77016	C12H22O4	Diisopropyl adipate	220624	-1.69208	2.4562	3.4763	196664	220624	107499	165949	153081	54014	56339.3	58479.6	48344.7	43968.2	52229.2	168764	5968.23	43229.3	0.309481	0.000333961	-1.69208	3.4763
149.051	7.13257	C5H11NO2S	D-Methionine	14923902	-0.0460045	0.026616	0.0361608	4629397	5878227	14923902	7.87878e+06	14266536	4.09738e+06	11349297	4994720	13220309	12421945	9.21673e+06	9.51537e+06	4.32675e+06	4.78555e+06	0.968615	0.920109	-0.0460045	0.0361608
195.053	7.14829	C9H9NO4	Dopaquinone	2755205	-4.18519	1.1704	1.58338	312979	968777	2.02617e+06	594570	2.7552e+06	242735	0	0	0	123243	73195.6	1.33154e+06	108767	1.02732e+06	0.0549707	0.0260988	-4.18519	1.58338
150.053	10.4128	C5H10O5	D-Ribose	42075928	-1.93374	1.0695	1.4394	6024808	25236154	42075928	14798199	41875768	12860597	5.21128e+06	1.48469e+06	1.48598e+06	12987713	6.80605e+06	2.60022e+07	5.78865e+06	1.609e+07	0.261749	0.036358	-1.93374	1.4394
230.019	12.2748	C5H11O8P	D-Ribose 5-phosphate	11878580	3.09735	0.95963	1.27937	799849	433948	914908	509415	334223	834204	5986507	11878580	5523048	1.3875e+06	5.12197e+06	598469	4.44104e+06	247746	8.55845	0.0525571	3.09735	1.27937
182.079	11.956	C6H14O6	D-Sorbitol	31647216	-2.46672	0.72633	0.974115	31647216	6687307	4393051	9870837	4605860	2.03715e+06	2.23109e+06	1897252	1.94305e+06	2.23981e+06	2.06967e+06	1.14409e+07	159549	1.15081e+07	0.180902	0.106142	-2.46672	0.974115
150.053	12.6426	C5H10O5	D-Xylulose	1090340	-0.0510144	0.076684	0.100953	587403	767881	1.09034e+06	691486	901267	994212	708710	708311	774854	711985	779615	807675	123248	195104	0.965257	0.792588	-0.0510144	0.100953
185.105	9.91662	C9H15NO3	Ecgonine	23780196	0.383237	0.75954	1.02655	10171272	16474484	16641384	13475017	14192094	23780196	16374815	13581443	16466325	22340352	1.85086e+07	1.41909e+07	4.34376e+06	2.64053e+06	1.30426	0.0940691	0.383237	1.02655
199.121	9.50582	C10H17NO3	Ecgonine methyl ester	3275363	0.0556342	0.22071	0.28533	2.58861e+06	2.54905e+06	3.27536e+06	2852479	3161342	2.85186e+06	2.88714e+06	2.86387e+06	3.23935e+06	3.15184e+06	2.99881e+06	2.88537e+06	182722	328067	1.03932	0.518406	0.0556342	0.28533
142.074	11.2024	C6H10N2O2	Ectoine	7975619	-2.4444	1.3392	1.79445	2.45368e+06	2.35013e+06	4251462	2.92632e+06	7.97562e+06	1038802	467468	317199	460999	1382111	733316	3.99144e+06	456136	2.35236e+06	0.183722	0.0160529	-2.4444	1.79445
229.088	12.5372	C9H15N3O2S	Ergothioneine	14313834	0.53018	1.4809	1.9965	10824295	7.62562e+06	9110519	6298502	8445661	10271151	11795139	10715734	13996605	14313834	1.22185e+07	8.46092e+06	1.85619e+06	1.68683e+06	1.44411	0.010081	0.53018	1.9965
141.019	12.6529	C2H8NO4P	Ethanolamine phosphate	1285893	0.456635	0.3241	0.426059	1.25549e+06	889000	357034	342122	392999	434070	1.11009e+06	1.28589e+06	1.13636e+06	475348	888353	647328	401765	409380	1.37234	0.374922	0.456635	0.426059
160.11	4.31314	C8H16O3	Ethyl (R)-3-hydroxyhexanoate	10306899	0.640806	0.5264	0.697797	7390492	3.95631e+06	3138237	5.62549e+06	2.8261e+06	1.30381e+06	8152556	10306899	9803289	6.19624e+06	7.15256e+06	4587324	3.64344e+06	1.90627e+06	1.5592	0.200541	0.640806	0.697797
165.043	9.1059	C8H7NO3	Formylanthranilate	175273	-0.565999	0.64073	0.860228	139087	175273	63763.1	125924	65014	69583.2	98418.4	70209.2	71406.8	74776.4	76878.8	113812	12206.8	48603.4	0.675488	0.137966	-0.565999	0.860228
116.011	12.7518	C4H4O4	Fumarate	14913227	-1.91798	1.0394	1.40114	14913227	7345966	2.84741e+06	4903933	5078797	1.47709e+06	2.06108e+06	1.92847e+06	1.58445e+06	2234415	1.8571e+06	7.01787e+06	319301	4.69217e+06	0.264625	0.0397067	-1.91798	1.40114
231.158	15.2426	C10H21N3O3	Gamma-Aminobutyryl-lysine	64824	0.0923704	0.077088	0.10386	37351.6	30033.4	54607.5	39499.9	56613.1	12449	47463.8	54601.5	53188.6	64823.7	46505.3	43621.1	20040.8	11515.3	1.06612	0.787299	0.0923704	0.10386
216.111	8.0923	C9H16N2O4	gamma-Glutamyl-gamma-aminobutyraldehyde	9259359	-2.03177	1.4377	1.928	4.1926e+06	3293503	3.03967e+06	4.64133e+06	9259359	862147	1.05972e+06	1.51712e+06	1150809	1.38383e+06	1.19472e+06	4.88529e+06	260030	2.53041e+06	0.244555	0.0118033	-2.03177	1.928
275.111	12.213	C10H17N3O6	Gamma-Glutamylglutamine	4744297	0.394206	0.38104	0.501467	2.49687e+06	3.48084e+06	2552666	913437	2.03676e+06	3.5669e+06	2.54969e+06	2.5829e+06	1.6442e+06	4.7443e+06	3.0176e+06	2.29611e+06	1.18082e+06	933910	1.31422	0.315161	0.394206	0.501467
250.062	11.7687	C8H14N2O5S	gamma-L-Glutamyl-L-cysteine	176170	-0.351646	0.18887	0.237526	106208	176170	30091.1	25426.8	50332.7	46458.9	73030.3	55104	55596.7	74060.4	60850.1	77645.6	12151	63751.6	0.783689	0.578727	-0.351646	0.237526
217.143	15.4562	C9H19N3O3	gamma-L-Glutamylputrescine	335125	-1.24898	1.2833	1.72471	176868	96231.7	221364	180803	335125	51061.6	92345.9	94348.6	93767.8	93592.7	85023.3	202078	18999.2	87128.1	0.420744	0.0188492	-1.24898	1.72471
275.137	10.4801	C12H21NO6	Glutarylcarnitine	1342994	1.43598	1.4688	1.97019	471267	242352	244528	283975	339726	1.34299e+06	488037	978821	536719	933371	855988	316370	351984	95168.2	2.70566	0.0107104	1.43598	1.97019
306.076	13.0482	C20H32N6O12S2	Glutathione disulfide	519405	0.300822	0.31082	0.408323	299447	252363	203417	258329	189395	276497	211370	196930	277649	519405	296370	240590	130003	44497.9	1.23185	0.39055	0.300822	0.408323
92.0474	9.72331	C3H8O3	Glycerol	17162982	-0.84778	2.0328	2.80972	17162982	11431968	15150685	15736875	16967808	4.76075e+06	8748145	9220458	10899592	8849845	8.49576e+06	1.52901e+07	2.2607e+06	2.31444e+06	0.555639	0.00154983	-0.84778	2.80972
75.032	12.9181	C2H5NO2	Glycine	2366380	-0.585803	0.42633	0.568936	1.01253e+06	1385443	2.36638e+06	481735	681670	809368	809361	839349	687557	803906	789908	1.18555e+06	58892.1	743892	0.666278	0.269814	-0.585803	0.568936
117.054	13.1201	C3H7N3O2	Guanidinoacetate	37761532	-0.718055	1.5153	2.06365	27706090	29902128	37761532	19899574	24121236	13995643	17155218	16371900	16868038	20347002	1.69476e+07	27878112	2.27216e+06	6.70036e+06	0.607916	0.00863669	-0.718055	2.06365
197.117	10.5701	C9H15N3O2	Hercynine	928337	-0.477666	0.68861	0.92608	440181	569374	688576	445425	928337	484591	442206	339171	377056	563021	441209	614379	88386.2	203095	0.718139	0.118555	-0.477666	0.92608
278.032	10.4107	C6H16O8P2	hexanediol 1,6-bisphosphate	402581	-1.46018	1.2165	1.62924	274340	150496	225487	402581	207042	0	187617	132383	137923	0	91584.6	251989	86327	95132.9	0.363447	0.0234835	-1.46018	1.62924
116.084	4.53039	C6H12O2	Hexanoic acid	38465956	-0.125326	0.18887	0.237715	27163048	26476748	27544646	32866710	25132018	21581878	19094478	18881372	29579006	38465956	25520538	27836634	8.4401e+06	2.95825e+06	0.916797	0.578476	-0.125326	0.237715
259.178	4.31388	C13H25NO4	Hexanoylcarnitine	5616671	1.99389	1.3881	1.86057	1.17096e+06	985603	605394	458865	1190798	972029	3.45582e+06	5.61667e+06	2.62608e+06	4.9013e+06	3.51438e+06	882323	1.84386e+06	333594	3.9831	0.0137857	1.99389	1.86057
173.105	4.55525	C8H15NO3	Hexanoylglycine	8251200	-0.510277	1.0995	1.47779	8.2512e+06	7293824	4.12429e+06	7360658	6795823	3.4132e+06	4895928	5200667	5455952	4.78292e+06	4.74973e+06	6.76516e+06	792286	1.56665e+06	0.702088	0.033282	-0.510277	1.47779
179.058	7.09537	C9H9NO3	Hippurate	205814128	-4.09199	2.6426	4.45813	135980224	140434848	105508728	139776240	205814128	17033420	4.10546e+06	3295351	9567082	8659623	8.53219e+06	1.45503e+08	5.48586e+06	3.66952e+07	0.0586393	3.48231e-05	-4.09199	4.45813
188.127	20.0445	C7H16N4O2	Homoarginine	12315011	-2.13921	1.1546	1.54436	10321867	1.99297e+06	3.46485e+06	6535364	12315011	470660	2.95732e+06	1.37252e+06	2.00868e+06	1.05197e+06	1.57223e+06	6.92601e+06	953019	4.38863e+06	0.227004	0.0285522	-2.13921	1.54436
240.122	11.6647	C10H16N4O3	Homocarnosine	3128876	-0.228375	0.22669	0.295612	1737415	1.51277e+06	2.18546e+06	848980	3.12888e+06	1.21173e+06	1.47952e+06	1.82342e+06	1.73478e+06	1.78587e+06	1.60706e+06	1.8827e+06	258673	847223	0.853596	0.506276	-0.228375	0.295612
168.042	9.07628	C8H8O4	Homogentisate	528457	-2.02085	2.2602	3.17278	311099	302765	514716	308398	528457	98528	61875.6	73107.6	91272.4	159526	96861.9	393087	37911.5	117443	0.246413	0.000671765	-2.02085	3.17278
157.11	9.14961	C8H15NO2	Homostachydrine	374640864	-1.64773	3.4164	5.68126	314549056	271133440	325786784	374640864	342707936	116973744	120956256	105413888	92736288	83742960	1.03965e+08	325763616	1.57722e+07	3.80339e+07	0.319141	2.08323e-06	-1.64773	5.68126
172.049	10.6708	C6H8N2O4	Hydantoin-5-propionate	156497	-1.52103	2.2206	3.08748	85466.7	144300	119339	107079	156497	52958.8	32270.4	31162.3	25738	71351.7	42696.2	122536	19077.3	28505.6	0.348437	0.000817554	-1.52103	3.08748
247.142	9.95422	C11H21NO5	Hydroxybutyrylcarnitine	6527159	0.445132	0.53599	0.723442	6527159	2.51651e+06	2598865	3.07782e+06	2.60103e+06	3.7063e+06	4841028	3883682	5783416	5.36758e+06	4.7164e+06	3.46428e+06	907168	1.72648e+06	1.36144	0.189042	0.445132	0.723442
109.02	12.5101	C2H7NO2S	Hypotaurine	1707765	-0.746172	1.1143	1.4983	1.45865e+06	1.70777e+06	1.46643e+06	632012	1.24204e+06	1033090	654871	525702	824168	841470	775860	1.30138e+06	193664	408870	0.596183	0.0317472	-0.746172	1.4983
136.039	9.6046	C5H4N4O	Hypoxanthine	588896832	-2.41187	1.4809	1.99365	109654720	264868944	410807232	588896832	345277856	233421	117083104	102107208	102452048	1.24025e+06	6.46232e+07	3.43901e+08	5.86335e+07	1.77214e+08	0.187912	0.0101473	-2.41187	1.99365
154.038	9.8228	C6H6N2O3	Imidazol-5-yl-pyruvate	1050442	0.280839	0.5264	0.699376	466419	909084	960962	638670	1.00807e+06	1.02454e+06	1.02163e+06	712807	1.05044e+06	1.02979e+06	967841	796642	143013	233640	1.2149	0.199813	0.280839	0.699376
126.043	10.4131	C5H6N2O2	Imidazole-4-acetate	8768046	-0.779933	0.62919	0.845575	2.86461e+06	3.69587e+06	5482425	2.51665e+06	8768046	3505690	2.15399e+06	3597397	2.39672e+06	1.93204e+06	2.71717e+06	4.66552e+06	779880	2.56414e+06	0.582394	0.1427	-0.779933	0.845575
134.073	4.23139	C9H10O	Indan-1-ol	2178812	-3.1897	1.2731	1.70858	765908	999960	1.4222e+06	2.17881e+06	155608	110239	91636.4	147804	124391	131186	121051	1.1045e+06	21282.2	755157	0.109598	0.0195623	-3.1897	1.70858
117.058	9.30213	C8H7N	Indole	1291700	0.122519	0.24455	0.316245	749744	985824	1.26996e+06	852401	1.04495e+06	1.15934e+06	1291700	872378	914218	1.0998e+06	1.06749e+06	980575	174149	198511	1.08863	0.482787	0.122519	0.316245
175.063	8.59468	C10H9NO2	Indole-3-acetate	625776	-2.08666	1.5572	2.12743	299128	302834	362369	208494	625776	193452	38960.8	39907.1	36455.3	114661	84687.3	359720	69192.9	158564	0.235425	0.00745702	-2.08666	2.12743
205.074	7.80294	C11H11NO3	Indolelactate	6880052	-0.699799	0.73259	0.984566	4.76349e+06	5545333	4535716	4.40432e+06	5.52882e+06	6.88005e+06	1.63075e+06	3.2211e+06	2.13963e+06	1.38304e+06	3.05092e+06	4.95554e+06	2.2539e+06	546234	0.615658	0.103618	-0.699799	0.984566
203.058	7.09949	C11H9NO3	Indolepyruvate	67095132	-1.34399	1.1771	1.58457	27768796	49606656	64317780	43390080	67095132	53655152	10249021	6.50304e+06	12194514	16738532	1.98681e+07	5.04357e+07	1.92444e+07	1.60808e+07	0.393928	0.0260273	-1.34399	1.58457
133.053	7.77027	C8H7NO	Indoxyl	16268212	-2.13098	1.8033	2.47869	7610919	11572838	8.2089e+06	7026405	16268212	4545641	1378928	3.8533e+06	1.2628e+06	531399	2.31441e+06	1.01375e+07	1.76824e+06	3.85447e+06	0.228303	0.00332133	-2.13098	2.47869
213.01	7.77902	C8H7NO4S	Indoxylsulfate	135499744	-2.08264	1.6491	2.25113	56301880	95807152	67980032	53924952	135499744	37783676	11885906	32094034	10851653	4.06372e+06	1.93358e+07	81902752	1.46954e+07	3.42709e+07	0.236082	0.00560885	-2.08264	2.25113
192.027	10.879	C6H8O7	Isocitrate	1862149	0.0181783	0.018559	0.0256988	1.68667e+06	925632	1.61633e+06	974562	1.86215e+06	1.16028e+06	1.41915e+06	1.73227e+06	1.77436e+06	1.06887e+06	1.43099e+06	1.41307e+06	321412	432356	1.01268	0.942543	0.0181783	0.0256988
189.043	7.1036	C10H7NO3	Kynurenate	2861285	-0.339406	0.2188	0.27814	700772	2.86128e+06	1.49044e+06	657862	2.75496e+06	800799	1.01491e+06	2.21476e+06	1.40472e+06	1.25551e+06	1.33814e+06	1.69306e+06	541512	1.07118e+06	0.790367	0.527059	-0.339406	0.27814
129.043	9.55209	C5H7NO3	L-1-Pyrroline-3-hydroxy-5-carboxylate	66450740	-1.01374	1.7175	2.34887	66450740	36601060	49079132	43048612	60148428	13837178	28370422	30850972	33652224	19743348	2.52908e+07	5.10656e+07	8.25034e+06	1.22131e+07	0.495262	0.00447852	-1.01374	2.34887
169.038	7.28654	C7H7NO4	L-2,3-Dihydrodipicolinate	1587536	-2.40005	0.98383	1.32073	299560	551308	1.58754e+06	258613	1.37496e+06	239593	57105.2	42548.9	160057	272164	154294	814395	103845	623527	0.189458	0.0477821	-2.40005	1.32073
189.064	8.49632	C7H11NO5	L-2-Amino-6-oxoheptanedioate	311149	-0.418872	0.32226	0.422725	114046	110804	123413	92332.4	311149	106969	117368	108063	117983	111928	112462	150349	5107.89	90594.8	0.748009	0.377811	-0.418872	0.422725
161.069	12.2831	C6H11NO4	L-2-Aminoadipate	922284	-0.366198	0.29845	0.384296	922284	493969	321290	294429	439803	347972	333297	616924	265530	353940	383533	494355	135148	252993	0.775825	0.412766	-0.366198	0.384296
147.053	9.87305	C5H9NO4	L-4-Hydroxyglutamate semialdehyde	7038345	-0.312874	0.56758	0.762362	6476886	4.68852e+06	5260472	4688935	7.03834e+06	2.86799e+06	4.14558e+06	5500458	5.99808e+06	4152224	4.53287e+06	5.63063e+06	1.23994e+06	1.07345e+06	0.805037	0.172838	-0.312874	0.762362
89.0477	12.3553	C3H7NO2	L-Alanine	89553600	-0.843339	1.5402	2.09747	89553600	54053980	60340432	42638484	65245772	32412854	38955036	32702548	33943056	35786864	3.47601e+07	6.23665e+07	2.69548e+06	1.73913e+07	0.557352	0.00798978	-0.843339	2.09747
166.048	11.4429	C5H10O6	L-Arabinonate	10809704	-0.908947	0.77151	1.0429	10809704	7034705	4.82112e+06	2546494	4.46151e+06	2.05662e+06	3.74131e+06	3.12045e+06	3.38741e+06	3.49754e+06	3.16067e+06	5.93471e+06	656236	3.15697e+06	0.532574	0.090595	-0.908947	1.0429
174.112	19.5715	C6H14N4O2	L-Arginine	213620624	-0.805589	1.6781	2.29763	161370368	161869360	206249504	143210144	213620624	56630712	140614864	91413792	97373448	121056024	101417768	177264000	3.17978e+07	3.08676e+07	0.572128	0.00503933	-0.805589	2.29763
132.054	12.6191	C4H8N2O3	L-Asparagine	5724965	-0.975052	0.67476	0.910196	1.84947e+06	2.39723e+06	5724965	1.06542e+06	3147765	1.35619e+06	1662604	1.81473e+06	1.23957e+06	1.14305e+06	1.44323e+06	2.83697e+06	285173	1.78494e+06	0.508722	0.122972	-0.975052	0.910196
133.038	12.345	C4H7NO4	L-Aspartate	3426657	-0.989334	0.98383	1.31922	3426657	2.29789e+06	2.01181e+06	905243	1636694	717421	1.50185e+06	1.15405e+06	995290	808665	1.03546e+06	2.05566e+06	310557	927257	0.50371	0.0479486	-0.989334	1.31922
160.121	14.2068	C7H16N2O2	L-Carnitinamide	1984412	-0.239398	0.32778	0.435742	1.03815e+06	1078960	1984412	946882	1.63622e+06	1.22056e+06	1.10723e+06	1.05723e+06	936406	1.34109e+06	1.13251e+06	1.33692e+06	154938	451874	0.847099	0.366655	-0.239398	0.435742
161.105	11.267	C7H15NO3	L-Carnitine	1493218816	-0.697461	0.71546	0.957026	948357952	1196867200	1493218816	913452352	1196660736	1456956672	402889472	304063136	399612768	981363968	7.08977e+08	1.14971e+09	4.96744e+08	2.33873e+08	0.616657	0.110401	-0.697461	0.957026
175.096	12.8931	C6H13N3O3	L-Citrulline	152852400	-1.90649	2.0521	2.87041	152852400	118614320	135493392	51741236	148475648	33696312	29193542	34206536	26376508	38485856	3.23918e+07	1.21435e+08	4.70492e+06	4.11736e+07	0.266741	0.00134769	-1.90649	2.87041
222.067	13.3275	C7H14N2O4S	L-Cystathionine	208299	-0.906226	1.18	1.59051	208299	139869	83973.3	111870	99486.6	68567.9	69761	71187.6	70637.5	63203.2	68671.4	128700	3213.1	48984.5	0.533579	0.0256738	-0.906226	1.59051
153.01	9.55418	C3H7NO4S	L-cysteine sulfinate	518213	-0.574044	2.0299	2.78957	452994	495294	374876	480897	518213	364748	244660	350926	302301	297308	311989	464455	47807.4	55378.2	0.671731	0.0016234	-0.574044	2.78957
240.024	12.9098	C6H12N2O4S2	L-Cystine	1888265	-0.043675	0.034528	0.0477077	1.88827e+06	1.53145e+06	801738	709649	1.23389e+06	1.75532e+06	937946	1.06876e+06	891372	1.32776e+06	1.19623e+06	1.233e+06	355592	494553	0.97018	0.895968	-0.043675	0.0477077
174.016	10.5788	C6H6O6	L-Dehydroascorbate	1567392	-0.377963	0.36953	0.488223	874878	426141	1.33425e+06	1.56739e+06	1.30334e+06	435910	1.20561e+06	966241	952211	677021	847398	1.1012e+06	296553	452612	0.769523	0.32492	-0.377963	0.488223
147.053	12.1155	C5H9NO4	L-Glutamate	50691396	-1.37018	0.89084	1.18022	50691396	24471858	22198440	9652006	17581298	7139657	16080178	11753850	7.65165e+06	5573352	9.63974e+06	2.4919e+07	4.26284e+06	1.54818e+07	0.386843	0.0660352	-1.37018	1.18022
131.058	12.12	C5H9NO3	L-Glutamate 5-semialdehyde	68981080	-1.9998	1.6187	2.21142	68981080	49803436	40598140	15525329	41704188	4762562	15990830	12222785	9279847	11904340	1.08321e+07	4.33224e+07	4.15166e+06	1.92554e+07	0.250034	0.00614578	-1.9998	2.21142
146.069	12.4481	C5H10N2O3	L-Glutamine	669136960	0.2869	0.50239	0.670294	581526848	570909504	418407072	235381504	478064480	553881856	669136960	526026944	433085984	604738496	557374048	4.56858e+08	8.82846e+07	1.41005e+08	1.22002	0.213652	0.2869	0.670294
139.075	7.51017	C6H9N3O	L-Histidinal	7687303	-2.95398	1.9145	2.62302	2.35104e+06	5034901	6006562	3.21919e+06	7687303	797652	460866	260672	504644	1.112e+06	627167	4859801	332082	2.14044e+06	0.129052	0.00238221	-2.95398	2.62302
155.07	12.1364	C6H9N3O2	L-Histidine	187868288	0.0726836	0.076684	0.101355	155943008	181833792	149472944	78645744	116394376	172581904	157964016	187868288	107169616	91960736	143508912	1.36458e+08	4.18321e+07	3.98523e+07	1.05167	0.791853	0.0726836	0.101355
135.035	10.547	C4H9NO2S	L-Homocysteine	240243	0.6375	0.64108	0.862535	174309	64868.3	125382	139684	53999.4	62239	193250	240243	197580	175108	173684	111649	66719.4	51021.5	1.55563	0.137235	0.6375	0.862535
247.106	11.0249	C10H17NO6	Linamarin	964451	0.0158671	0.020919	0.0292597	879955	543593	683501	704240	660798	521384	646418	723126	964451	655105	702097	694417	163736	120953	1.01106	0.934846	0.0158671	0.0292597
144.09	18.2077	C6H12N2O2	L-isoglutamine	54829	-0.90216	2.047	2.84937	46453.4	44274.8	54829.1	34517.3	35296.5	18504.2	22503.9	23635	21008.3	29590.4	23048.4	43074.2	4130.67	8437.29	0.535085	0.00141459	-0.90216	2.84937
208.085	9.80002	C10H12N2O3	L-Kynurenine	23053304	1.39714	0.9439	1.25044	5536980	3.08958e+06	3.41989e+06	4961609	4201943	23053304	5637654	7.87334e+06	8804314	10494121	1.11725e+07	4.242e+06	6.86915e+06	1.02474e+06	2.63379	0.0561776	1.39714	1.25044
190.095	18.2158	C7H14N2O4	LL-2,6-Diaminoheptanedioate	2865813	-1.06633	2.4562	3.44737	2573465	1.99897e+06	2.86581e+06	1.85115e+06	2.18442e+06	845912	1.24438e+06	1.00303e+06	1.12088e+06	1264925	1.09583e+06	2.29476e+06	174900	418399	0.477533	0.000356969	-1.06633	3.44737
131.095	9.75643	C6H13NO2	L-Leucine	322304672	-0.532566	2.6426	4.3365	322304672	291743008	257967248	292756384	277497120	207215600	186307088	195570544	204601424	203380384	199415008	2.88454e+08	8.51572e+06	2.35833e+07	0.691324	4.60792e-05	-0.532566	4.3365
146.105	18.2221	C6H14N2O2	L-Lysine	184271744	-1.12527	2.1437	2.9935	150242176	108839784	184271744	111591440	140387792	49602116	81139104	54955288	61462140	71593736	6.37505e+07	1.39067e+08	1.27146e+07	3.09786e+07	0.458417	0.00101508	-1.12527	2.9935
128.095	10.6352	C6H12N2O	L-Lysine 1,6-lactam	725060	-0.204876	0.082427	0.117236	219112	356337	725060	102693	159090	201277	390481	94097.4	486170	183441	271093	312458	161552	249200	0.867613	0.76342	-0.204876	0.117236
197.105	7.03913	C10H15NO3	L-Metanephrine	2091881	-2.00192	0.66965	0.901046	81033.6	859307	2032656	82710.2	2.09188e+06	159512	357426	178273	80916.6	509061	257038	1.02952e+06	173441	994980	0.249668	0.12559	-2.00192	0.901046
149.051	10.3032	C5H11NO2S	L-Methionine	225765520	-1.31148	2.0168	2.76682	147153520	153747840	225765520	118215312	207140240	59867232	102697960	51029680	55638052	74052224	6.8657e+07	1.70404e+08	2.08888e+07	4.45985e+07	0.402906	0.00171074	-1.31148	2.76682
165.046	11.3065	C5H11NO3S	L-Methionine S-oxide	25703800	-1.60969	0.94884	1.26427	7.38931e+06	9845081	14033184	5.20011e+06	25703800	6144795	3484522	2560044	2.4154e+06	5766855	4.07432e+06	1.24343e+07	1.77091e+06	8.11057e+06	0.327668	0.0544164	-1.60969	1.26427
287.209	4.5884	C15H29NO4	L-Octanoylcarnitine	8371712	2.88383	1.1704	1.56901	704558	592534	401985	781408	713178	507607	5887076	6.92962e+06	8.37171e+06	1876647	4.71453e+06	638733	3.36928e+06	148673	7.38108	0.0269766	2.88383	1.56901
132.09	17.0987	C5H12N2O2	L-Ornithine	24043284	-1.11712	2.2602	3.15399	15686308	18016872	24043284	14499700	21716240	9569902	7.52626e+06	8571336	7.20961e+06	10440814	8.66358e+06	1.87925e+07	1.35978e+06	4.02483e+06	0.461013	0.000701474	-1.11712	3.15399
165.079	9.3086	C9H11NO2	L-Phenylalanine	348667776	0.104229	0.28401	0.36556	222659968	265997200	324454880	239830160	270929312	348667776	262042064	258442608	273044640	280858336	2.84611e+08	264774304	3.68961e+07	3.87201e+07	1.07492	0.430963	0.104229	0.36556
129.079	10.8558	C6H11NO2	L-Pipecolate	172718544	-2.07334	1.6082	2.19637	74681144	65471856	162164208	82535104	172718544	19919952	23637166	27411922	25731920	35782808	2.64968e+07	1.11514e+08	5.89671e+06	5.15455e+07	0.237609	0.00636254	-2.07334	2.19637
115.063	11.1315	C5H9NO2	L-Proline	1316429184	-1.21235	2.2206	3.0955	912219840	938403008	1316429184	774632448	1314972416	367613792	497895424	495663584	417904384	489514368	4.53718e+08	1.05133e+09	5.85e+07	2.49224e+08	0.431565	0.000802606	-1.21235	3.0955
105.043	12.9685	C3H7NO3	L-Serine	11146713	-0.844865	0.95963	1.28094	3900306	6.71588e+06	11146713	4395069	6.91854e+06	3.82831e+06	3.90594e+06	3.75701e+06	3653138	3.27137e+06	3.68315e+06	6.6153e+06	248306	2.86951e+06	0.556763	0.0523672	-0.844865	1.28094
119.058	12.1449	C4H9NO3	L-Threonine	107510104	-1.1996	1.5113	2.04772	107510104	89295296	93214704	31476188	84647296	37855004	41341444	41641604	27874626	28120050	3.53665e+07	8.12287e+07	6.89037e+06	2.90966e+07	0.435395	0.00895952	-1.1996	2.04772
204.09	10.4778	C11H12N2O2	L-Tryptophan	160827456	-1.73313	2.4765	3.5952	112546632	113687376	160827456	94030776	104550008	58050940	25222732	23829200	28138090	40919912	3.52322e+07	1.17128e+08	1.4436e+07	2.5662e+07	0.300799	0.00025398	-1.73313	3.5952
181.074	11.3794	C9H11NO3	L-Tyrosine	72929280	-0.890233	0.88342	1.17039	39678884	33204074	72929280	22030316	32967008	25726804	22616820	21485024	19287646	19225912	2.16684e+07	4.01619e+07	2.69432e+06	1.93834e+07	0.539527	0.0675479	-0.890233	1.17039
117.079	10.0854	C5H11NO2	L-Valine	2102672000	-0.639568	2.6082	4.06012	1731958656	1790190976	1615304064	1864589440	2102672000	1273167104	1103573504	1234182656	1161437568	1072004224	1.16887e+09	1.82094e+09	8.49198e+07	1.81953e+08	0.641905	8.70728e-05	-0.639568	4.06012
116.011	11.3336	C4H4O4	Maleic acid	3728459	-0.461599	0.25914	0.335032	3.72846e+06	1.1063e+06	1.01046e+06	814118	1089118	1.02441e+06	1.04076e+06	1.11168e+06	1.12857e+06	1.32137e+06	1.12536e+06	1.54969e+06	118285	1.22348e+06	0.726181	0.462347	-0.461599	0.335032
104.011	12.8391	C3H4O4	Malonate	2030567	0.0734303	0.049255	0.0660997	1.26755e+06	1.40723e+06	738596	681368	1.43802e+06	763761	913047	2.03057e+06	588534	1.52575e+06	1.16433e+06	1.10655e+06	599193	368228	1.05222	0.858816	0.0734303	0.0660997
130.027	8.53062	C5H6O4	Mesaconate	7027933	-1.6324	0.75954	1.02373	1.02845e+06	2.48519e+06	6300419	1.48596e+06	7.02793e+06	2.36703e+06	775589	463785	478855	1.82644e+06	1.18234e+06	3.66559e+06	865307	2.79939e+06	0.322551	0.094683	-1.6324	1.02373
118.027	8.4899	C4H6O4	Methyl oxalate	590535	0.495544	0.49288	0.655605	340756	175534	241857	254633	218301	195419	338576	392136	590535	218979	347129	246216	158732	60833.3	1.40985	0.221001	0.495544	0.655605
72.0209	9.71498	C3H4O2	Methylglyoxal	1267212	-0.899621	1.9642	2.69708	1.19794e+06	796816	1.03998e+06	1.04102e+06	1.26721e+06	313440	552240	633486	771934	592875	572795	1.06859e+06	166906	181398	0.536027	0.00200873	-0.899621	2.69708
140.059	8.847	C6H8N2O2	Methylimidazoleacetic acid	33960972	1.05577	1.7554	2.40665	9764296	8985328	10578546	10661127	17089668	19090490	19502538	33960972	24051700	22051244	2.37314e+07	11415793	6.06199e+06	3.24415e+06	2.07882	0.00392056	1.05577	2.40665
144.042	7.31964	C6H8O4	Methylitaconate	355916	-1.8469	1.3254	1.77395	250585	66754.5	355916	138367	275810	70844.1	54732	36624	48594.9	91498.5	60458.7	217487	21289.5	114717	0.277988	0.0168286	-1.8469	1.77395
146.022	12.8039	C5H6O5	Methyloxaloacetate	52340716	-2.1502	1.3549	1.81694	52340716	28228618	15144205	19537302	19095684	2.97026e+06	6681495	6.45716e+06	6002326	8.15461e+06	6.05317e+06	26869305	1.9027e+06	1.50192e+07	0.225282	0.0152425	-2.1502	1.81694
95.9977	8.89392	CH5O3P	methylphosphonate	110415	-0.0024157	0.0038032	0.0049847	89436.2	67358.2	79656.9	105394	84769.5	93398	74394.1	76943.8	70750.6	110415	85180.2	85323	16558.2	13918.6	0.998327	0.988588	-0.0024157	0.0049847
175.024	12.4357	C6H7O6	Monodehydroascorbate	285892	0.406614	0.62786	0.836573	228174	252165	135224	86842.7	171508	239554	285892	229905	170215	232868	231687	174783	41180.7	67356.7	1.32557	0.145689	0.406614	0.836573
111.983	8.5519	CH4O4S	Monomethyl sulfate	2352528	-1.25602	1.4948	2.01528	2.35253e+06	1.08088e+06	1.10737e+06	1.12319e+06	1.41105e+06	601148	577271	639942	647043	496893	592459	1.415e+06	60566.2	540924	0.418698	0.00965437	-1.25602	2.01528
180.064	13.8747	C6H12O6	myo-Inositol	18269148	-0.246569	0.39373	0.521826	9353757	10475856	13912676	11182019	18269148	9782393	8898114	11316368	13544612	9724204	1.06531e+07	1.26387e+07	1.83723e+06	3.56776e+06	0.842899	0.300728	-0.246569	0.521826
245.163	7.34524	C12H23NO4	N-(octanoyl)-L-homoserine	9689833	0.0402183	0.032165	0.0441293	5.09879e+06	6.31841e+06	8.0517e+06	4370214	9689833	9109263	5.18339e+06	3254577	7.80749e+06	9122071	6.89536e+06	6.70579e+06	2.59219e+06	2.1739e+06	1.02827	0.90338	0.0402183	0.0441293
169.085	10.8552	C7H11N3O2	N(pi)-Methyl-L-histidine	102501616	0.243534	0.26874	0.347447	52123932	51046856	56528460	43680172	60611376	28573026	56626588	102501616	66442704	58391916	62507170	5.27982e+07	2.65428e+07	6.35651e+06	1.18389	0.449317	0.243534	0.347447
213.064	8.28369	C9H11NO5	N,N-Dihydroxy-L-tyrosine	81380	-1.87354	0.96519	1.30334	21010.3	30975	55795.5	21102.4	81380.3	19708.1	6060.68	0	0	31612.8	11476.3	42052.7	13838.2	26172.2	0.272903	0.0497351	-1.87354	1.30334
103.063	10.7343	C4H9NO2	N,N-Dimethylglycine	113473904	-0.260323	0.52696	0.705915	75338800	67448224	76806096	76028440	113473904	86313568	71918176	63567244	55990796	63764448	6.83108e+07	8.18191e+07	1.15333e+07	1.80915e+07	0.834901	0.196827	-0.260323	0.705915
152.059	7.13041	C7H8N2O2	N1-Methyl-2-pyridone-5-carboxamide	64279076	-0.302951	0.22071	0.281407	11183144	35743396	46695884	34599164	64279076	55371648	18545350	20448466	34332024	27342132	31207924	3.85001e+07	1.48719e+07	1.93698e+07	0.810593	0.52311	-0.302951	0.281407
218.127	10.9852	C9H18N2O4	N2-(D-1-Carboxyethyl)-L-lysine	1944722	-2.48822	2.547	3.88003	1.08189e+06	1.10625e+06	1.55182e+06	1.27009e+06	1.94472e+06	269020	228586	144091	205655	392167	247904	1.39095e+06	92457	361843	0.178226	0.000131818	-2.48822	3.88003
335.133	12.4626	C12H21N3O8	N4-(Acetyl-beta-D-glucosaminyl)asparagine	103046	0.588161	0.4547	0.617207	53265	90196.3	81910.2	0	36526.6	103046	90913.9	90778.6	80253.7	28726.6	78743.8	52379.6	29101.4	36393.3	1.50333	0.241431	0.588161	0.617207
204.111	13.7151	C8H16N2O4	N5-(L-1-Carboxyethyl)-L-ornithine	199697	-1.57649	2.4562	3.45816	195850	107864	174253	168139	199697	45270.5	51727.7	42500.3	50551.9	93543.8	56718.8	169160	20929.9	36841	0.335296	0.000348207	-1.57649	3.45816
188.152	16.6316	C9H20N2O2	N6,N6,N6-Trimethyl-L-lysine	17303242	0.318053	0.6096	0.813722	16496285	7518219	8885798	12627264	11571893	12472149	13146784	17303242	14911375	13349300	14236570	1.14199e+07	1.93313e+06	3.49626e+06	1.24665	0.15356	0.318053	0.813722
188.116	10.9206	C8H16N2O3	N6-Acetyl-L-lysine	22248988	-0.703714	1.7434	2.38136	15926737	14959095	15504477	14967463	22248988	7.25382e+06	10651560	12363896	10992392	10072003	1.02667e+07	16721352	1.88337e+06	3.11643e+06	0.613989	0.00415568	-0.703714	2.38136
204.111	11.6731	C8H16N2O4	N6-Acetyl-N6-hydroxy-L-lysine	1096645	-2.33145	1.2014	1.61807	332131	386731	754011	244428	1.09664e+06	150834	93107.3	51221.5	46587	217336	111817	562789	72341.8	356062	0.198684	0.0240951	-2.33145	1.61807
162.101	16.8468	C6H14N2O3	N6-Hydroxy-L-lysine	129457	-0.903525	1.9145	2.62688	105733	90331.3	102864	87192	129457	41734.7	60049.5	41102.1	48549.3	84181.3	55123.4	103115	17942.3	16716.4	0.534579	0.00236114	-0.903525	2.62688
160.121	17.5173	C7H16N2O2	N6-Methyl-L-lysine	11625951	-1.41768	2.5278	3.78295	9305915	7367177	10720690	9422149	11625951	5186410	2.85984e+06	2.76392e+06	2532809	4789422	3626482	9.68838e+06	1.25635e+06	1.61439e+06	0.374313	0.000164833	-1.41768	3.78295
223.106	11.265	C8H17NO6	N-acetyl -D- glucosaminitol	1594587	-0.618345	0.53409	0.717917	932969	1.23731e+06	1.39837e+06	795127	1154723	1.59459e+06	382209	269140	413703	935205	718969	1.1037e+06	552812	240650	0.651418	0.191462	-0.618345	0.717917
179.058	4.77467	C9H9NO3	N-Acetylanthranilate	10492642	-3.59679	2.6426	4.23655	5771594	6.54322e+06	8.14088e+06	6.22594e+06	10492642	1.41129e+06	194673	468632	454612	543363	614515	7.43485e+06	464498	1.92818e+06	0.0826532	5.80026e-05	-3.59679	4.23655
131.058	8.88336	C5H9NO3	N-Acetyl-beta-alanine	3081700	0.995214	2.4432	3.41797	1.41787e+06	1.32661e+06	986290	1.25277e+06	1522780	3.0817e+06	2332250	2.90241e+06	2.69163e+06	1.96154e+06	2.59391e+06	1.30126e+06	450284	203020	1.99338	0.000381975	0.995214	3.41797
237.085	11.345	C8H15NO7	N-Acetyl-D-glucosaminate	118008	-0.364378	0.6419	0.869291	118008	89557.8	87927.8	62545.7	108200	67490.2	73802.6	50566.9	69547.6	100769	72435.2	93247.8	18136.2	21337.5	0.776804	0.135117	-0.364378	0.869291
221.09	10.507	C8H15NO6	N-Acetyl-D-glucosamine	957024	0.100066	0.18367	0.231005	944627	509030	675523	686915	957024	706510	735271	939809	802164	860361	808823	754624	94519.3	192500	1.07182	0.587483	0.100066	0.231005
301.047	10.8664	C8H15NO9S	N-Acetyl-D-glucosamine 6-sulfate	305225	-0.111692	0.18299	0.227696	305225	217690	194195	255837	211193	157549	269425	260188	247141	161622	219185	236828	54998.7	44385.8	0.925502	0.591976	-0.111692	0.227696
207.09	7.08713	C11H13NO3	N-Acetyl-D-phenylalanine	6312248	-0.297158	0.3056	0.397227	2.68764e+06	2.9013e+06	5046257	3689076	6.31225e+06	5.06967e+06	2.98613e+06	1.78146e+06	3390826	3.56703e+06	3.35902e+06	4.1273e+06	1.18304e+06	1.53185e+06	0.813854	0.400658	-0.297158	0.397227
188.08	9.69623	C7H12N2O4	N-Acetylglutamine	7614070	0.307197	0.4509	0.596793	4.42151e+06	3.20209e+06	4.91712e+06	4.31102e+06	6.31321e+06	3.33702e+06	5114122	7.61407e+06	6.8154e+06	5.78142e+06	5.73241e+06	4.63299e+06	1.64591e+06	1.12913e+06	1.2373	0.253051	0.307197	0.596793
175.048	12.0548	C6H9NO5	N-Acetyl-L-aspartate	5686869	-1.49707	0.5264	0.699644	5.68687e+06	1.9627e+06	857612	885951	808100	699795	947242	346960	765771	854247	722803	2.04025e+06	229828	2.09482e+06	0.354272	0.19969	-1.49707	0.699644
217.106	9.86234	C8H15N3O4	N-Acetyl-L-citrulline	1980711	-1.8325	2.6426	4.20073	1.30696e+06	1.55875e+06	1.3919e+06	1.25686e+06	1.98071e+06	523397	248439	519361	337967	475306	420894	1.49903e+06	122251	292660	0.280777	6.29891e-05	-1.8325	4.20073
189.064	11.6671	C7H11NO5	N-Acetyl-L-glutamate	1513516	-1.86389	2.4573	3.50643	1513516	904635	1.17501e+06	826805	1.43015e+06	262848	295592	336594	269541	442650	321445	1.17002e+06	73682	305740	0.274734	0.000311582	-1.86389	3.50643
197.08	9.42951	C8H11N3O3	N-Acetyl-L-histidine	11405566	0.00208842	0.0030424	0.00304218	7120266	6.77365e+06	6484791	7.43684e+06	9796889	5728788	6908129	11405566	7928715	5.69572e+06	7.53338e+06	7.52249e+06	2.35449e+06	1.32095e+06	1.00145	0.99302	0.00208842	0.00304218
173.105	7.91112	C8H15NO3	N-Acetyl-L-leucine	8859028	-2.63295	0.35431	0.469913	8859028	280958	343586	244424	586033	538232	339353	152586	371969	260631	332554	2.06281e+06	142710	3.80154e+06	0.161214	0.338912	-2.63295	0.469913
207.09	4.5676	C11H13NO3	N-Acetyl-L-phenylalanine	17231498	-0.189388	0.21566	0.272308	8502966	11090989	15361591	10149948	16408388	17231498	6.47558e+06	10186572	10338895	9713769	1.07893e+07	1.23028e+07	3.9317e+06	3.41885e+06	0.876978	0.534185	-0.189388	0.272308
309.106	11.3732	C11H19NO9	N-Acetylneuraminate	297272	0.182961	0.5264	0.701055	297272	207331	211765	194642	232646	259853	237201	284948	289678	226611	259658	228731	28005.5	40684.7	1.13521	0.199042	0.182961	0.701055
174.101	11.3543	C7H14N2O3	N-Acetylornithine	77673664	-0.687623	0.89656	1.18825	60515972	36998852	48169900	30008070	77673664	21539080	37853336	36536324	30429152	30951204	3.14618e+07	5.06733e+07	6.44961e+06	1.90145e+07	0.620876	0.0648267	-0.687623	1.18825
130.111	17.2312	C6H14N2O	N-Acetylputrescine	330896	0.0391801	0.045152	0.0596761	259110	144481	182775	203489	330896	198122	234371	278892	256348	183870	230321	224150	39520.1	72633.8	1.02753	0.871613	0.0391801	0.0596761
132.054	10.7299	C4H8N2O3	N-Carbamoylsarcosine	60159132	0.24744	0.24687	0.319957	40376164	25162606	32707290	21518950	60159132	20122178	47211304	43123156	48963972	54167088	4.27175e+07	3.59848e+07	1.32384e+07	1.53363e+07	1.1871	0.478678	0.24744	0.319957
255.11	8.39722	C12H17NO5	N-D-Glucosylarylamine	2096323	-2.29051	1.0471	1.41153	301666	1.05419e+06	1.48837e+06	489368	2.09632e+06	671414	64890.2	41280.4	46367.3	285939	221978	1.08598e+06	271224	733965	0.204403	0.0387676	-2.29051	1.41153
174.137	16.2847	C8H18N2O2	Ne,Ne dimethyllysine	2738699	-0.0378115	0.064451	0.0874736	2679602	1.7353e+06	2.00167e+06	2.26932e+06	2.65995e+06	2.43254e+06	1.84924e+06	2.00187e+06	2.03001e+06	2.7387e+06	2.21047e+06	2.26917e+06	365688	411623	0.974132	0.817573	-0.0378115	0.0874736
177.046	7.80004	C6H11NO3S	N-Formyl-L-methionine	763035	-2.86596	1.8715	2.58009	203436	571895	478480	763035	367083	0	74651.9	77290.8	96714.8	78346.2	65400.7	476786	37591.1	210797	0.13717	0.00262973	-2.86596	2.58009
202.143	16.5575	C8H18N4O2	NG,NG-Dimethyl-L-arginine	38389116	-0.559979	0.61685	0.822862	38389116	12877592	18694120	19085422	23321724	9575231	16557128	17551776	16210976	16325440	1.52441e+07	2.24736e+07	3.21285e+06	9.64197e+06	0.678312	0.150362	-0.559979	0.822862
188.127	18.0431	C7H16N4O2	Ngamma-Monomethyl-L-arginine	7373911	-1.76575	2.5249	3.69282	4976557	4.31605e+06	6638839	4679471	7373911	1.32096e+06	1.79738e+06	1459069	1.4976e+06	2.15459e+06	1.64592e+06	5.59697e+06	333241	1.33327e+06	0.294073	0.000202854	-1.76575	3.69282
325.101	12.0172	C11H19NO10	N-Glycoloyl-neuraminate	506846	1.3049	2.0168	2.76312	231369	99817.6	133307	102555	225290	506846	300017	428728	428616	293391	391520	158468	92280.6	65151.4	2.47066	0.00172537	1.3049	2.76312
187.121	10.5658	C9H17NO3	N-Heptanoylglycine	4173769	0.458331	0.40892	0.540202	2.91652e+06	1.35497e+06	1372504	2.63006e+06	1.53917e+06	1.12059e+06	3.43225e+06	4.17377e+06	2954698	1.8016e+06	2.69658e+06	1.96264e+06	1.23234e+06	750365	1.37395	0.288269	0.458331	0.540202
239.095	8.03851	C15H13NO2	N-Hydroxy-2-acetamidofluorene	13514598	0.0771069	0.081926	0.111215	6.40412e+06	6691602	13223073	9370514	11000829	11388672	8650588	7.17588e+06	8523719	13514598	9.85069e+06	9.33803e+06	2.55663e+06	2.8927e+06	1.0549	0.774078	0.0771069	0.111215
133.074	7.70159	C5H11NO3	N-hydroxyvaline	2481015	0.338916	0.25077	0.325261	1.97072e+06	526103	1.36683e+06	447842	1.87313e+06	1.07032e+06	2.01872e+06	2.48101e+06	1.22273e+06	1.02958e+06	1.56447e+06	1.23693e+06	650668	722499	1.26481	0.472867	0.338916	0.325261
123.032	7.58126	C6H5NO2	Nicotinate	169401	-0.149885	0.1573	0.134956	0	169401	121942	98735.4	133375	103825	73380.1	102214	86550.5	105831	94360.1	104691	14000	63842.4	0.901322	0.732899	-0.149885	0.134956
255.074	11.2025	C11H13NO6	Nicotinate D-ribonucleoside	16833428	-3.51152	1.6578	2.26942	5.55331e+06	7.4221e+06	12637269	4942264	16833428	611684	955578	1.18253e+06	885621	519845	831052	9.47767e+06	267860	5.10603e+06	0.0876852	0.00537748	-3.51152	2.26942
99.0684	5.61523	C5H9NO	N-Methyl-2-pyrrolidinone	2898464	1.87631	2.4573	3.50459	258995	362450	512890	611176	1.87964e+06	2.89846e+06	2.83806e+06	2642720	2746882	2183093	2.66184e+06	725030	284535	659496	3.67136	0.0003129	1.87631	3.50459
125.095	18.3582	C6H11N3	N-Methylhistamine	3927879	0.490765	0.581	0.779491	1.63379e+06	1.51179e+06	2.10281e+06	1.54265e+06	2.31009e+06	1.63769e+06	2.81222e+06	3.92788e+06	2.95523e+06	1.45578e+06	2.55776e+06	1.82022e+06	1.01991e+06	362891	1.40519	0.166153	0.490765	0.779491
124.064	12.2439	C6H8N2O	N-Propanoylimidazole	201516	-1.08102	1.6065	2.19008	201516	175484	173137	107300	159390	32389.9	67876.6	58010.5	90478.9	137353	77221.8	163366	39553.2	34845.7	0.472693	0.0064553	-1.08102	2.19008
254.09	20.3487	C11H14N2O5	N-Ribosylnicotinamide	897092	-3.03092	1.6781	2.29459	166091	440579	558695	897092	511933	22956.5	73990.1	109913	66133.7	41982.8	62995.2	514878	33078	262292	0.12235	0.00507475	-3.03092	2.29459
161.069	9.06206	C6H11NO4	O-Acetyl-L-homoserine	2322556	-0.187144	0.35558	0.472726	1.68141e+06	1.32226e+06	1.80313e+06	1.64268e+06	2322556	1.05881e+06	1.46552e+06	1.72395e+06	1.70742e+06	1.74916e+06	1.54097e+06	1.75441e+06	292706	363913	0.878343	0.336724	-0.187144	0.472726
231.147	8.08704	C11H21NO4	O-Butanoylcarnitine	704011712	0.205512	0.22071	0.282142	546089600	368640896	273652768	383156608	346750080	320067328	476881632	270893472	440116992	704011712	4.42394e+08	3.83658e+08	1.6883e+08	1.00091e+08	1.1531	0.522225	0.205512	0.282142
146.131	4.40406	C8H18O2	Octane-1,8-diol	174851	0.397406	0.48949	0.649879	110462	104901	78470.9	95648.1	56627.9	85372.4	67176.8	138106	174851	122082	117518	89221.9	42718	21887.3	1.31714	0.223934	0.397406	0.649879
217.131	8.89803	C10H19NO4	O-Propanoylcarnitine	49812244	-1.32981	1.7597	2.4235	39353540	39490100	29292342	29623740	49812244	25134488	8712444	5947891	10226598	24598578	1.4924e+07	3.75144e+07	9.20694e+06	8.49099e+06	0.397821	0.0037714	-1.32981	2.4235
156.017	9.7295	C5H4N2O4	Orotate	5455706	-1.23412	2.0433	2.8383	5105457	2.7088e+06	4.83456e+06	3.68541e+06	5455706	1.52275e+06	1.81702e+06	2.35046e+06	1.93088e+06	1641843	1.85259e+06	4.35799e+06	319563	1.13611e+06	0.425102	0.00145109	-1.23412	2.8383
112.027	9.60463	C4H4N2O2	Orotate(Fragment)	3025239	-0.911097	1.6327	2.23008	2.61523e+06	1.54548e+06	2738374	2.03659e+06	3025239	926474	1.39014e+06	1.70235e+06	1347239	994379	1.27212e+06	2.39218e+06	316734	594496	0.531781	0.00588737	-0.911097	2.23008
288.06	11.0669	C10H12N2O8	Orotidine	1060864	-0.494069	0.80598	1.08402	1.06086e+06	693315	648176	655145	749470	294281	756938	603754	615839	432213	540605	761394	179494	172167	0.71002	0.0824093	-0.494069	1.08402
97.9771	12.2358	H3O4P	Orthophosphate	38586088	0.0778115	0.32778	0.436107	38586088	34202224	29067148	29569030	30363442	35366004	34296284	33249964	32706670	35134624	3.41507e+07	3.23576e+07	1.15789e+06	4.02419e+06	1.05542	0.366347	0.0778115	0.436107
219.074	11.527	C8H13NO6	O-Succinyl-L-homoserine	253547	-0.693735	0.96885	1.30004	231763	117234	170124	118694	253547	131651	124710	113893	83166	97665.7	110217	178273	19825.9	62986.4	0.618251	0.0501136	-0.693735	1.30004
334.077	11.2858	C11H18N4O4S2	Ovothiol B-cysteine disulfide	87714	0.28284	0.13875	0.190088	59736.1	32557.6	51866.1	0	39262.7	14285.6	52556.4	87714.2	47413.2	21180	44629.9	36684.5	29144.1	23082.9	1.21659	0.645523	0.28284	0.190088
348.092	8.43439	C12H20N4O4S2	Ovothiol-cysteine disulfide	265165	-0.59116	0.32776	0.431207	39423.9	202872	136908	96853.7	265165	216814	68934.5	36185.7	36050.1	134047	98406.2	148245	77328.6	88411.2	0.663809	0.370504	-0.59116	0.431207
89.9954	14.0588	C2H2O4	Oxalate	609483	-0.778054	0.38104	0.501289	487030	609483	84967.1	385359	108649	121480	108944	121660	113133	511849	195413	335097	176978	231701	0.583153	0.315291	-0.778054	0.501289
132.017	9.83957	C3H4N2O4	Oxalureate	1166009	-2.84253	0.60207	0.802433	158942	214827	237569	55752	1166009	59591	68085.3	43036.6	45951.7	38899.3	51112.8	366620	12257.4	452351	0.139416	0.157604	-2.84253	0.802433
266.09	8.24742	C12H14N2O5	p-aminobenzoyl glutamate	205091	-1.03411	1.4177	1.90239	202337	133237	102201	205091	164216	139779	41172	69588.8	65649.3	77923	78822.4	161416	36718.1	44413.6	0.488317	0.01252	-1.03411	1.90239
219.111	8.36903	C9H17NO5	Pantothenate	38149076	-0.00876623	0.0093605	0.0117272	24728938	24772202	28787906	21589928	32093254	38149076	20491244	18966308	18547570	35018560	2.62346e+07	2.63944e+07	9.53962e+06	4.08332e+06	0.993942	0.973358	-0.00876623	0.0117272
284.09	7.64492	C13H16O7	p-Cresolglucuronide	723109	1.85257	0.56914	0.750296	59136.4	43999.6	131099	54595.4	73145.9	0	193851	723109	312863	77428.1	261450	72395.2	283973	34444.2	3.61143	0.177707	1.85257	0.750296
152.051	8.54098	C5H12O3S	pentanesulfonate	980438	-4.11073	2.7847	4.7485	709872	948653	571394	680826	980438	99148.2	29802	14059.1	27833.1	54388.8	45046.3	778236	33552.9	178097	0.0578825	1.78445e-05	-4.11073	4.7485
102.068	7.09332	C5H10O2	Pentanoate	6470043	-0.148946	0.19895	0.250543	3.98099e+06	5205944	6470043	4.46806e+06	4635844	3487165	5.6697e+06	2.59486e+06	6.28018e+06	4300170	4.46641e+06	4.95218e+06	1.51879e+06	954719	0.901909	0.561639	-0.148946	0.250543
136.052	4.58015	C8H8O2	Phenylacetic acid	15650994	1.81003	0.84813	1.12842	307674	179294	146519	246492	11597515	3247183	7.10892e+06	15650994	7916915	9828313	8.75046e+06	2.4955e+06	4.54023e+06	5.08856e+06	3.5065	0.074401	1.81003	1.12842
122.073	8.36208	C8H10O	Phenylethyl alcohol	114684	-3.84786	2.549	3.94678	109983	80229.2	56261.6	114684	76045.4	18657.8	0	0	0	11706.3	6072.82	87440.5	8671.15	24516.9	0.0694509	0.000113038	-3.84786	3.94678
256.095	9.88141	C12H16O6	Phenylgalactoside	87136	-0.87127	0.94326	1.24665	87135.8	65534.1	71067.8	55020.2	55428.5	7356.39	79957.5	43126.1	28095.1	24153.1	36537.6	66837.3	27408.4	13242.3	0.546665	0.0566692	-0.87127	1.24665
166.063	8.23432	C9H10O3	Phenyllactate	777103	-3.53313	2.5701	3.98977	777103	545701	352140	700958	559240	119102	18803.8	27584.5	19907.5	68145	50708.6	587028	43252.3	163372	0.0863818	0.000102383	-3.53313	3.98977
174.015	10.4731	C7H7O2SF	Phenylmethanesulfonyl fluoride	1346981	-1.35904	1.4688	1.87277	735484	834816	1.34698e+06	1.15135e+06	1.13966e+06	0	746801	620598	663003	0	406080	1.04166e+06	373470	250691	0.389841	0.0134038	-1.35904	1.87277
150.068	4.5262	C9H10O2	Phenylpropanoate	14364957	-2.68296	2.5046	3.63904	9739193	10849304	14364957	8166807	6.73329e+06	2.67259e+06	973333	1.34284e+06	1.43771e+06	1.33678e+06	1.55265e+06	9.97071e+06	650714	2.90989e+06	0.155721	0.000229594	-2.68296	3.63904
164.047	4.49932	C9H8O3	Phenylpyruvate	1164595	-0.133391	0.049255	0.0679218	221572	427189	954591	267924	619845	1.16459e+06	169975	192843	191061	552644	454224	498224	427985	299033	0.911686	0.855221	-0.133391	0.0679218
167.982	13.5118	C3H5O6P	Phosphoenolpyruvate	373696	-1.93709	0.67237	0.905784	373696	126965	49256.7	132653	36210.7	5124.86	59480.9	32329.4	68194.2	22575.2	37540.9	143756	26090.8	135806	0.261143	0.124227	-1.93709	0.905784
123.992	11.8391	C2H5O4P	Phosphonoacetaldehyde	676768	-2.74965	1.7434	2.37983	676768	323083	498297	189784	312253	12881.1	87941.2	82593	67806.4	46180.4	59480.4	400037	30667.2	189782	0.148687	0.00417032	-2.74965	2.37983
166.027	11.9131	C8H6O4	Phthalate	4403696	-1.3214	0.30428	0.39321	4403696	579414	174303	483957	322070	747735	402992	247408	276084	712035	477251	1.19269e+06	238273	1.80167e+06	0.400147	0.40438	-1.3214	0.39321
122.048	7.10155	C6H6N2O	Picolinamide	136474848	0.0239171	0.011687	0.0152417	12028915	136474848	73883048	32955246	58637264	38628524	74336368	74400904	90143848	41718224	6.38456e+07	6.27959e+07	2.25754e+07	4.75304e+07	1.01672	0.965513	0.0239171	0.0152417
83.0733	9.78199	C5H9N	Piperideine	1425661	-1.8897	2.4562	3.44228	756918	921855	1.26228e+06	912951	1.42566e+06	344926	193480	251154	220140	415087	284957	1.05593e+06	92523	277087	0.269863	0.000361176	-1.8897	3.44228
154.003	10.4966	C3H7O5P	Propanoyl phosphate	5510379	-0.742132	1.5029	2.03133	5510379	3689502	5425829	3.98172e+06	4787400	1.24755e+06	2.94954e+06	3417230	3.55569e+06	2816719	2.79734e+06	4.67897e+06	919883	825530	0.597855	0.00930408	-0.742132	2.03133
215.116	7.03708	C10H17NO4	Propenoylcarnitine	613884	-0.0929439	0.045152	0.0595496	148439	254124	381687	52041.8	613884	139902	250629	254106	279974	435084	271939	290035	105933	218665	0.937608	0.871867	-0.0929439	0.0595496
244.07	10.7701	C9H12N2O6	Pseudouridine	11695595	-0.236952	0.71621	0.959842	11695595	7252405	8964115	10373013	9499852	7421554	7762301	8768039	7611296	8984080	8109454	9556996	714246	1.65117e+06	0.848536	0.109688	-0.236952	0.959842
167.022	12.5477	C7H5NO4	Pyridine-2,3-dicarboxylate	381486	0.31137	0.18364	0.25429	381486	147761	0	190275	129195	188456	158676	217918	183760	304351	210632	169744	56457.3	138019	1.24089	0.556814	0.31137	0.25429
167.058	7.80487	C8H9NO3	Pyridoxal	1538417	-0.269466	0.52696	0.70852	1.28885e+06	1.07986e+06	1.53842e+06	1.3357e+06	1397564	1.47113e+06	1.01089e+06	627902	1.11906e+06	1.28006e+06	1.10181e+06	1.32808e+06	316752	167539	0.829626	0.19565	-0.269466	0.70852
228.075	7.88379	C9H12N2O5	pyrimidin-2-one-ribonucleoside	3993846	0.914617	1.8314	2.52216	2.11149e+06	1.00098e+06	1.93731e+06	2597185	1.61037e+06	2382490	3.83863e+06	3.6061e+06	3.99385e+06	3.62963e+06	3.49014e+06	1.85147e+06	639327	594250	1.88507	0.00300496	0.914617	2.52216
88.0161	8.24078	C3H4O3	Pyruvate	27704764	-1.13833	2.0328	2.80621	27704764	17002178	21237220	16032030	24945958	5.55007e+06	10087417	10233734	11007615	11694337	9.71463e+06	21384430	2.41573e+06	5.01261e+06	0.454285	0.00156239	-1.13833	2.80621
192.064	11.2005	C7H12O6	Quinate	1142498	-1.39391	1.1704	1.56901	570231	384102	552583	622339	1.1425e+06	388193	176159	94660.7	108805	477188	249001	654351	173368	287132	0.380532	0.0269771	-1.39391	1.56901
398.137	12.7535	C15H22N6O5S	S-Adenosyl-L-methionine	653196	0.281045	0.4509	0.597054	621859	409914	382126	266984	515088	484500	560271	653196	591306	378996	533654	439194	105662	134997	1.21508	0.252898	0.281045	0.597054
174.053	11.6566	C7H10O5	Shikimate	159130	-0.312478	0.39427	0.523954	159130	123565	76747.2	61285.5	94661.5	82343.6	94670.7	65417.9	85448	87141.1	83004.3	103078	10827.2	38962.6	0.805257	0.299258	-0.312478	0.523954
136.019	9.30642	C4H8O3S	S-Methyl-1-thio-D-glycerate	3135812	-1.60175	0.60207	0.80427	612464	646843	901701	521417	3135812	319614	283083	555948	325394	432941	383396	1.16365e+06	111494	1.11146e+06	0.329478	0.156939	-1.60175	0.80427
163.067	10.9372	C6H13NO2S	S-Methyl-L-methionine	746626	0.321673	0.3056	0.399569	449930	265915	308294	416912	317270	178544	406028	746626	488152	378161	439502	351664	205958	77990.7	1.24978	0.398503	0.321673	0.399569
257.103	11.8303	C8H20NO6P	sn-glycero-3-Phosphocholine	263398832	-2.82381	1.8171	2.50212	263398832	108917944	220874272	86486736	144187968	7565218	37698896	31306936	21302402	18486814	2.32721e+07	1.64773e+08	1.16852e+07	7.50778e+07	0.141237	0.00314685	-2.82381	2.50212
215.056	12.6111	C5H14NO6P	sn-glycero-3-Phosphoethanolamine	1119803	-1.30961	1.4743	1.98326	1.1198e+06	563245	914641	411121	785171	171818	474202	324615	340331	219643	306122	758796	117558	280369	0.403431	0.0103929	-1.30961	1.98326
172.014	12.0823	C3H9O6P	sn-Glycerol 3-phosphate	7876474	-0.569856	0.52696	0.705419	7.87647e+06	4744556	3839918	2331038	3.38484e+06	1.46025e+06	3.3304e+06	3636326	3.65795e+06	2.85524e+06	2.98804e+06	4.43537e+06	913515	2.11087e+06	0.673684	0.197052	-0.569856	0.705419
200.977	14.2154	C3H7NO5S2	S-Sulfo-L-cysteine	1261505	-0.691987	0.55277	0.74204	477852	488783	547224	1.26151e+06	509432	168433	400399	523569	319315	621574	406658	656959	176264	338986	0.619001	0.181117	-0.691987	0.74204
143.095	9.66707	C7H13NO2	Stachydrine	971633600	-2.42544	2.382	3.32525	474346528	513195328	725939520	622756544	971633600	207538480	96405208	57969588	57413928	196444624	1.23154e+08	661574304	7.37877e+07	1.99284e+08	0.186153	0.000472882	-2.42544	3.32525
249.1	4.22878	C26H30N2O8	strictosamide	1227772	-2.02519	0.98383	1.32646	262720	337067	907854	350273	1227772	244717	113497	52252.9	40484.2	307118	151614	617137	118875	427977	0.245673	0.0471563	-2.02519	1.32646
174.089	10.6081	C8H14O4	Suberic acid	723118	-0.330603	0.38796	0.514475	723118	439589	289740	357370	332786	320185	347702	388880	373311	273730	340761	428521	45661.1	173492	0.795204	0.305862	-0.330603	0.514475
118.027	12.4089	C4H6O4	Succinate	43101300	-2.63332	1.3648	1.8337	43101300	16561343	9186511	29757632	14780221	2.3612e+06	3.95849e+06	2941948	4.1179e+06	4895364	3.65498e+06	2.26774e+07	1.0034e+06	1.36843e+07	0.161173	0.0146655	-2.63332	1.8337
342.116	12.4961	C12H22O11	Sucrose	298493	-0.653138	0.34086	0.438704	171680	98556.7	298314	0	298493	190930	99171.2	28490	62454	170305	110270	173409	69295.9	129348	0.635896	0.364163	-0.653138	0.438704
97.9674	14.1294	H2O4S	Sulfate	47926704	-0.442571	0.27358	0.353707	33982972	23633038	11322362	47926704	14218096	13195522	9530087	16757174	17076850	39894244	1.92908e+07	2.62166e+07	1.1919e+07	1.50343e+07	0.735822	0.442888	-0.442571	0.353707
123.983	10.8078	C2H4O4S	Sulfoacetaldehyde	197313	-0.191911	0.32776	0.432331	197313	98245.4	154204	172344	132380	106708	112755	159298	149876	131875	132102	150897	22775	37882.9	0.875445	0.369547	-0.191911	0.432331
125.015	12.7704	C2H7NO3S	Taurine	144124496	0.163824	0.2363	0.306608	135233952	93276080	103393384	73051984	110429352	78708896	132636880	144124496	137204208	84686760	115472248	1.03077e+08	3.11735e+07	2.28352e+07	1.12025	0.49362	0.163824	0.306608
515.292	4.32551	C26H45NO7S	Taurocholate	158779952	5.01701	0.33385	0.446375	917607	882306	1.60187e+06	313797	1214876	158779952	116687	199376	130624	418797	3.19291e+07	986092	7.09119e+07	474070	32.3794	0.357787	5.01701	0.446375
167.037	13.3233	C3H9N3O3S	Taurocyamine	959440	0.333206	0.3056	0.398043	604683	314536	447127	433036	959440	312371	925017	816985	876376	544841	695118	551764	259633	250161	1.25981	0.399905	0.333206	0.398043
371.304	4.276	C21H41NO4	Tetradecanoylcarnitine	10466642	2.77441	1.2525	1.68477	1.56611e+06	812165	688223	1.07347e+06	485828	1.1392e+06	7.78215e+06	9575634	10466642	2.68583e+06	6.32989e+06	925158	4.18267e+06	416752	6.84195	0.0206649	2.77441	1.68477
264.104	18.1809	C12H16N4OS	Thiamin	1411657	-1.329	2.5278	3.71342	1.24644e+06	951030	1342930	1.11435e+06	1411657	395616	520023	289896	458146	751021	482940	1.21328e+06	172300	184272	0.398045	0.000193455	-1.329	3.71342
126.043	7.10156	C5H6N2O2	Thymine	23984076	1.29482	1.8636	2.56021	6.99494e+06	5364714	10289611	6.66017e+06	6.52464e+06	14318156	19249204	10720498	23984076	19645418	1.75835e+07	7.16681e+06	5.1419e+06	1.85054e+06	2.45346	0.00275287	1.29482	2.56021
239.899	23.5366	H3O9P3	Trimetaphosphate	151524	0.119989	0.32776	0.433337	109803	110564	97826.9	120920	98042.5	104348	151524	107528	110856	109486	116748	107431	19593.2	9718.18	1.08673	0.368691	0.119989	0.433337
313.116	13.5001	C14H19NO7	Tyramineglucuronide	3555242	-3.13976	1.5153	2.05991	1.10837e+06	1.27657e+06	1.95279e+06	1.15e+06	3.55524e+06	267390	125451	232705	70953.2	329506	205201	1.8086e+06	105426	1.03425e+06	0.113459	0.00871145	-3.13976	2.05991
168.028	11.2775	C5H4N4O3	Urate	70946880	1.07563	1.2292	1.65517	29030724	17938618	22418480	17133500	19808776	31096354	48924868	70946880	48164068	24973430	44821120	2.1266e+07	1.79783e+07	4.79301e+06	2.10764	0.0221223	1.07563	1.65517
244.07	9.28593	C9H12N2O6	Uridine	4318343	-0.450234	0.62786	0.835771	2.46953e+06	3.05221e+06	3.63891e+06	4.31834e+06	3.62596e+06	1.69076e+06	3036088	3823432	2.79842e+06	1.17083e+06	2.50391e+06	3420992	1.06647e+06	695703	0.731924	0.145958	-0.450234	0.835771
138.043	9.98337	C6H6N2O2	Urocanate	67139792	-0.0372792	0.016429	0.0223698	33890748	20087072	51610776	15703646	26530320	13568504	18215280	20619990	67139792	24508198	2.88104e+07	2.95645e+07	2.17905e+07	1.41059e+07	0.974491	0.949796	-0.0372792	0.0223698
366.241	4.4206	C21H34O5	Urocortisol	9416188	3.02318	2.0299	2.79186	807943	588401	986916	529049	882453	9416188	4.09914e+06	8539978	4.53576e+06	4258640	6.16994e+06	758952	2.58684e+06	194656	8.12955	0.00161488	3.02318	2.79186
152.033	10.5091	C5H4N4O2	Xanthine	65998900	-1.30836	1.4177	1.90075	38987232	44986016	65998900	58732172	52931744	103648	37193912	33589628	34029860	726558	2.11287e+07	5.23272e+07	1.89612e+07	1.07256e+07	0.403781	0.0125676	-1.30836	1.90075
284.076	10.9373	C10H12N4O6	Xanthosine	1025930	-2.78587	2.6426	4.12927	642991	661161	587661	1.02593e+06	788019	28046.1	120772	221679	115215	51627.2	107468	741152	75344.5	175278	0.145001	7.42551e-05	-2.78587	4.12927
205.038	10.343	C10H7NO4	Xanthurenic acid	1080742	-1.20852	1.5107	2.04308	651128	779766	926956	554683	1.08074e+06	495161	311163	148984	154699	617936	345589	798655	207859	210759	0.432713	0.0090556	-1.20852	2.04308
152.069	11.4276	C5H12O5	Xylitol	1979837	-0.462509	0.75954	1.02219	1453062	1.97819e+06	1918521	1.20014e+06	1.97984e+06	1427033	1073433	951988	854491	1883286	1.23805e+06	1.70595e+06	420741	358508	0.725723	0.0950192	-0.462509	1.02219
